# Supplementary material for: Transcriptome Analysis of Brassica rapa Near-Isogenic Lines Carrying Clubroot-Resistant and –Susceptible Alleles in Response to Plasmodiophora brassicae during Early Infection
Source: Front Plant Sci. 2016 Jan 5;6:1183. doi: 10.3389/fpls.2015.01183 (PMC4700149; doi:10.3389/fpls.2015.01183)
Supplement: Figure S1 — Disease symptoms in CR BJN3-2 and BJN3-2 30 days after P. brassicae inoculation. There were no visible clubs on the CR BJN3-2 (left), but severe clubbing occurred on the main roots and lateral roots of BJN3-2 (right). [file Presentation1.zip]

Archive with 15 entries (15 files):
- Supplementary Material/Supplementary Figure S1.jpg
- Supplementary Material/Supplementary Figure S2.jpg
- Supplementary Material/Supplementary Figure S3.jpg
- Supplementary Material/Supplementary Figure S4.pdf
- Supplementary Material/Supplementary Figure S5.pdf
- Supplementary Material/Supplementary Figure S6.pdf
- Supplementary Material/Supplementary Figure S7.pdf
- Supplementary Material/Supplementary Table S1.docx
- Supplementary Material/Supplementary Table S2.docx
- Supplementary Material/Supplementary Table S3.xlsx
- Supplementary Material/Supplementary Table S4.XLSX
- Supplementary Material/Supplementary Table S5.xlsx
- Supplementary Material/Supplementary Table S6.docx
- Supplementary Material/Supplementary Table S7.docx
- Supplementary Material/Supplementary Table S8.docx
