# Supplementary material for: Transcriptome Analysis of Brassica rapa Near-Isogenic Lines Carrying Clubroot-Resistant and –Susceptible Alleles in Response to Plasmodiophora brassicae during Early Infection
Source: Front Plant Sci. 2016 Jan 5;6:1183. doi: 10.3389/fpls.2015.01183 (PMC4700149; doi:10.3389/fpls.2015.01183)
Supplement: Figure S1 — Disease symptoms in CR BJN3-2 and BJN3-2 30 days after P. brassicae inoculation. There were no visible clubs on the CR BJN3-2 (left), but severe clubbing occurred on the main roots and lateral roots of BJN3-2 (right). [file Presentation1.zip › Supplementary Material/Supplementary Table S4.XLSX]

## Sheet: Sheet1
Supplementary Table S4. List of all DEGs between two NILs using RPKM values.
aResistant NIL CR BJN 3-2, bhours after inoculation, cSusceptible NIL BJN 3-2, dLog2 R/S, e-- represents no differently between two NILs.
GeneID	gene expression in different sample								dlog2FC
#ID	aR 0bhai.rpkm	R 12 hai.rpkm	R 72 hai.rpkm	R 96 hai.rpkm	cS 0 hai.rpkm	S 12 hai.rpkm	S 72 hai.rpkm	S 96 hai.rpkm	0 hai	12 hai	72 hai	96 hai
Bra000002	0.199965	0.0631016	0.296737	0.355258	8.40562	31.8408	22.321	7.10986	-5.0717	-8.9628	-5.94108	-4.11104
Bra000012	0.983784	0.000730559	0.382227	0.920741	0.000979337	0.00591431	0.0467253	0.00148003	4.74023	e--	--	4.79986
Bra000014	8.79006	10.5083	8.28657	11.5239	1.36579	1.59834	1.7623	1.81683	2.77667	2.62267	2.32259	2.60819
Bra000015	53.524	44.9344	59.5132	50.9147	25.7027	18.8725	28.5417	28.3431	1.07662	1.24918	1.05289	--
Bra000017	176.784	142.135	260.671	123.656	81.6963	62.1227	114.998	21.1211	--	--	1.3258	--
Bra000018	33.2896	30.1379	36.8851	38.5036	26.5093	18.6263	15.1219	20.858	--	--	1.2667	--
Bra000020	2.75464	6.12759	9.37775	0	0.261698	0.235412	2.55836	0	2.92833	4.10257	1.84487	--
Bra000045	0.0687836	0.39071	0.157886	0.121964	2.17719	0.202716	0	0	-3.8949	--	--	--
Bra000052	143.252	116.975	143.311	12.6196	111.193	99.9996	115.243	4.14717	--	--	--	1.55176
Bra000074	13.804	21.1443	18.031	1.41825	5.37671	17.9863	20.3189	3.1202	1.29383	--	--	--
Bra000090	20.7496	24.3143	10.0436	57.931	47.3874	36.2416	5.65969	62.041	-1.1683	--	--	--
Bra000094	4.60652	5.85208	5.65292	5.48442	9.7527	11.1	13.7749	15.2361	-1.0244	--	-1.33689	-1.38744
Bra000096	11.1394	9.32825	5.49505	5.32143	20.666	19.3209	20.4226	17.309	--	-1.11128	-1.891	-1.72156
Bra000111	1.16216	0.846599	0.102737	0.158853	3.41643	3.60131	2.37772	1.19023	--	-2.0605	-3.67663	--
Bra000113	19.2063	16.0448	22.6657	24.9156	19.3264	11.9048	10.4383	21.0436	--	--	1.09133	--
Bra000125	6.31946	8.24878	23.1524	11.2604	14.6484	32.0773	25.9123	20.0946	-1.1692	-1.92774	--	--
Bra000140	29.4686	28.1121	21.6502	21.7032	43.6701	33.2651	43.557	27.4744	--	--	-1.06369	--
Bra000152	1.82018	2.2239	2.00229	3.02327	4.33717	5.09143	4.25152	6.36118	-1.4053	-1.11617	-1.1314	-1.39413
Bra000165	21.3189	8.42376	27.2202	6.10274	8.51162	3.4449	8.013	7.02011	--	--	1.7183	--
Bra000169	0.890451	1.60454	2.88675	1.77695	1.74396	4.27808	2.94072	1.84307	--	-1.40006	--	--
Bra000184	13.0737	6.3907	12.6916	0.122882	3.91047	2.57014	4.86177	0	1.76714	--	1.36996	--
Bra000187	0.551273	0.46505	0.952646	0.925972	0.948484	1.61508	0.91902	1.25331	--	-1.81595	--	--
Bra000216	8.58558	3.25173	7.40747	5.02145	1.11067	6.10351	2.28272	3.69432	2.64338	--	--	--
Bra000233	8.32653	7.63357	5.4968	28.6446	5.31954	6.00533	4.61728	9.85063	--	--	--	1.52177
Bra000234	25.6743	20.501	19.9617	27.794	16.7043	13.8849	12.3659	13.8175	--	--	--	1.00619
Bra000250	0.00120984	0.230944	0.00133768	0.561828	0	0.362882	2.22794	0.350292	--	--	-4.78432	--
Bra000252	44.5236	57.4307	55.7824	18.8516	21.1678	30.9537	40.7625	6.03995	1.09281	--	--	1.61331
Bra000269	7.26926	8.10274	19.451	8.54344	21.5014	12.6824	15.8478	8.80502	-1.5265	--	--	--
Bra000272	47.0392	53.1949	55.0248	43.8423	131.861	117.871	128.734	99.3548	-1.4579	-1.15164	-1.21393	-1.20841
Bra000291	83.6071	108.902	116.536	3.53268	32.7728	62.7721	34.7086	1.46447	1.32642	--	1.6926	--
Bra000310	65.7372	66.9583	368.812	85.0576	36.3427	81.7557	185.811	399.4	--	--	--	-2.25216
Bra000311	168.837	317.201	109.176	123.263	45.4042	84.3837	51.2556	157.537	1.91443	1.90788	1.08643	--
Bra000321	21.65	32.0594	140.627	18.3876	24.1439	21.9662	48.2784	19.0135	--	--	1.53598	--
Bra000328	1.43559	1.42494	1.85831	0.0623042	1.30892	1.57157	1.93661	0.697775	--	--	--	-3.3496
Bra000340	8.23846	5.59028	14.0488	2.13657	2.90273	19.4015	13.5021	1.16579	--	-1.76094	--	--
Bra000342	17.6327	15.6891	15.3702	55.5952	13.9183	21.8241	10.215	24.3542	--	--	--	1.1721
Bra000348	3.89348	2.80327	61.6369	1.75314	4.44678	4.20626	0.972542	2.10438	--	--	5.20131	--
Bra000358	118.496	64.7383	31.698	82.5257	369.434	179.579	190.475	115.684	-1.5985	-1.46842	-2.4842	--
Bra000369	4.94586	2.04283	3.36012	0.791775	1.10856	3.73925	3.93155	0.398131	2.1428	--	--	--
Bra000377	25.2485	21.2275	56.6547	14.1473	52.1888	29.6346	38.3457	8.9931	-1.0156	--	--	--
Bra000383	5.0817	3.32377	2.76537	3.63704	0.883789	4.42706	4.42303	0.297453	2.52535	--	--	3.42968
Bra000390	0	0	0	0	0.287871	0.43195	0.930347	0.515305	--	--	-4.29201	--
Bra000399	0.000141948	0.510553	0.123315	0.691923	0.939283	0.0509976	0.917593	0.202297	-4.3109	--	--	--
Bra000406	0.929744	0.115417	0.379661	1.45e-05	2.59437	1.36131	3.17252	0	--	-3.33472	-3.01221	--
Bra000408	15.1209	27.0991	29.6563	35.7009	11.0601	25.1492	14.7079	19.8768	--	--	1.00315	--
Bra000414	0.204326	0	0	0	2.23591	1.60758	4.19204	1.6108	--	--	-4.2253	--
Bra000423	17.6442	11.2859	10.7245	14.2855	5.24542	10.4384	23.6947	15.3405	1.77108	--	-1.14484	--
Bra000449	1.32074	2.89208	3.69806	2.34522	1.98265	2.91966	0.70195	1.16322	--	--	2.3257	--
Bra000469	0.087283	0.316492	0.316117	0.551493	0.396537	0.128562	0.107307	0.12479	--	--	--	2.09238
Bra000474	121.784	69.7222	66.8731	85.1518	297.367	63.6128	66.9795	86.762	-1.2614	--	--	--
Bra000487	2.97101	2.17543	3.1499	1.63791	7.09568	5.12094	4.33509	1.44603	-1.2198	-1.23079	--	--
Bra000488	2.75009	2.34526	2.54511	1.5974	8.93416	8.13389	6.18317	2.06003	-1.6976	-1.80491	-1.29494	--
Bra000493	3.48686	5.6564	8.49005	4.61902	6.54954	11.9591	10.0771	7.96541	--	-1.02459	--	--
Bra000495	11.1495	11.2675	12.5991	10.9666	5.54116	12.8713	9.30661	9.45397	1.08825	--	--	--
Bra000498	15.2695	20.3912	16.4838	17.5565	12.037	10.2666	7.69807	7.35154	--	--	1.04362	1.266
Bra000512	101.988	49.0233	73.1954	50.331	35.2308	68.1067	125.765	33.1853	1.55857	--	--	--
Bra000521	0.248911	0	0	0	0.817837	0.734651	5.94766	0.393465	--	--	-4.41684	--
Bra000540	1.14323	1.19776	1.77749	0.541419	1.73709	2.767	2.76286	2.32786	--	--	--	-2.08384
Bra000544	107.516	25.3416	23.7189	19.5156	61.9909	39.5905	48.0584	14.8612	--	--	-1.02119	--
Bra000548	34.627	4.24013	0.483412	0.513144	88.9075	5.17696	0.669716	1.07096	-1.3403	--	--	--
Bra000551	10.7605	8.30305	7.737	15.5756	9.51971	13.2563	15.9518	14.5414	--	--	-1.03347	--
Bra000556	17.299	19.5172	15.4316	7.2217	9.66128	10.0127	8.88783	3.41519	--	--	--	1.05457
Bra000568	73.0275	64.5971	37.9644	41.7649	61.8303	53.2201	34.8921	20.223	--	--	--	1.03312
Bra000597	0.935523	0.531345	2.07494	1.04993	0	0	0.0661413	0	--	--	3.99107	4.06545
Bra000618	0.927908	0.473357	1.19461	0.0432135	0.94494	1.01245	1.14482	0.875542	--	--	--	-3.82078
Bra000638	1.17326	1.48091	9.81719	4.15475	6.58574	11.9647	8.97254	5.88158	-2.3528	-3.00227	--	--
Bra000660	68.2527	50.2651	71.8795	38.2613	30.5889	60.3901	83.6367	34.6792	1.17831	--	--	--
Bra000661	0.000892765	0	1.26089	0	1.07165	0.0182094	0	0	-3.9773	--	4.28096	--
Bra000664	3.47624	4.35506	3.00655	4.94835	2.95192	2.36246	5.3425	0.976176	--	--	--	2.32088
Bra000706	25.927	23.054	21.6905	20.4256	5.84608	10.4634	4.01901	3.80007	2.02868	--	2.36938	2.25433
Bra000707	1.61983	2.14082	2.20331	1.53271	1.02771	2.11151	0.63763	0.471412	--	--	1.7183	--
Bra000710	19.7622	23.7944	27.5117	16.0689	8.34788	16.4409	10.6605	5.41069	1.24644	--	1.35015	1.55542
Bra000711	5.099	6.4436	3.42978	4.55492	21.5185	16.8464	15.9291	23.9209	-2.0424	-1.37444	-2.18163	-2.39404
Bra000713	135.077	165.317	183.197	76.9179	64.2875	110.396	91.2797	79.4864	1.14526	--	1.03723	--
Bra000727	0.0885591	0.0419042	0.101479	0	4.37191	0.880374	0	0	-4.2373	--	--	--
Bra000732	8.17925	7.23995	7.6944	10.7657	6.00473	3.09571	3.27367	8.2372	--	1.20791	1.21284	--
Bra000746	3.275	2.44508	4.5614	0.0298441	2.1151	1.23854	1.56903	0	--	--	1.30253	--
Bra000749	10.2137	9.74592	11.1844	13.9137	8.90282	8.63444	9.59019	6.755	--	--	--	1.01722
Bra000752	22.7591	11.3123	33.7826	2.74808	2.85886	5.26773	16.8921	0.649546	2.81383	1.22608	--	2.11879
Bra000758	0.164335	0.23318	0.319557	0.173896	0.716757	1.27484	1.64554	1.76874	-1.9945	-2.408	-2.36805	-3.32747
Bra000759	0	0	0	0.0150537	2.45695	2.8999	6.22589	4.02081	-6.9145	-7.31879	-8.36376	-7.81752
Bra000760	1.05317	2.23673	3.37626	1.86121	3.46133	8.89558	2.70014	0.901565	-1.4241	-2.05402	--	--
Bra000776	0	0	0	0	5.07664	3.53735	10.1863	10.6781	-5.5257	-5.23583	-6.58072	-6.81194
Bra000777	107.053	51.1808	88.6547	27.3054	95.7305	74.9021	57.5169	118.729	--	--	--	-2.14472
Bra000797	2.75747	2.31693	2.62656	1.62977	0.867792	1.80002	0.662787	0.702202	--	--	1.98118	--
Bra000800	0	0.0317474	0	0.118557	2.01284	2.96569	12.5466	2.30507	-5.672	-6.38433	-8.39824	-4.1377
Bra000804	17.6658	24.3887	28.0435	12.6236	3.39835	9.57377	6.88935	6.00051	2.34386	--	1.97984	--
Bra000806	10.9393	62.3335	20.9921	20.8065	29.0675	72.9292	10.4298	25.5422	-1.3748	--	--	--
Bra000807	3.71499	5.8217	3.22942	2.75646	1.42194	1.40034	1.75486	1.36746	1.35042	2.15751	--	1.06597
Bra000811	71.2905	19.9276	31.8706	36.4259	18.1039	28.81	43.2065	22.7544	1.98125	--	--	--
Bra000812	9.01877	12.4265	10.8687	1.95206	1.04538	2.41767	5.26556	2.9	3.07092	--	--	--
Bra000847	23.34	21.1912	18.4434	20.9851	50.1005	27.5696	12.8092	21.0879	-1.0533	--	--	--
Bra000848	0.127129	0.12031	1.27029	0.824502	1.61803	5.51516	0.134441	0.0710532	-3.2031	-5.39556	2.8072	--
Bra000859	3.93383	15.5655	6.28743	7.22668	4.38534	5.78495	1.251	4.34092	--	1.533	2.47079	--
Bra000860	8.36734	5.81875	8.74765	5.71099	5.29483	3.73902	0.979881	2.79375	--	--	2.60872	--
Bra000888	12.4664	12.6342	12.8517	13.576	7.38718	7.03858	1.38376	7.0695	--	--	3.06602	--
Bra000892	0	0	0	0	3.98462	6.85876	4.7421	31.6757	-5.74	-6.65765	-6.09331	-8.92678
Bra000913	171.125	52.3	52.2892	78.1433	242.76	62.6724	65.3172	158.897	--	--	--	-1.04094
Bra000918	14.4184	8.7541	5.17177	25.505	6.17499	7.39348	7.36884	23.8969	1.22649	--	--	--
Bra000938	83.208	45.6928	43.3361	44.2718	92.0019	54.8897	101.43	42.2571	--	--	-1.22236	--
Bra000945	4.21756	4.59433	5.2158	7.03763	2.99426	3.62644	1.4613	3.8847	--	--	1.84405	--
Bra000952	8.5063	7.93617	9.47583	8.72892	20.4315	17.1639	34.0231	27.187	-1.8847	-1.73841	-2.58075	-2.36907
Bra000970	3.24559	4.23416	3.19962	2.79449	1.41991	1.99315	2.3909	3.89509	--	1.02039	--	--
Bra000974	32.5405	42.33	62.8748	49.4032	63.3504	111.289	84.9323	113.842	--	-1.3957	--	-1.22329
Bra000985	25.7978	19.759	30.0106	13.3212	9.72716	23.7484	20.8665	10.541	1.41255	--	--	--
Bra001008	2.05615	3.58215	2.37964	1.53551	1.09004	1.21724	2.78618	1.71621	--	1.38278	--	--
Bra001012	85.7728	49.8198	44.535	68.2949	69.3133	70.3391	94.0735	74.7592	--	--	-1.08526	--
Bra001030	5.45999	3.27806	6.50714	5.69475	5.17488	6.98557	8.01042	4.68653	--	-1.07673	--	--
Bra001032	19.9479	17.5466	22.7236	19.2171	11.5277	11.4089	4.1012	6.70906	--	--	2.44575	1.4996
Bra001033	3.42015	0.0038233	2.07649	1.88216	0.000854294	2.1023	8.33e-05	0.969902	5.54365	-4.9664	4.9058	--
Bra001044	0.92136	1.43873	0.633541	0.977938	1.45755	1.71944	2.24207	2.77126	--	--	-1.73906	-1.50622
Bra001067	43.1036	8.90281	10.1166	11.8655	10.9768	12.7671	14.6154	6.74228	1.98725	--	--	--
Bra001072	3.94324	2.88063	2.20586	3.97979	2.87725	1.8976	0.680642	3.25768	--	--	1.80967	--
Bra001080	1.92439	1.02036	0.883911	0.478119	3.61328	2.79812	3.76113	3.19287	--	--	-2.05768	-2.61993
Bra001084	82.0559	76.4541	121.449	26.7063	41.3426	53.9961	97.1353	5.90379	1.00876	--	--	2.158
Bra001086	8.95047	5.43312	10.078	7.33277	3.38623	8.76209	0.220634	7.10713	--	--	4.85515	--
Bra001089	6.2094	5.37035	7.29434	3.71646	3.37166	2.995	1.41588	1.728	--	--	2.26615	1.06948
Bra001090	307.62	154.068	114.395	97.5282	651.619	152.013	99.9458	118.852	-1.0636	--	--	--
Bra001093	4.07714	4.62388	7.05963	3.87571	3.81942	2.77197	1.76523	2.46781	--	--	1.98637	--
Bra001122	72.0438	44.3707	328.446	74.2338	18.8129	51.7877	35.9149	114.764	1.96074	--	3.20329	--
Bra001123	362.297	585.099	412.441	402.057	637.211	496.951	152.776	361.106	--	--	1.43346	--
Bra001124	9.10821	12.2227	13.3942	9.4305	6.66527	9.48498	5.86015	7.11571	--	--	1.18559	--
Bra001139	20.5175	9.94432	11.0917	12.6666	34.0126	16.5791	22.9635	17.8041	--	--	-1.04616	--
Bra001144	18.8794	16.4379	17.4734	23.2991	12.1844	12.7231	6.06722	10.6824	--	--	1.51534	1.13557
Bra001147	4.72675	4.39153	4.77174	5.20217	3.10541	2.6233	1.3326	3.18457	--	--	1.80604	--
Bra001176	4.30495	2.94001	2.23767	1.53069	7.31113	3.57443	6.29072	4.16028	--	--	-1.47858	-1.42795
Bra001194	5.82036	6.18256	4.8603	1.51443	0.58757	2.70519	2.11502	3.90168	2.99892	--	--	--
Bra001294	10.2873	14.1765	16.1695	7.49658	7.00786	7.44409	4.39556	2.75271	--	--	1.86843	--
Bra001307	7.41593	10.8698	10.444	11.0278	14.1177	21.0342	26.3049	22.7142	--	--	-1.23259	-1.04963
Bra001308	14.9957	16.9124	23.6533	3.1294	7.66032	8.48208	39.2572	1.16069	--	--	--	1.39374
Bra001315	1.62149	3.29291	3.68064	1.20029	1.2867	1.31506	1.84798	1.28089	--	1.28532	--	--
Bra001345	50.6031	126.729	46.0107	64.0334	24.8177	25.939	43.0052	28.6307	--	2.25918	--	1.10679
Bra001346	14.979	14.4543	18.2884	15.1515	11.9596	13.0852	8.38606	9.75307	--	--	1.06809	--
Bra001377	37.9298	36.326	47.7347	33.635	69.1968	49.2788	60.7453	79.1517	--	--	--	-1.26648
Bra001378	17.5617	14.6824	21.232	20.55	54.4742	52.6082	56.0088	48.5545	-1.597	-1.83204	--	--
Bra001386	1.62618	1.22616	1.02408	1.07612	1.21645	2.04326	3.25996	1.81499	--	--	-1.6708	--
Bra001393	8.77926	9.3451	7.48269	9.81637	18.3503	16.8902	19.8816	18.0756	-1.0396	--	-1.39147	--
Bra001447	14.5702	15.5619	14.7928	14.5186	7.58391	8.57258	2.34179	4.90808	--	--	2.65119	1.5442
Bra001453	5.21915	0.322463	0	0.101057	23.1774	2.56454	0	0.177963	-2.1297	-2.96258	--	--
Bra001476	18.8946	16.0222	24.819	0.360738	8.68387	9.68858	5.50397	0.060479	1.12898	--	2.15057	--
Bra001484	3.92386	6.71519	5.33247	7.61019	2.71401	4.8844	1.79041	5.58634	--	--	1.25174	--
Bra001488	2.70005	2.27023	2.90075	2.47643	2.51277	1.95502	1.32189	2.87115	--	--	1.12621	--
Bra001490	7.94143	7.60346	8.23815	9.17168	16.2005	11.7877	33.0214	22.1182	-1.1937	--	-2.21816	-1.47968
Bra001513	21.8715	25.4544	32.3138	0.533589	4.23406	13.4041	26.6788	0.209264	2.37565	--	--	--
Bra001523	8.22271	5.83276	5.89478	6.44853	11.6218	5.35512	1.86119	3.2636	--	--	1.64202	1.06732
Bra001565	2.17977	1.52082	3.83521	5.23675	4.85174	2.89127	2.83126	7.58021	-1.1517	--	--	--
Bra001576	6.23932	6.46928	6.92073	8.75711	10.2995	9.61602	14.3936	14.1829	--	--	-1.11099	--
Bra001581	1.05597	0.875592	0.608441	1.64912	4.90429	2.59476	6.77771	3.83427	-2.0355	--	-3.35424	--
Bra001597	0.278094	0.394917	0.478774	0	0.75884	0.546395	3.17244	1.14214	--	--	-2.54539	--
Bra001600	397.958	105.552	162.744	91.3825	461.882	200.203	490.186	86.0456	--	--	-1.55357	--
Bra001602	23.4122	21.6215	24.0132	2.80085	8.99533	18.5179	25.9085	1.71114	1.47707	--	--	--
Bra001603	0	0	0	13.8215	0	0	0.156358	3.0952	--	--	--	2.10715
Bra001606	24.5966	36.6489	32.291	23.4247	15.9794	22.2963	12.4326	9.4432	--	--	1.37049	1.26907
Bra001617	0.433184	0.31529	0.648659	0.618129	2.25341	1.17812	2.39345	1.92501	-2.2872	--	-1.89172	-1.64542
Bra001618	1.81397	1.29435	1.80429	1.49687	2.01087	2.71622	3.86271	3.15684	--	--	-1.18714	-1.10284
Bra001623	9.84221	17.9504	11.4391	11.3918	20.569	36.6478	13.3933	15.151	-1.2537	-1.14549	--	--
Bra001626	361.747	314.47	513.358	390.941	258.708	230.455	187.945	206.476	--	--	1.42487	--
Bra001628	10.6508	12.1696	15.6505	12.1264	14.5128	10.1829	6.72338	8.94168	--	--	1.19981	--
Bra001629	0.298727	0.480672	1.04411	2.41541	3.37075	1.12178	0.813424	8.75889	--	--	--	-1.91224
Bra001631	278.418	455.223	208.1	210.905	363.628	692.78	571.474	443.303	--	--	-1.48172	-1.19043
Bra001635	10.9411	6.29595	7.09225	8.81297	4.94514	17.4799	24.3203	12.9851	1.16571	-1.47162	-1.77602	--
Bra001639	10.5901	3.37279	5.38661	9.24658	5.73097	5.89348	12.0711	9.91112	--	--	-1.14942	--
Bra001640	41.2767	50.2967	45.1525	13.4472	20.6463	35.1702	40.6991	13.9196	1.05551	--	--	--
Bra001651	58.9816	130.872	77.456	38.6472	27.7742	40.5291	25.8527	11.5315	1.10411	1.68782	1.57886	1.71858
Bra001676	4.69589	1.31367	4.39421	0.964327	6.42802	1.287	1.40092	1.87809	--	--	1.55017	--
Bra001686	32.8627	46.5746	37.1251	67.6719	31.3727	33.5532	13.9848	79.357	--	--	1.41095	--
Bra001701	112.873	176.099	126.715	230.295	128.759	213.334	262.421	772.775	--	--	--	-1.81249
Bra001736	0.915511	0.6946	1.0585	2.79263	1.402	3.60087	7.29534	3.02763	--	--	-2.72028	--
Bra001739	12.1133	11.6707	14.2433	10.6739	10.2056	11.6638	7.06801	13.4339	--	--	1.00157	--
Bra001752	179.748	34.031	75.8042	75.6161	72.5324	75.4742	153.407	46.4593	1.33029	-1.14995	-1.01798	--
Bra001758	0	0	0.339016	0.0677973	3.00224	4.84202	5.41359	7.69846	--	-4.68711	-3.82794	-5.33279
Bra001761	10.9401	6.67158	8.70345	5.59247	23.0018	36.7252	2.99049	0.577475	-1.0483	-2.45323	1.50664	3.21478
Bra001767	5.17516	6.15597	3.62482	1.73264	7.9009	1.38662	1.71949	4.34665	--	2.08612	--	--
Bra001777	1.84407	3.62091	6.03558	3.33022	1.7891	2.34835	1.37687	1.92333	--	--	2.08123	--
Bra001787	129.554	170.954	74.4286	67.238	256.919	224.362	166.685	115.114	--	--	-1.18367	--
Bra001805	35.0135	34.1007	21.2446	24.0364	37.4129	19.9807	59.152	18.1864	--	--	-1.44938	--
Bra001815	32.2155	24.8584	20.6582	13.1631	7.59954	24.226	18.3823	5.26615	2.09127	--	--	1.29248
Bra001817	56.2576	62.8434	68.4036	61.6087	47.2081	51.6393	30.8375	38.2375	--	--	1.13498	--
Bra001826	1.15007	1.01632	0.704319	1.02046	0.669575	17.4755	0.570061	1.02006	--	-4.0481	--	--
Bra001832	1.24104	1.30949	0.854782	0.688866	2.50173	6.73126	8.13981	5.35384	--	-2.36379	-3.19681	-2.99486
Bra001852	134.622	134.536	196.227	46.19	75.0405	78.1988	82.0733	27.4407	--	--	1.25393	--
Bra001877	3.6237	0.181331	4.03073	3.56501	13.8708	5.71092	4.98328	2.05256	-1.879	-4.39657	--	--
Bra001886	0	0.148361	0	0	0.342202	0.615413	0	2.95294	--	--	--	-4.23109
Bra001888	6.55522	7.08151	9.36652	5.61537	2.43553	5.54098	0.140232	0.205846	--	--	5.09029	4.39828
Bra001891	51.583	130.43	92.1644	127.06	211.164	187.879	60.839	141.046	-2.0081	--	--	--
Bra001892	10.3026	11.95	8.80315	16.4036	2.7962	1.66693	4.55269	2.41178	2.00106	2.52531	--	2.62208
Bra001903	6.63664	6.62864	5.29163	9.41512	7.38499	5.53104	1.31952	5.58606	--	--	1.97532	--
Bra001907	23.279	6.15232	8.29586	12.3466	6.30543	11.5252	30.2414	16.1831	1.8895	--	-1.86062	--
Bra001921	165.464	104.899	79.3548	65.3921	374.439	116.047	41.8371	89.4521	-1.1585	--	--	--
Bra001937	23.7605	8.30129	5.90332	9.14481	23.0014	14.3342	14.2637	8.41764	--	--	-1.28093	--
Bra001940	1.00815	1.7265	1.48565	0.509652	0.628532	4.19666	2.59104	0.450112	--	-1.28033	--	--
Bra001953	31.6868	21.1087	22.5366	185.663	57.8996	50.0608	33.7011	111.698	--	-1.23655	--	--
Bra001975	4.28577	3.2084	2.19148	5.62641	0.613556	1.99969	2.05405	4.16489	2.88167	--	--	--
Bra001983	3.50028	7.45644	2.67889	3.68672	1.91038	2.36414	2.9419	2.39642	--	1.62419	--	--
Bra002002	0	0.127855	0.206429	0.199164	0.299277	0.265395	0.0952829	2.3219	--	--	--	-3.40008
Bra002085	6.05508	3.93379	1.7571	3.96802	1.30964	2.01404	1.43428	1.52018	2.21482	--	--	1.39006
Bra002096	6.042	3.46397	4.46713	4.18253	12.6065	9.96006	13.7814	9.78672	--	-1.43424	-1.30689	-1.18396
Bra002100	6.25819	6.62973	6.55656	5.43964	2.40826	4.69272	4.94908	3.44155	1.51036	--	--	--
Bra002110	5.20696	3.56827	3.539	13.1033	3.57334	3.91398	7.82335	9.01043	--	--	-1.14337	--
Bra002111	0	0	0	0	4.9689	1.7814	8.57243	1.80706	--	--	-4.08184	--
Bra002133	27.5837	28.5243	29.5916	26.4942	19.0596	17.2525	12.295	14.0938	--	--	1.09204	--
Bra002134	1.33081	1.7999	1.61961	1.82199	2.64421	2.42824	3.42117	2.17586	--	--	-1.64389	--
Bra002160	3.05115	3.71402	4.25515	3.03978	1.64542	1.96491	1.35794	1.97758	--	--	1.55322	--
Bra002165	0.83974	0.681121	0.41228	0.0706943	2.53005	2.51355	1.39507	1.93622	-1.5361	-1.84722	--	-4.60442
Bra002178	26.5219	12.854	12.5622	21.1881	43.1462	28.1331	35.7748	20.2765	--	-1.12984	-1.51344	--
Bra002191	9.89339	10.7565	8.02542	9.31362	26.4708	12.8848	12.6304	9.35332	-1.3857	--	--	--
Bra002202	3.03291	2.1921	2.13476	3.26593	2.46412	2.1494	3.43295	1.7564	--	--	-1.95639	--
Bra002204	3.44345	0.985556	2.30922	1.92385	4.80337	3.43947	5.22624	1.42517	--	-1.77103	--	--
Bra002211	70.4429	12.1858	3.48142	11.9468	152.632	20.985	4.82421	12.2611	-1.0953	--	--	--
Bra002214	184.762	54.0821	70.1068	58.4938	239.97	65.4664	184.547	39.5221	--	--	-1.40247	--
Bra002236	72.525	56.4556	61.2819	42.8002	160.345	106.67	112.342	127.779	-1.1099	--	--	-1.60382
Bra002246	0.483422	1.1953	1.14898	0.614701	0.445825	1.27716	0.229961	0.238268	--	--	2.37879	--
Bra002248	14.329	16.056	9.36072	0.453896	0.00184668	0.465762	10.9344	0	5.6666	5.02558	--	--
Bra002256	7.45599	4.03202	11.9003	0.156993	2.37249	1.83081	4.50678	0.069338	1.65917	--	1.38488	--
Bra002258	4.46001	5.49792	6.38778	7.73757	9.87844	9.77889	10.5663	8.97574	-1.3784	-1.36752	-1.89012	--
Bra002269	30.7066	30.0658	19.5197	9.96624	73.4973	59.0102	23.0642	13.7726	-1.2377	--	--	--
Bra002270	0.206596	0.212722	0.171971	0.199317	8.13403	3.84051	3.86448	3.12192	-4.7326	-4.15592	-4.14618	-3.85389
Bra002286	159.511	38.7074	22.3193	23.9707	158.644	44.5556	51.3144	20.8513	--	--	-1.20106	--
Bra002309	147.166	128.901	118.579	60.7384	42.0826	126.705	124.629	34.2473	1.82145	--	--	--
Bra002329	3.6392	6.49645	3.14433	1.62568	1.28064	1.00391	0.246634	2.70945	--	2.49931	--	--
Bra002336	265.982	244.704	266.431	174.392	110.377	167.854	166.476	99.9673	1.29075	--	--	--
Bra002340	0.598224	0.259401	0.256744	0.395988	26.4766	16.0578	11.6251	10.6391	-5.4098	-5.8909	-5.4263	-4.68927
Bra002358	0.767306	0.000144114	1.77179	2.82e-05	1.0121	0.000152969	0	0.759195	--	--	5.17488	-4.07964
Bra002371	4.76363	5.5818	5.7323	9.64812	11.0309	6.17771	5.71279	9.36649	-1.1876	--	--	--
Bra002375	299.128	94.129	118.627	119.141	350.159	159.275	269.012	94.9945	--	--	-1.18262	--
Bra002377	8.5249	2.43451	3.64693	3.95488	1.3236	0.823371	0.820346	2.11902	2.68418	--	--	--
Bra002380	0	0.0112445	0.000217834	1.74975	1.20341	1.27061	0	1.00001	-4.3109	-4.52417	--	--
Bra002400	138.567	31.5829	60.7368	69.2929	24.6131	76.7901	115.721	38.8578	2.51108	-1.28232	--	--
Bra002409	7.59418	13.7611	14.6203	4.53536	1.47637	3.98211	7.98111	3.05371	2.34347	1.7448	--	--
Bra002446	0	0.810842	0	0	3.7506	8.36694	15.956	9.00537	--	--	-4.00438	--
Bra002454	47.0406	33.0045	38.358	12.2432	33.3532	22.612	37.8157	4.76955	--	--	--	1.40062
Bra002457	10.281	6.54416	6.18236	8.68138	29.4064	5.84953	5.87478	8.40874	-1.4845	--	--	--
Bra002462	56.1485	52.6008	73.6731	68.7676	20.4039	41.6584	28.6609	23.4117	1.47865	--	1.35819	1.52969
Bra002465	3.50583	5.14021	3.94351	3.61265	12.331	12.4769	12.3057	12.6182	-1.863	-1.41612	-1.67576	-1.83603
Bra002486	20.8426	31.8395	29.5325	20.0567	7.57981	8.0045	7.47224	25.4095	1.50254	1.9148	1.9699	--
Bra002495	4.45895	3.03119	3.27323	2.41392	1.01539	1.31873	1.09561	2.35531	2.12309	1.17706	1.5605	--
Bra002528	182.757	50.3316	83.4095	79.1271	41.5126	90.7551	110.626	58.363	2.15858	--	--	--
Bra002559	277.613	86.4489	137.648	121.101	85.1204	158.97	218.996	84.4289	1.72467	--	--	--
Bra002574	1.33478	1.21452	2.41201	0.0072404	1.18657	1.23959	0	0.0858489	--	--	4.52058	--
Bra002588	41.2584	35.7592	32.7648	46.1677	80.0628	93.2903	99.9295	67.8975	--	-1.37444	-1.54561	--
Bra002590	15.2133	14.2217	19.5716	12.8437	28.1718	35.4793	32.2809	18.1669	--	-1.2395	--	--
Bra002620	3.07877	4.02185	2.54294	2.01838	0.806383	2.11706	1.89303	1.15555	1.89454	--	--	--
Bra002659	3.14906	2.8886	3.38732	2.31456	7.61154	7.71247	6.71686	6.47307	-1.2441	-1.41665	--	-1.49678
Bra002666	38.8312	44.776	40.6768	44.2945	16.0811	21.8714	18.0702	23.4772	1.29098	1.06728	1.26709	--
Bra002693	20.1803	11.314	12.5146	12.6759	5.4171	6.0307	6.02626	5.97612	1.90991	--	1.04013	1.05191
Bra002709	53.7227	56.9135	35.1374	60.664	23.656	62.6636	31.4881	26.9435	1.20203	--	--	1.14607
Bra002714	9.80686	5.37471	4.8517	3.90496	8.32869	8.99924	10.2333	3.93191	--	--	-1.2469	--
Bra002717	2.61824	4.52596	4.97658	3.44394	0	0	0	0	3.91728	4.78633	4.86291	4.4177
Bra002718	2.17107	0.642966	1.25124	2.05935	1.63121	3.46772	5.51852	1.49173	--	--	-2.03193	--
Bra002719	4.57532	2.25317	1.57763	3.0901	3.19743	4.13591	11.8803	3.08199	--	--	-2.87645	--
Bra002732	10.6292	11.65	10.9078	14.02	22.0617	21.9123	17.993	14.5679	-1.0198	--	--	--
Bra002744	3.69663	0.543166	4.05472	1.92691	3.34354	1.65531	1.5111	3.29256	--	-1.59998	1.40184	--
Bra002754	2.4703	2.3724	1.0135	0.781943	4.02183	2.75206	3.03915	2.90774	--	--	-1.54132	-1.8915
Bra002783	1.83604	0	0	0.991961	0	0	0	0	4.32825	--	--	--
Bra002793	3.84693	2.1701	1.97436	4.43251	11.706	8.12206	6.00267	8.58606	-1.5826	-1.8617	-1.59111	--
Bra002806	4.90027	5.92773	6.09241	5.00785	1.93138	7.02032	4.04379	5.00434	1.36286	--	--	--
Bra002808	9281.02	7759.79	20265.8	28074.5	6092.18	6321.19	9484.41	15449.6	1.03449	--	--	--
Bra002818	0.458338	3.20769	3.0347	3.35536	0.392168	3.02689	2.52078	0.100211	--	--	--	5.02732
Bra002875	0	0.751166	0	0	0.391818	1.47369	0.000753692	0.945489	--	--	--	-4.4933
Bra002895	0.236351	0.078757	0.318645	0.110848	5.90567	4.49797	3.96244	3.28349	-4.3729	-5.31281	-3.58607	-4.32457
Bra002914	4.66205	0.945969	32.0323	5.7296	2.5044	0.126041	0	0.00734566	--	--	5.4888	--
Bra002919	17.98	22.091	15.3283	17.0199	8.26542	17.1179	16.7109	10.2074	1.14295	--	--	--
Bra002927	2.70868	2.40046	2.42147	6.54844	24.74	20.3044	16.4642	29.7169	-3.1748	-3.03028	-2.87457	-2.23817
Bra002984	425.339	170.128	215.666	224.588	145.916	272.766	434.229	191.939	1.56881	--	--	--
Bra002992	7.04163	3.09056	1.90962	0.283632	24.1031	4.21329	1.96864	0.650811	-1.7484	--	--	--
Bra003015	2.25657	2.39902	3.28765	1.64079	3.49411	4.70507	5.81953	5.46778	--	--	--	-1.51777
Bra003019	0.319437	1.339	4.39836	2.9055	1.56813	2.19805	1.15852	10.8719	-2.2387	--	1.93108	-1.91244
Bra003044	35.6348	18.4301	26.8182	26.1884	9.15081	19.1001	27.4816	13.0117	1.9832	--	--	--
Bra003062	4.1309	2.43162	12.5893	7.80122	21.7664	26.374	26.3444	13.3058	-2.3712	-3.41718	-1.06943	--
Bra003112	5.84507	7.64154	9.37353	11.9343	5.62102	17.0692	10.6492	12.3788	--	-1.14488	--	--
Bra003114	3.14122	1.89872	14.2921	15.5381	8.45032	1.12411	2.18158	4.07122	--	--	2.64151	1.82846
Bra003129	83.5298	100.984	166.703	26.7807	39.0973	51.499	115.75	13.4316	1.16957	--	--	--
Bra003160	6.82907	7.62617	9.65208	8.09363	14.2552	12.9679	10.9335	10.8479	-1.0359	--	--	--
Bra003161	4.10465	3.30438	2.39292	1.91055	17.2563	8.66454	3.92084	6.30926	-2.0929	-1.42453	--	-1.67333
Bra003164	4.12936	2.89613	2.63423	2.51046	1.25215	2.5546	2.76151	1.13706	1.7249	--	--	--
Bra003189	0.64838	0.473911	1.23872	0.948396	3.61953	7.20941	5.78437	3.32381	-2.9676	-4.21419	-2.29282	-2.37297
Bra003195	18.3543	15.5125	13.1145	30.1628	10.3108	12.3035	12.9383	10.348	--	--	--	1.50936
Bra003196	48.4709	66.217	38.1055	14.3304	21.057	23.3724	26.9343	16.2933	1.21994	1.50058	--	--
Bra003207	1177.88	1592.61	4360.56	2657.21	3512.37	1515.09	1327.84	0	--	--	--	4.4177
Bra003215	1.84289	0.990705	1.46288	0.714649	2.59883	5.06271	7.18514	2.39254	--	--	--	-1.62193
Bra003256	0	0	0.52649	0.152447	0.250478	1.01463	0.243204	0.493459	--	-4.12988	--	--
Bra003273	10.5672	15.4867	145.735	31.2619	2.84415	26.7356	27.968	365.376	1.88382	--	2.37625	-3.56592
Bra003280	0.935144	0.846454	0.558953	0.611024	2.66123	1.99666	0.945728	1.01614	-1.4553	--	--	--
Bra003283	59.2966	41.5686	41.8069	35.9821	18.6421	29.7548	69.2002	27.5877	1.65731	--	--	--
Bra003285	10.7161	0	6.64748	0	0	0.329687	0	0	4.78435	--	4.14436	--
Bra003300	2.89142	3.06139	3.09546	2.89297	4.38234	5.26895	4.42126	6.61312	--	--	--	-1.32812
Bra003312	3.56281	2.3191	3.66437	0.855967	0.729209	0.291685	1.33985	0.0580813	2.18003	2.65628	--	--
Bra003314	2.78311	3.78546	9.60185	6.69088	15.182	9.05721	13.9306	8.10225	-2.4172	-1.26035	--	--
Bra003329	0.0869904	0.082378	0	0.154538	5.31891	3.07695	4.81105	6.40324	-4.8233	-5.08808	-5.63479	-5.18873
Bra003346	4.45029	3.8424	3.19559	9.32864	10.0412	5.44941	9.09747	3.7225	-1.1374	--	-1.49374	1.3057
Bra003350	1.538	1.213	1.5718	1.49715	4.66184	2.91123	3.06174	3.62797	-1.4646	--	--	--
Bra003383	7.51215	9.64169	8.35799	6.56076	11.2488	11.599	9.8282	12.1103	-1.05	--	--	-1.10848
Bra003387	0.76871	4.56492	0.793018	0.0188541	0.864196	10.2566	0.406821	2.41383	--	-1.16879	--	-4.99459
Bra003393	14.1604	18.6635	8.57578	16.2776	36.303	24.504	46.1335	45.0115	--	--	-2.25868	--
Bra003401	25.8294	27.7491	21.1748	25.243	14.3299	11.6528	12.8248	10.6695	--	1.2004	--	1.16918
Bra003403	0.00625189	0.00384808	0.00148921	0.14473	2.14658	1.50558	0	0	-4.0504	--	--	--
Bra003426	1.83533	0.845037	0.511738	0	0.811818	0.779557	0.472546	1.31785	--	--	--	-4.71511
Bra003458	4.68936	4.94416	6.51829	4.6731	1.59927	6.14446	2.74224	3.41869	1.54525	--	1.22954	--
Bra003488	15.7452	13.6124	10.3031	11.639	0.296123	0.041088	1.88807	2.91508	5.61483	7.33527	2.39382	1.95433
Bra003494	4.25422	4.40972	5.14238	0.539331	1.94468	1.10109	3.34283	0.412807	--	1.99487	--	--
Bra003504	21.7258	20.7638	23.3922	20.0093	9.5479	12.4261	14.7924	15.4982	1.20264	--	--	--
Bra003507	1.64623	1.55968	2.30146	3.35293	1.92695	8.08938	5.77555	2.4905	--	-2.33494	--	--
Bra003517	6.90111	0	18.6713	5.90209	17.3023	13.6201	0.716913	7.09619	--	-4.40432	3.81128	--
Bra003555	2.01854	3.20235	3.55661	2.722	5.13983	5.05533	3.88155	4.82035	-1.3925	--	--	--
Bra003558	2.47339	4.69081	3.88356	12.6371	3.69398	3.26099	4.22264	25.7303	--	--	--	-1.04969
Bra003588	14.1731	4.09705	1.58049	3.0899	10.3448	4.9045	6.82009	2.72603	--	--	-2.18959	--
Bra003620	3.85435	4.29334	2.69004	5.09585	0	0	0	0	5.46451	5.73533	5.02731	5.99933
Bra003647	1.83176	3.10314	2.84485	1.63289	2.9853	9.3467	1.52944	1.65295	--	-1.24636	--	--
Bra003681	11.35	19.6816	9.04635	6.37138	48.6527	39.1485	19.0561	18.4175	-1.8796	-1.0105	-1.05801	-1.44183
Bra003707	35.3696	11.3559	3.81034	2.14783	81.3684	14.8196	5.97832	5.08272	-1.1746	--	--	--
Bra003712	83.2048	12.9521	13.5025	6.60799	40.688	16.2565	36.1716	5.51744	1.05151	--	-1.41307	--
Bra003732	49.9912	23.175	34.1972	43.2656	46.5438	56.7406	55.1424	59.6544	--	-1.2903	--	--
Bra003736	6.33228	7.38288	5.04833	5.3765	2.47349	3.14306	4.31321	4.79646	1.37977	1.20396	--	--
Bra003780	84.7246	14.2093	20.3972	31.1998	15.3523	38.6216	60.6238	21.5846	2.47248	-1.44133	-1.56589	--
Bra003787	5.85278	3.16527	1.11158	4.50194	6.17739	4.48821	5.07477	3.63143	--	--	-2.16882	--
Bra003803	19.8577	19.6828	19.5126	9.22442	16.3308	13.41	22.5855	23.3199	--	--	--	-1.35348
Bra003811	0	0	0	0	2.16413	3.80626	1.91708	2.93579	-4.3692	-5.33749	-4.29201	-4.95161
Bra003825	0.864042	0.953248	1.63441	0.816284	0.33636	0.60396	0.672225	0.423291	--	--	1.25184	--
Bra003828	1.44631	0.829497	2.38869	1.26048	0.596855	0.202931	1.35452	3.42993	--	--	--	-1.66898
Bra003837	1.80535	6.31961	2.10174	25.6798	6.03928	11.2997	2.34481	26.6498	-1.5786	--	--	--
Bra003840	55.3805	144.019	166.453	86.4838	40.379	139.342	71.2069	59.6802	--	--	1.22834	--
Bra003894	0.564483	0.190775	0.230955	0.570278	0.483831	0.792019	1.10833	3.52684	--	--	--	-2.59348
Bra003897	5.02047	7.74976	3.8189	6.74696	2.99634	5.17449	3.59521	2.70757	--	--	--	1.29348
Bra003902	5.52305	3.8203	6.37174	5.60489	9.46416	7.3369	7.68185	13.7249	--	--	--	-1.31977
Bra003906	201.194	103.343	79.3732	32.0189	428.713	156.562	120.471	22.5151	-1.0697	--	--	--
Bra003947	5.98826	1.35773	0.581379	0.716754	14.6413	3.2318	1.16576	1.6345	-1.2572	--	--	--
Bra003969	30.8821	21.4262	29.9981	31.9076	14.6734	33.0572	42.3982	24.0412	1.08683	--	--	--
Bra003975	119.945	33.8423	44.7226	35.3134	46.7674	54.6658	92.1853	33.1223	1.41711	--	-1.08986	--
Bra003980	0.214375	0.609215	0.123323	0.572451	3.1611	0.947992	2.28595	2.01677	-3.2658	--	-3.38274	--
Bra003981	5.99888	3.84819	3.26252	2.05638	22.5776	9.19449	9.68135	7.08247	-1.8798	--	--	--
Bra003987	1.62944	2.10614	3.75938	4.36968	2.91465	3.20354	0.317585	1.74605	--	--	3.05047	--
Bra004000	1.37661	0.651345	0.510228	0.894797	0.220842	0.397664	0.898951	0.22135	2.51903	--	--	--
Bra004015	3.98945	6.70719	5.52599	4.14679	7.88292	8.85195	10.291	10.9227	--	--	--	-1.39949
Bra004017	8.9942	8.99679	12.6705	2.08407	1.11659	1.08753	2.97584	0.897778	3.14169	3.09719	2.07053	1.24084
Bra004026	160.314	18.2944	11.2661	33.0797	302.461	41.5251	29.5779	30.8911	--	-1.17994	-1.39587	--
Bra004032	0	0	0	0	9.17592	7.32295	10.2841	8.25812	-7.1324	-6.94216	-7.34082	-7.1337
Bra004034	4.79107	4.75217	4.54037	3.05606	1.60833	1.62894	2.632	1.65556	1.58381	1.51618	--	--
Bra004055	10.2831	6.46993	3.39058	2.01838	7.25744	12.037	7.8985	1.78147	--	--	-1.19905	--
Bra004073	25.5725	39.1771	76.0691	41.5606	79.5599	96.0564	78.9649	62.8631	-1.6153	-1.29365	--	--
Bra004093	2.46896	4.25867	3.03981	1.40999	2.98463	6.06464	7.69133	1.31202	--	--	-1.314	--
Bra004100	2.30458	2.83098	2.63602	2.44137	5.02572	4.40032	4.57118	4.85344	-1.0977	--	--	--
Bra004101	0.141554	0.21641	1.09017	0.101907	0.314743	0.226713	0.213246	0.707047	--	--	2.25569	-2.6908
Bra004107	5.67349	2.01018	3.31302	1.65704	7.77836	4.90207	6.73115	5.52674	--	--	--	-1.73769
Bra004140	4.91807	6.681	8.74146	1.05465	0.0242214	9.94125	0.00467437	0.0110108	6.59155	--	7.49291	4.5376
Bra004165	211.186	122.246	184.592	236.675	100.585	184.924	270.087	179.14	1.09432	--	--	--
Bra004172	3.16462	4.58159	4.48245	5.22982	6.73274	5.94413	8.04634	7.9461	-1.0951	--	--	--
Bra004175	0.343918	0	0	0	2.62764	0.135144	0.0729857	0.107613	-2.6418	--	--	--
Bra004188	1.85094	0.626999	1.85743	0.907412	23.2699	6.39519	7.2338	11.664	-3.6644	-2.99289	-2.03859	-3.19477
Bra004190	1.04057	25.3924	1.216	0	7.99247	7.85479	6.48759	5.51394	--	1.64017	--	--
Bra004193	10.3687	8.35874	10.5686	6.06958	21.3311	10.3501	16.1288	10.9524	-1.0176	--	--	--
Bra004194	9.08258	10.7944	9.9676	6.2355	4.76766	5.6728	6.94688	2.98099	--	--	--	1.04396
Bra004195	0.0353896	0.0334866	0.0405296	0	1.35108	1.91163	1.8322	0.967091	-4.1345	-5.68478	-4.64627	-4.71511
Bra004202	7.17619	5.17302	9.48616	0.879988	1.89454	2.99239	3.81783	0.466729	1.93856	--	1.29894	--
Bra004208	0.000177987	0	0.00127762	0.0277935	0.73785	1.75749	0	0.000227858	--	-4.92344	--	--
Bra004209	16.1753	6.55113	25.8671	14.3193	17.6563	26.9712	9.3717	11.689	--	-2.01994	--	--
Bra004241	0.973709	1.66711	0.922231	0.884936	2.9464	1.93315	3.06408	2.59159	--	--	-1.61354	-1.54709
Bra004285	15.0994	11.3701	16.5049	7.54001	9.10255	9.6984	8.75871	3.04062	--	--	--	1.24032
Bra004293	2.70774	1.8537	2.95049	4.16954	11.0178	6.35875	10.8074	13.5959	-1.9513	--	-1.85226	-1.72826
Bra004295	89.8858	86.6701	92.8667	102.581	51.2997	51.6774	43.7593	54.9492	--	--	1.07915	--
Bra004309	38.1253	20.7547	20.3559	23.0417	34.4733	19.1417	45.89	25.1158	--	--	-1.17394	--
Bra004314	247.209	70.2235	63.7294	102.205	84.2367	31.7248	11.5532	36.9246	1.62208	--	--	--
Bra004330	16.6355	10.2016	12.9848	19.2839	21.4646	19.9151	27.5803	16.2257	--	--	-1.08599	--
Bra004334	22.0458	27.0299	23.5889	12.6338	9.85839	20.0639	13.6207	9.87236	1.17714	--	--	--
Bra004350	0.765976	0.515237	0.00225157	0.631305	0.00228992	0.255369	0.725664	0.381971	4.5489	--	-4.53172	--
Bra004360	4.50969	6.0035	9.63869	15.1247	11.5302	11.8874	7.30601	16.0429	-1.2858	--	--	--
Bra004362	2.7385	6.12205	6.90031	5.12943	7.72265	9.34177	12.2804	8.69148	-1.4678	--	--	--
Bra004363	1.76254	0.618513	0.000794599	0	0	0.133537	0.00139686	3.22e-05	4.20383	--	--	--
Bra004373	11.8146	9.83149	14.1195	9.19257	13.7156	8.44794	5.30307	5.42549	--	--	1.40106	--
Bra004416	27.6079	62.5149	60.8077	30.1135	8.61118	52.2522	26.7269	13.9811	1.71672	--	1.17795	1.04359
Bra004419	4.82166	6.90925	6.37128	9.19126	10.106	10.6002	11.429	20.2376	-1.0018	--	--	-1.16671
Bra004443	20.9316	15.2934	8.59653	19.836	56.4496	19.6553	9.15199	21.5426	-1.3594	--	--	--
Bra004462	5.55426	8.47788	11.4276	11.8503	11.3133	17.1042	14.0997	17.7828	--	-1.00623	--	--
Bra004467	5.2358	8.30224	6.0437	4.11892	5.90855	6.22526	9.05263	8.98459	--	--	--	-1.18567
Bra004468	3.2816	4.01803	4.0878	5.35674	2.07669	1.91949	3.05795	4.03925	--	1.1411	--	--
Bra004473	10.841	4.41321	2.07721	8.70765	8.82701	5.60649	5.97357	8.7167	--	--	-1.48232	--
Bra004491	47.4276	32.9057	27.0231	61.9897	53.0601	82.8135	53.8155	61.2043	--	-1.33144	-1.00013	--
Bra004493	5.11188	3.08191	2.00618	50.926	3.68069	3.08276	2.48057	19.9571	--	--	--	1.32456
Bra004499	24.9627	49.1519	97.0082	54.7043	58.3001	99.99	96.4115	69.647	-1.1982	-1.02877	--	--
Bra004502	5.62652	9.44227	12.2728	14.2922	4.72934	10.884	8.07907	6.73056	--	--	--	1.05309
Bra004509	0.404101	0.637598	1.23665	1.73137	2.13175	2.84501	1.07177	2.79208	--	-2.12748	--	--
Bra004517	11.0339	15.502	18.2826	11.4069	5.69452	10.0036	13.2843	5.53568	--	--	--	1.02734
Bra004518	111.152	83.7469	43.0027	26.5365	382.875	109.089	30.0015	40.215	-1.7306	--	--	--
Bra004529	16.0432	30.4371	27.5067	35.4169	42.2593	43.4359	43.1672	35.9003	-1.3727	--	--	--
Bra004531	3.33097	11.338	4.05471	6.23872	6.7557	8.05066	5.87276	6.0591	-1.0035	--	--	--
Bra004540	26.3794	14.4226	20.1079	13.6131	7.52277	14.6074	20.3527	8.30708	1.82535	--	--	--
Bra004580	12.2381	11.6397	20.3498	9.29696	6.53701	9.77524	11.2429	3.30953	--	--	--	1.39853
Bra004617	0.393595	0.225324	0.976789	0.313974	0.879036	2.71153	0.931716	0.529426	--	-3.79867	--	--
Bra004628	5.13109	3.68856	4.01642	5.8927	10.2819	1.50441	2.65217	5.09424	-1.0001	--	--	--
Bra004633	44.2573	14.9051	20.728	23.5222	19.6303	20.9317	37.5818	15.2986	1.19191	--	--	--
Bra004638	2.65056	3.96028	2.03627	2.75215	5.44408	5.35175	5.51146	4.9972	--	--	-1.43903	--
Bra004651	45.9939	46.9794	66.9163	12.1305	32.9929	27.6575	45.2705	3.09483	--	--	--	1.93865
Bra004666	2.27786	1.53103	4.92956	2.22722	6.76185	1.33409	4.45764	3.85732	-1.5102	--	--	--
Bra004671	1.08699	1.42518	1.63294	1.85611	2.82994	5.83275	2.48895	3.79687	--	-1.99458	--	--
Bra004686	12.7897	20.762	18.8226	12.2198	7.07054	9.68219	11.0296	4.274	--	1.08145	--	1.46842
Bra004710	8.08911	23.255	16.3743	32.9545	12.401	14.0742	6.06506	24.8898	--	--	1.41751	--
Bra004715	8.69663	15.3262	9.31752	15.6555	2.62225	3.59691	4.91024	9.2585	1.74427	2.07413	--	--
Bra004731	0.23488	1.05919	0.793862	0.0128522	1.99173	0.681319	0.828473	1.27462	-3.0269	--	--	-4.95161
Bra004736	2.15433	0.41335	1.44748	5.40668	3.616	2.88513	2.46128	7.52533	--	-2.70055	--	--
Bra004743	89.9841	114.809	116.618	74.1279	151.403	263.083	95.4774	56.8943	--	-1.21377	--	--
Bra004748	94.2925	98.7153	143.164	9.07512	59.1109	75.1715	99.6243	3.08683	--	--	--	1.53369
Bra004753	0	0.0796235	0	0.0371958	2.29474	2.31392	2.75825	2.56303	-5.5257	-4.77138	-5.89298	-5.88307
Bra004755	1.42453	2.54108	2.13606	2.37676	0.65764	0.645822	0.580329	1.19911	--	1.87724	--	--
Bra004760	1.67712	1.94133	2.07041	1.79192	1.30354	0.871902	1.07996	1.46496	--	1.1411	--	--
Bra004768	332.499	390.572	156.907	600.136	763.916	603.242	260.681	444.09	-1.1462	--	--	--
Bra004769	2782.43	3294.96	2142.82	501.579	2554.66	1939.65	1084.67	149.426	--	--	--	1.64791
Bra004771	2.48239	1.74144	9.82793	45.5111	2.50986	2.34878	4.4031	90.524	--	--	1.13985	-1.01351
Bra004775	0	0	0	0	17.8005	23.1039	20.5975	16.5857	-6.598	-7.14273	-6.9023	-6.68648
Bra004777	0.0368701	7.62e-07	6.05e-07	0.142867	0.444814	0.325896	0.172316	1.05201	--	--	--	-2.89675
Bra004792	20.4167	16.3726	8.59307	20.2434	58.8356	40.8824	15.9684	33.487	-1.4547	-1.24122	--	--
Bra004797	3.07419	4.10728	3.93737	5.11793	2.76203	2.39782	3.15654	2.29563	--	--	--	1.14155
Bra004798	9.9248	6.03759	12.987	1.45656	2.26695	3.20354	4.44619	0.232807	2.11139	--	1.50612	--
Bra004825	13.0812	11.9671	19.352	2.47933	3.10882	3.85339	6.51594	0.630657	2.08265	1.58119	1.55703	--
Bra004826	29.3861	22.7874	34.6069	4.14334	14.8732	16.6137	34.3876	3.91518	1.00082	--	--	--
Bra004828	3.09135	1.61563	7.11315	0.189756	0.349298	0.838023	4.31909	0.0835675	2.85767	--	--	--
Bra004829	10.1946	10.0789	8.77227	5.10794	11.07	4.09012	10.5933	7.91831	--	1.29211	--	--
Bra004833	0.289465	0.782641	0.284257	4.71604	1.98489	1.29967	0.743324	8.94639	-2.5664	--	--	--
Bra004838	0.815681	0.0442289	0	0	4.18606	0.11421	0	0	-2.3726	--	--	--
Bra004864	0.673744	0.255396	3.26149	1.44341	2.5034	4.50316	3.60493	2.64515	--	-4.0692	--	--
Bra004873	7.95375	2.16943	1.80403	0.966748	1.44831	0.592192	2.57451	0.1891	2.38543	--	--	--
Bra004894	12.0452	12.8188	8.71406	5.16928	15.3896	6.7176	0.0201156	7.80045	--	--	7.0617	--
Bra004896	6.36419	6.80602	7.08395	7.58036	11.4352	14.2229	9.62657	9.73476	--	-1.06129	--	--
Bra004904	13.1942	11.7673	15.5002	12.6946	8.481	7.5012	10.098	4.97544	--	--	--	1.3275
Bra004912	158.715	29.7694	13.0442	11.4837	266.872	51.8402	43.5739	15.2849	--	--	-1.71146	--
Bra004918	5.28457	6.36034	4.85234	6.35197	11.0713	11.7572	10.0457	11.2673	-1.1544	--	--	--
Bra004923	8.48937	9.93602	8.88744	8.94387	1.94423	1.75417	0.672884	2.48145	2.16105	2.43503	3.68213	1.77895
Bra004960	31.8205	27.0414	28.2544	30.4513	16.2356	0.410715	3.39722	11.1267	--	5.80381	3.02775	1.427
Bra004967	48.1662	32.8665	53.1461	0.122882	22.1092	18.9377	15.3215	0	1.14347	--	1.79087	--
Bra004968	9.36861	11.4596	13.9636	11.1489	19.2306	28.163	17.8805	20.0983	-1.0144	-1.25759	--	--
Bra004974	0.20205	0.191279	0.0772904	1.13435	0.514561	0.727794	0.500161	5.68952	--	--	--	-2.26619
Bra004981	0	0	0	44.9792	1.68013	2.97619	3.8464	2.54201	--	--	--	3.69538
Bra004982	9.70563	2.73151	5.03302	1.31124	7.96194	11.631	9.9035	0.372473	--	-2.08361	--	--
Bra004983	2.96571	5.07659	14.0589	11.752	10.3725	21.4905	15.5966	19.0318	-1.7608	-2.02451	--	--
Bra004994	14.314	1.08347	1.31342	3.36954	11.6096	8.25954	13.848	7.69603	--	-2.91083	-3.39638	-1.19928
Bra005014	3.07673	5.12888	4.45178	2.31222	10.7311	3.74526	3.76058	4.13296	-1.7803	--	--	--
Bra005033	8.29454	1.69119	8.63812	5.03192	13.9964	12.849	12.3139	4.93981	--	-2.87513	--	--
Bra005069	12.915	9.91198	9.08087	23.2706	21.3685	21.0577	7.37697	23.5867	--	-1.05643	--	--
Bra005077	28.237	28.3387	29.6614	28.2912	53.2208	62.9362	55.8849	46.9145	--	-1.15147	--	--
Bra005099	1380.22	2098.31	1178.1	836.84	540.805	671.463	800.414	495.206	1.41001	1.60827	--	--
Bra005101	0.516375	0.554581	1.37428	0.325047	0.805357	0.75003	0.00314184	0.00892184	--	--	4.62694	--
Bra005104	23.8167	9.70126	9.27342	22.2756	21.1617	9.62401	19.1483	18.8074	--	--	-1.05266	--
Bra005115	17.1306	13.6472	18.2449	4.25246	9.75519	15.6738	6.69612	0.532407	--	--	1.43871	--
Bra005143	0.261612	0.399437	0.543022	0.662485	1.34022	2.49207	1.97995	2.13995	-2.0872	-2.59367	-1.85226	-1.74849
Bra005153	13.2494	43.7315	21.8116	2885.92	46.606	146.653	29.0337	5342.22	-1.7624	-1.74176	--	--
Bra005169	8.59726	11.3923	7.31507	4.09577	4.30301	5.71939	6.09089	2.48251	1.01237	--	--	--
Bra005174	0.190191	0.197487	0.159594	9.30122	0.623083	0.654089	0.0737778	4.13132	--	--	--	1.24438
Bra005177	0.00284261	0.00280661	0.00585882	2.081	0.00280681	0.581357	4.37513	0.00133679	--	--	-5.89298	4.89273
Bra005178	1.09665	0.259552	0.235987	0.303825	5.16187	1.81799	0	0.214462	-2.1478	-2.77975	--	--
Bra005186	0.057631	0.0272633	0	0.508846	0.0314275	0	0.0304204	2.56385	--	--	--	-2.34765
Bra005208	33.2423	10.1267	7.93719	9.51478	72.7587	12.0851	10.8707	14.132	-1.1114	--	--	--
Bra005238	5.19	3.70614	5.86504	4.45798	18.1142	8.61022	3.43779	4.19692	-1.7694	-1.20694	--	--
Bra005243	1.84004	1.83561	1.93822	1.36412	4.61212	1.90505	1.6845	1.943	-1.2992	--	--	--
Bra005290	4.19631	5.62265	6.72886	7.44872	2.16088	1.32239	2.69198	5.20569	--	2.01446	1.29898	--
Bra005291	47.9748	25.9679	35.1763	46.636	17.0443	11.2938	27.5398	32.648	1.51179	1.19525	--	--
Bra005298	7.12165	6.10158	6.03354	6.29383	42.4145	41.1872	26.1744	23.2913	-2.6607	-2.75953	-2.2097	-2.02474
Bra005299	15.6543	10.6935	25.8647	12.2045	10.0507	9.23762	10.3736	7.9003	--	--	1.30815	--
Bra005300	11.8407	19.1643	17.7512	12.975	29.0639	67.3261	39.8189	23.6693	-1.2741	-1.81313	-1.1698	--
Bra005309	17.3707	10.4585	8.51993	8.31969	17.7512	16.9431	17.1781	7.43922	--	--	-1.01089	--
Bra005336	1.29479	1.32689	1.4575	1.73649	2.83695	3.14172	3.69334	3.11326	--	-1.30257	-1.33028	--
Bra005344	31.3075	23.9663	18.6607	14.9428	67.4441	29.8085	18.494	17.2211	-1.0716	--	--	--
Bra005345	0.969911	0.382666	0.185671	0.143496	3.52958	5.00284	0.085896	0.379621	--	-3.65425	--	--
Bra005351	6.12645	2.03104	1.7616	20.2571	3.23402	6.32118	10.1193	15.205	--	-1.60352	-2.47636	--
Bra005355	19.2724	20.9715	24.423	19.1911	8.81285	14.4406	13.781	12.6782	1.14866	--	--	--
Bra005378	13.1532	5.66019	1.78492	1.58182	29.4496	6.44697	3.38918	2.32497	-1.1444	--	--	--
Bra005382	0.677704	2.43577	3.19511	0.723858	1.28445	2.3243	0.422056	0.932319	--	--	2.88268	--
Bra005387	2.22973	3.59258	2.89981	18.1188	4.31221	6.37976	7.20655	29.4012	--	--	-1.32032	--
Bra005400	0.845065	0.639766	1.45234	0.186793	0.046095	0.0415001	0.491512	0.330029	3.27386	--	--	--
Bra005406	1.33791	0.452551	0.329607	19.3711	1.46104	0.751219	0.915769	8.31067	--	--	--	1.18811
Bra005409	0	0	0.222319	0.517726	2.8989	7.44407	3.28859	4.55629	-4.1865	-5.65883	-3.50756	-3.4396
Bra005423	1.23225	0.518277	0.784626	0.807548	3.58464	4.12364	1.59321	2.70945	-1.5076	-2.94477	--	-1.77113
Bra005446	17.4739	5.84239	5.75286	2.5863	15.9693	4.52706	20.2244	1.6119	--	--	-1.8227	--
Bra005482	2.22555	2.34408	1.48294	1.64297	1.56861	1.62675	0.00293772	0.199774	--	--	5.4888	2.99839
Bra005500	0.857658	1.48099	1.95657	4.20467	1.96858	4.87471	2.58328	8.22591	--	-1.6837	--	-1.00602
Bra005526	7.65506	7.40071	9.70601	12.9126	5.0564	4.5864	5.12777	6.00145	--	--	--	1.09782
Bra005527	0.517185	0.128639	1.06861	0.777603	7.41e-05	0.235752	0.591209	0.269458	4.06766	--	--	--
Bra005530	1.56735	1.7342	1.58113	0.2814	0.347664	1.06963	1.17754	0.145116	2.12401	--	--	--
Bra005534	0	0	0	0.225002	0.173664	0.031274	0	2.21236	--	--	--	-3.15189
Bra005554	38.3372	38.4386	84.6037	130.502	98.1402	77.2641	86.4512	225.691	-1.311	--	--	--
Bra005561	0	0	0	0	1.65836	2.30504	1.18142	1.70972	--	-4.05226	--	--
Bra005579	38.8779	50.9555	69.058	9.7355	14.1661	36.77	52.8156	6.62264	1.49995	--	--	--
Bra005599	11.5987	5.83122	5.78978	16.8424	23.7443	9.33413	8.68794	14.2991	-1.0124	--	--	--
Bra005607	7.11993	4.80848	2.29305	5.90997	2.61009	3.36835	0.106542	0.526367	--	--	--	3.33403
Bra005610	1.60806	3.58119	0.0101325	3.10349	3.48486	1.15821	0.0634338	2.8024	--	1.58216	--	--
Bra005637	3.49175	3.65034	4.6997	5.58596	9.78628	14.9812	19.8856	8.63649	--	-1.25952	-1.20825	--
Bra005641	23.0324	29.6442	28.5523	16.5306	59.5381	82.5991	24.6246	9.97501	-1.3321	-1.49287	--	--
Bra005695	0.378262	1.20666	0.325968	1.6452	0.202082	0.000297435	0	0.122405	--	5.3044	--	3.50328
Bra005712	2.02565	1.4931	1.49582	4.16757	3.19466	3.8452	1.31168	3.92602	--	-1.26397	--	--
Bra005727	23.7192	25.3583	29.4282	41.1252	33.7568	53.7317	50.1812	62.4133	--	-1.0831	--	--
Bra005729	6.4006	14.4461	7.2634	3.89846	3.33477	3.87751	6.79737	1.9825	--	1.87271	--	--
Bra005731	12.6607	2.80437	5.93381	5.7135	73.4218	239.017	129.699	23.2905	-2.4055	-6.33272	-4.30213	--
Bra005738	28.2967	23.5669	27.68	112.918	31.3481	23.8998	39.252	50.5547	--	--	--	1.1306
Bra005745	66.5571	84.6164	70.2819	75.7773	124.531	207.793	190.244	165.821	--	--	-1.16599	--
Bra005758	0	0.0805811	0.269277	0.150653	0.803759	1.29151	2.28972	0.221667	--	-3.52659	-3.01231	--
Bra005759	5.53088	5.54067	6.07622	5.19393	11.5512	12.0492	13.4582	10.7293	-1.0296	-1.11605	-1.13417	-1.0677
Bra005771	7.13787	4.1321	6.8519	1.54747	5.10665	9.26609	7.40164	1.17194	--	-1.16659	--	--
Bra005802	0.275709	0.430526	0.288494	0.201195	3.27566	6.2555	4.11196	4.51344	-3.3464	-3.80556	-3.91928	-4.34369
Bra005815	4.06825	2.95224	15.562	0.378176	0.667246	0.720974	1.61497	0	2.57063	1.98161	3.24442	--
Bra005820	67.4825	1.69988	33.8943	66.174	17.5491	0	0	0	1.96448	--	6.6216	7.64456
Bra005829	130.447	117.839	117.595	81.4128	60.3932	71.6347	53.6723	51.4254	1.00734	--	1.0393	--
Bra005850	1.42024	1.74719	1.79574	3.5432	7.73121	2.63911	0.524027	2.74364	-2.2032	--	--	--
Bra005852	2.26887	0.94581	0.995216	0.707372	0.0600819	1.14409	0.754209	0.62068	4.69473	--	--	--
Bra005860	22.103	2.31809	0.887248	0.399741	57.4588	2.84864	1.02509	0.453567	-1.3556	--	--	--
Bra005864	210.202	93.3634	62.0493	42.5281	427.36	83.6189	54.3139	49.1353	-1.0103	--	--	--
Bra005875	4.26519	9.22989	6.75739	6.91843	3.74425	4.24316	5.72673	3.77125	--	1.11349	--	--
Bra005879	2.86201	3.23688	4.56526	2.04628	1.64901	1.56214	0.675784	1.30678	--	--	2.68383	--
Bra005891	348.956	129.549	233.406	201.773	83.7163	172.608	317.818	111.516	2.0811	--	--	--
Bra005894	1.70916	0.0173607	0.033771	0.910179	0.926711	1.594	0.00794761	0.509389	--	-4.87917	--	--
Bra005915	0.00267547	2.42105	0.000238199	0.00107568	1.28945	3.35903	0.00124009	0.0353289	-5.3339	--	--	--
Bra005916	8.3235	14.0585	24.7338	2.74338	24.6105	21.0055	3.75221	2.76818	-1.5282	--	2.70457	--
Bra005976	17.4126	17.756	18.1718	19.6526	16.0637	8.38808	8.78354	8.63243	--	--	--	1.25263
Bra005978	12.6375	11.2492	10.7355	5.92099	21.899	19.6977	24.566	13.526	--	--	-1.18393	-1.21385
Bra005987	70.5105	21.2018	20.6766	12.1821	54.7307	22.2792	47.0026	7.10061	--	--	-1.17396	--
Bra006003	0	0	0.0376318	0.0290278	2.82339	1.52563	1.93755	2.11309	-6.224	-5.52156	-4.87204	-5.99314
Bra006014	135.104	149.603	141.933	129.189	87.6826	85.2858	70.1255	71.4133	--	--	1.00691	--
Bra006016	36.6575	64.601	54.8412	190.337	89.3955	73.9184	48.9325	149.211	-1.2633	--	--	--
Bra006018	45.8525	45.7666	40.0714	47.532	27.9249	26.8967	27.9331	15.2187	--	--	--	1.56906
Bra006019	6.68354	5.7761	7.83286	5.22421	3.32956	3.30108	3.0628	1.72917	1.02455	--	1.34065	1.6996
Bra006032	3.75014	3.97724	2.30105	3.5764	13.2809	11.0658	8.35482	10.4442	-1.7547	--	--	--
Bra006036	5.17886	6.22566	10.7789	5.54797	10.7129	11.9726	15.0762	7.40408	-1.0269	--	--	--
Bra006044	6.50036	8.07748	5.6032	5.70508	12.7045	14.7557	11.2515	15.99	--	--	--	-1.09811
Bra006058	0.0446638	0.0829792	0.100085	0.0783135	0.755486	0.726384	0.646435	0.906787	--	--	--	-3.42251
Bra006061	34.6744	25.5127	36.2302	23.8414	68.7455	81.9836	93.1977	63.8608	--	-1.39531	-1.08371	-1.25035
Bra006066	0.880888	0.305142	0.110046	0.630483	0.00108575	0.425397	0.296268	0.137758	4.49682	--	--	--
Bra006067	3.18319	3.27782	4.23501	4.4532	10.5369	14.8164	14.1827	19.9882	-1.4302	-2.11234	-1.86693	-2.11596
Bra006136	0.298151	0.51969	0.570409	0.439917	1.47914	1.33707	1.11797	3.66658	-2.1609	--	--	-3.02058
Bra006141	5.06073	5.04642	7.22504	3.87012	6.87421	8.20584	12.4418	12.1471	--	--	--	-1.66575
Bra006142	0	0	0	0.303519	0.327667	0.0421432	0.862198	1.80983	--	--	-4.2253	-2.42932
Bra006146	3.05875	2.35063	2.19814	2.61759	3.03067	2.54463	2.3995	1.04681	--	--	--	1.29046
Bra006181	71.5165	91.7912	96.2547	38.16	44.2439	62.6199	43.1371	23.0179	--	--	1.14966	--
Bra006190	15.4757	2.61132	1.29688	0.577252	53.9956	4.12736	1.77056	0.663467	-1.7526	--	--	--
Bra006197	18.315	15.1101	13.2506	21.2942	41.1023	32.5203	26.8973	41.0199	-1.1734	-1.16969	-1.04979	--
Bra006293	3.96891	3.51035	2.74426	0.708394	15.1801	2.34061	1.27376	50.0928	-1.8911	--	--	--
Bra006303	3.16848	7.57974	8.57333	8.84687	8.91694	5.99004	5.65202	4.33358	-1.4555	--	--	--
Bra006309	1.75474	0.000281246	0.969868	1.0922	2.62483	0.703623	2.36716	0.000707122	--	--	--	4.14312
Bra006312	4.75345	3.57812	6.24263	5.42499	10.2485	5.06508	9.12275	2.78742	-1.0806	--	--	--
Bra006324	40.9725	40.192	35.8159	23.6653	21.139	18.8228	25.3659	14.9983	--	1.08916	--	--
Bra006347	40.9787	44.8807	41.5246	44.7913	28.7063	28.6905	24.1498	21.4926	--	--	--	1.0581
Bra006349	20.7576	20.066	19.339	21.7187	13.2035	13.2991	9.49066	9.78808	--	--	1.09008	1.27165
Bra006350	53.2124	22.979	25.7821	46.6821	24.0216	22.7783	24.6907	17.1662	1.16585	--	--	1.42501
Bra006351	126.797	85.7971	124.626	152.729	101.665	62.0139	84.1327	72.1541	--	--	--	1.0579
Bra006374	0.192782	0.0729697	0.132496	0.34077	0.841181	1.17391	1.50791	1.05382	--	-3.94027	-3.28902	--
Bra006378	0.631433	1.24866	0.677219	1.85643	2.96346	3.79329	5.13088	6.14809	-2.062	-1.36468	-2.68802	-1.58131
Bra006394	4.96503	2.9455	2.50686	4.75278	5.27442	2.08106	7.58392	5.69559	--	--	-1.59308	--
Bra006396	17.8054	21.6816	22.1406	26.2765	58.8364	45.7652	60.4954	73.6186	-1.7083	-1.08136	-1.46149	-1.50123
Bra006401	76.0658	28.2101	35.0637	21.5949	30.2811	41.9213	43.6724	17.4956	1.33797	--	--	--
Bra006407	11.2365	14.6302	15.2519	15.7388	21.9148	31.7975	20.6617	31.606	--	-1.12016	--	-1.02132
Bra006415	6.46588	5.97956	5.52478	12.0729	9.02791	9.89781	11.0982	18.1801	--	--	-1.01022	--
Bra006426	7.12009	7.93651	6.1638	7.19885	4.0943	2.6952	4.8635	4.62676	--	1.54775	--	--
Bra006468	47.744	45.9978	55.0641	45.6623	41.773	22.4432	36.493	22.7652	--	1.01998	--	--
Bra006472	47.4352	13.7758	10.8235	11.4089	49.1969	16.7086	22.1636	9.94355	--	--	-1.04095	--
Bra006473	0	0.240714	0.362712	0.602862	0.630935	0.369063	0.562939	0	-4.1201	--	--	4.21682
Bra006476	0.486377	0.851906	0.859333	0.530393	0.327353	0.148367	0	0	--	--	4.40574	--
Bra006525	3.91044	8.48192	7.68123	9.8693	2.69514	6.72285	2.63257	2.81893	--	--	1.48602	1.78137
Bra006543	102.352	160.725	83.1191	164.807	51.5429	59.0487	48.5174	90.0128	1.01076	1.44254	--	--
Bra006566	5.39085	6.90508	5.91879	6.90669	12.4929	13.1882	13.1952	20.3822	--	--	--	-1.35162
Bra006578	10.4542	17.0411	101.015	15.4855	54.0274	53.6665	119.496	64.1192	-2.366	-1.68537	--	-2.08798
Bra006598	24.9123	3.80669	5.41815	7.36329	5.64363	7.44633	17.8906	8.3739	2.13542	--	-1.71833	--
Bra006599	15.138	0.260845	0	0	1.65443	1.35269	1.3259	0.540383	3.11642	--	--	--
Bra006653	17.2966	17.2255	15.5378	10.9601	20.7057	9.96287	18.3516	38.6365	--	--	--	-1.83032
Bra006655	9.78033	8.84496	15.562	2.77279	17.8067	18.2962	25.9565	5.63922	--	-1.04266	--	--
Bra006656	11.73	15.979	23.6432	13.2286	26.8966	32.7137	19.5849	24.2393	-1.1732	-1.03117	--	--
Bra006663	17.4321	15.9678	13.3128	40.31	32.2327	19.5389	6.20583	37.8052	--	--	1.00452	--
Bra006684	3.17556	3.29062	2.55683	4.97956	5.09962	4.86935	4.12575	11.4152	--	--	--	-1.25852
Bra006689	269.375	329.566	259.218	282.523	230.829	208.978	182.837	131.779	--	--	--	1.0653
Bra006709	175.227	43.7336	65.4331	103.78	47.5926	72.189	97.2381	44.4599	1.90012	--	--	1.20258
Bra006711	27.2168	26.797	28.9773	22.4916	28.7644	39.7649	42.6831	62.2082	--	--	--	-1.11548
Bra006719	6.31721	1.68878	8.87404	7.44991	0.973522	7.15541	4.41931	7.90919	2.63477	-2.04029	--	--
Bra006721	79.4961	128.672	63.8769	487.027	33.9835	35.684	38.8756	410.506	1.25401	1.83328	--	--
Bra006727	28.6545	8.16939	11.8838	1.15893	4.5391	14.1033	18.1469	0.75795	2.61716	--	--	--
Bra006780	0.221398	0.251425	0.202958	0.313267	1.25599	1.69615	1.68616	2.6634	--	-2.71864	-2.9404	-2.95654
Bra006788	0.932806	3.26079	5.27148	0.977936	1.14826	3.0312	1.90418	0.224556	--	--	1.45804	--
Bra006810	13.0331	20.1766	30.397	4.3997	4.9069	16.5125	8.99975	0.91019	1.40675	--	1.74376	--
Bra006816	15.4354	10.302	8.07648	8.9849	34.6636	8.35527	6.96505	10.1836	-1.114	--	--	--
Bra006818	14.7844	11.1413	11.9142	5.46419	16.4845	11.7249	16.6117	1.956	--	--	--	1.4488
Bra006823	8.21271	7.59032	8.78255	8.85078	4.17043	4.4443	3.57171	3.13382	--	--	1.27211	1.4716
Bra006826	1.38144	1.21341	2.13116	0.817898	2.11904	2.58205	2.31173	2.20496	--	-1.09411	--	-1.44035
Bra006863	0.0580639	0.164466	0.133134	0.0775375	4.83041	3.72615	2.39538	2.45411	-5.2347	-4.21479	-4.0953	-4.88516
Bra006865	0	0	0.359324	0.280222	7.43592	9.10256	4.38662	14.424	-4.3692	-4.8335	--	-5.46092
Bra006868	9.41098	3.3476	1.36125	2.64207	6.86447	3.47053	12.689	1.39043	--	--	-3.01207	--
Bra006882	0.396455	0.187562	0.416137	0.700395	0.64864	1.03829	0.139587	0.825331	--	-2.4418	--	--
Bra006883	1.5934	0.936107	0.945061	1.79981	2.81789	3.45415	1.68776	4.98187	--	-1.84722	--	-1.46446
Bra006925	62.5554	21.1313	30.6076	17.1681	30.8147	28.263	32.615	10.7444	1.04107	--	--	--
Bra006951	12.9989	8.73902	6.97808	36.4298	7.65449	5.42141	4.31451	10.6423	--	--	--	1.75135
Bra006962	1.65893	2.43528	0.288703	0.00567918	1.55795	0.529533	0.126997	0.000272414	--	2.09242	--	--
Bra006964	20.9374	30.47	8.60128	6.67426	40.9042	43.7499	19.7582	12.9327	--	--	-1.20287	--
Bra006981	61.6305	178.836	290.303	724.94	189.398	629.753	364.597	1072.68	-1.5494	-1.82313	--	--
Bra006997	304.385	463.211	390.607	315.633	449.88	1130.28	671.847	489.848	--	-1.26555	--	--
Bra007002	3.4639	2.69667	2.74012	3.62004	17.9824	13.7637	11.2016	15.1209	-2.3539	-2.34287	-2.00751	-2.07207
Bra007004	31.2758	32.1415	31.2825	25.8839	22.5454	12.2839	24.2442	11.9036	--	1.42908	--	--
Bra007023	122.758	130.517	131.496	110.104	290.177	431.713	264.564	422.254	-1.2003	-1.72725	--	-1.99369
Bra007027	10.0606	10.1928	12.048	14.8351	7.93395	4.93328	10.5685	6.13152	--	--	--	1.39792
Bra007035	4.57849	3.69076	2.4779	1.11662	11.1817	6.19356	1.84933	1.35858	-1.2825	--	--	--
Bra007037	9.15182	9.65076	8.88524	9.51854	21.357	18.1759	19.2694	23.2413	-1.1946	--	-1.12319	-1.30756
Bra007039	5.02274	5.66399	4.58006	4.97427	6.50914	9.55954	11.6483	7.20297	--	--	-1.13139	--
Bra007040	2.5249	0.930785	0.889242	0.945553	2.54469	10.9437	0.823604	3.92674	--	-2.53486	--	--
Bra007071	9.12367	7.45864	5.07916	8.45322	6.08291	1.79299	4.80633	5.34231	--	1.99512	--	--
Bra007073	2.25434	2.02737	2.66072	3.27162	4.69102	4.61004	2.61017	6.28453	-1.0465	-1.11809	--	--
Bra007085	456.621	300.357	178.78	109.357	949.124	241.559	129.85	106.617	-1.0188	--	--	--
Bra007092	1.9401	5.30926	5.33258	5.75669	5.65103	15.8878	17.0113	4.98563	--	-1.56429	-1.64936	--
Bra007102	19.8045	18.3756	22.1957	22.8301	35.9753	43.6874	36.0663	50.9968	--	-1.24834	--	-1.17838
Bra007111	6.3448	7.40406	6.92669	7.27497	3.4477	2.46035	4.55736	5.99483	--	1.58284	--	--
Bra007123	6.0058	5.92147	13.152	2.48903	3.6926	5.7513	5.49882	1.5132	--	--	1.27338	--
Bra007133	0	0	0	0	2.17471	2.80827	0.301327	2.18771	-5.274	-5.6324	--	-5.46092
Bra007143	0	0	0	0.0393376	5.87077	2.73268	1.57821	7.85831	-6.8948	-6.10566	-5.41295	-7.61894
Bra007150	0	0	0	0	0.890854	2.22674	0.0964584	3.97604	--	-4.58055	--	-5.39827
Bra007170	3.31117	2.75734	7.10515	2.73974	11.5174	11.428	6.0298	4.48618	-1.676	-1.94198	--	--
Bra007195	31.9424	5.60076	7.53905	9.94359	14.4681	13.4546	18.3964	10.9205	1.15999	-1.25658	-1.28485	--
Bra007204	0.0705218	0.100094	0	0	1.00001	0.277044	0	0	-3.1703	--	--	--
Bra007205	207.201	102.43	105.607	98.0055	96.0988	134.581	196.626	65.1986	1.12773	--	--	--
Bra007225	10.0148	8.50366	4.68228	4.97461	22.3184	9.31	4.16517	4.9471	-1.1296	--	--	--
Bra007253	8.3861	8.05551	9.08888	9.58472	7.19348	10.8807	2.48471	13.2117	--	--	1.86278	--
Bra007259	1.97623	2.3487	2.47547	1.58537	4.61297	2.61818	3.16059	2.1902	-1.2051	--	--	--
Bra007260	0.00156374	0	0	0.00217943	0.628648	0.000171793	0.000571693	0.00197573	-4.25	--	--	--
Bra007315	25.7284	15.702	100.59	31.0038	2.75886	3.1627	28.1207	39.0807	3.21479	2.2987	1.8325	--
Bra007325	7.42795	4.29628	3.66645	7.94334	7.03537	8.91746	5.02449	10.1988	--	-1.05742	--	--
Bra007328	308.902	115.126	127.756	185.291	108.599	171.68	248.241	151.481	1.54217	--	--	--
Bra007339	6.19161	8.02993	6.32295	10.7667	15.1135	9.47697	9.63212	11.2669	-1.1094	--	--	--
Bra007352	3.47805	4.74896	4.83556	0.652164	0.949013	0.91989	2.41245	0.0523159	1.85074	2.27605	--	--
Bra007354	0	0	0	0	2.1044	3.0851	2.10114	1.59357	-5.0062	-5.73533	-5.11429	-4.81441
Bra007406	0.606129	0.229503	1.04293	0.805394	1.32294	1.66716	1.67047	1.18482	--	-2.83022	--	--
Bra007440	90.4457	60.9891	86.5126	50.2096	37.9585	29.2422	48.0589	34.8588	1.26881	1.08723	--	--
Bra007454	22.2685	20.9341	19.9458	21.7237	12.2916	9.20128	19.5091	13.1915	--	1.06977	--	--
Bra007485	4.31669	3.07865	4.62798	7.23343	8.68582	13.8145	7.92913	14.3069	--	-2.14084	--	--
Bra007505	19.187	15.8488	16.6459	8.81409	4.85199	15.8273	13.0508	3.30516	1.94034	--	--	--
Bra007507	1.44786	0.554096	0.904916	1.00426	3.88318	0.25993	0.60306	2.66245	-1.5617	--	--	-1.40939
Bra007510	37.1177	25.8216	1.8693	11.5717	11.4264	14.9472	1.48418	15.4703	1.71513	--	--	--
Bra007537	1.9397	0.459089	0.0795094	0.982736	7.48564	2.85832	0.294047	1.95093	-1.9108	-2.60342	--	--
Bra007539	8.76891	9.24137	10.595	6.0506	18.678	18.2041	8.65195	4.98477	-1.0653	--	--	--
Bra007545	2.06004	2.19463	1.47931	2.97312	0	1.77103	2.09939	3.96542	4.38666	--	--	--
Bra007546	0.000352128	0.00239231	1.7942	1.8158	1.76035	0.0173897	0.652943	0.805611	-4.25	--	--	--
Bra007578	0.000771036	0.405969	0.254897	0.155189	0.477608	0.505947	1.62e-05	0.319847	-3.9773	--	--	--
Bra007581	40.7029	10.4385	12.7098	9.04046	37.1699	31.9953	30.5899	15.6579	--	-1.61334	-1.25898	--
Bra007584	1.73571	1.19729	3.37757	0.728657	3.02674	5.9367	2.72043	1.60887	--	-2.10228	--	--
Bra007594	2.56279	2.56351	5.48026	1.055	1.25978	1.26015	2.3926	0.442872	--	--	1.19635	--
Bra007600	17.03	14.0237	22.8903	14.3052	6.99788	7.93188	9.08201	16.448	1.2747	--	1.32261	--
Bra007630	9.60265	8.81695	19.1391	10.7871	18.7794	18.3124	12.1443	10.9196	--	-1.1244	--	--
Bra007636	4.37527	9.515	10.5078	4.98423	2.75369	3.59484	8.1413	6.93333	--	1.3914	--	--
Bra007662	1.887	1.65335	3.64094	2.33781	3.79573	4.15211	4.29759	3.22148	--	-1.36095	--	--
Bra007667	0	0.130114	0	0	13.1525	18.7884	7.20145	12.0254	-5.5512	-6.59059	-5.55555	-6.26298
Bra007696	17.0274	6.7704	9.47084	10.0301	4.28732	19.3475	29.0109	9.32981	2.0072	-1.50925	-1.61825	--
Bra007786	5.20469	5.7402	6.45325	4.62675	5.31535	7.74872	9.06928	1.60456	--	--	--	1.49976
Bra007801	1.79319	0.803875	0.70309	1.54452	0.308907	0.463499	0.549275	3.42878	2.45921	--	--	--
Bra007843	9.27933	3.07058	3.40097	1.90293	10.0568	10.1909	3.81711	3.64701	--	-1.72329	--	--
Bra007857	0	0	0	0	0.89407	2.14494	0.535707	0.167211	-4.8914	-6.3523	-4.29201	--
Bra007875	2.20181	2.591	1.34075	1.88178	0	3.31533	1.25894	2.37415	4.13735	--	--	--
Bra007885	9.71083	5.6737	4.69085	4.7611	7.61716	5.17411	10.0727	4.04264	--	--	-1.06749	--
Bra007890	13.5451	3.35299	1.82692	3.48114	44.1306	8.03535	6.7793	13.4047	-1.6745	--	-1.80987	-1.96137
Bra007904	7.27367	39.8637	24.8895	14.9261	1.94975	34.1594	6.96887	7.78394	1.8813	--	1.82575	--
Bra007907	5.79899	5.13944	4.93807	2.70324	2.09913	2.72666	2.17449	2.53116	1.40829	--	1.11959	--
Bra007921	2.63854	2.90626	5.05292	5.59062	3.27955	1.33894	1.92199	5.90498	--	--	1.37996	--
Bra007945	52.3172	35.978	33.0126	27.2434	80.5237	54.8932	45.3101	55.7335	--	--	--	-1.11273
Bra007949	11.7329	21.3349	10.6574	15.8701	33.8123	70.3182	13.4315	36.5225	-1.5096	-1.7197	--	-1.23295
Bra007950	2.5477	1.54208	4.47487	0.93231	14.9654	17.2274	5.36047	19.8807	-1.7497	-3.27656	--	-3.38805
Bra007967	0	0	0	0	29.5411	31.8196	8.49651	31.8082	-8.2134	-8.48646	-6.52634	-8.5081
Bra007976	0.298543	0.141492	0.172209	0.266899	11.7486	7.48364	1.28031	5.04421	-4.6452	-5.57805	--	-4.0907
Bra007988	0.148706	0.0863744	0.15689	3.28527	0.199147	0.0896443	0.0965667	1.16117	--	--	--	1.47496
Bra008001	9.05042	1.41694	7.67003	1.31991	12.6888	5.49628	11.8792	1.23353	--	-1.93169	--	--
Bra008006	0	0	0	0.131672	0	0	0	1.16281	--	--	--	-2.98129
Bra008019	17.261	30.5793	38.2689	62.9847	48.5543	63.7795	27.1714	84.4666	-1.4064	--	--	--
Bra008037	4.25348	2.12016	0.628045	0.786975	7.18221	2.26816	3.08781	1.15974	--	--	-2.25665	--
Bra008038	13.979	10.6919	14.7841	4.8847	5.90971	9.06946	11.2505	3.95054	1.26004	--	--	--
Bra008055	0	0	0	0	2.17601	2.49341	0.766483	2.07065	-5.5512	-5.94314	-4.15535	-5.68738
Bra008056	0	0	0	0.0384526	0.959031	1.03698	0.463623	1.01474	-5.4735	-5.73533	-4.53172	-5.73885
Bra008066	53.1935	77.8049	40.8506	36.1804	35.2698	25.6148	19.5138	21.7904	--	1.60072	1.05986	--
Bra008071	9.42026	1.09011	2.95376	0.924701	11.1632	11.0966	7.09124	5.63597	--	-2.6822	--	--
Bra008087	12.9712	17.1295	8.60128	17.3678	2.50248	6.02176	1.23489	13.9425	2.37281	1.50422	2.75018	--
Bra008101	239.674	53.9088	89.8234	114.134	26.1335	112.034	176.142	66.5933	3.11674	-1.06428	--	--
Bra008127	4.07578	4.2163	4.24646	3.616	13.677	6.97028	4.6491	5.67026	-1.7022	--	--	--
Bra008131	14.5338	15.6967	14.9893	2.84189	36.4224	23.9073	8.26895	7.73588	-1.2272	--	--	-1.38626
Bra008157	56.8814	32.5414	30.6686	107.953	168.135	92.7373	68.0957	163.855	-1.5421	-1.50955	-1.15226	--
Bra008278	2.1144	2.00344	2.29213	2.55084	9.10509	8.19014	10.1019	8.78434	-2.0285	-1.99426	-2.11305	-1.78859
Bra008308	2.42841	2.15416	3.01956	2.61846	9.61865	8.44227	9.73875	14.3295	-2.2649	-2.13876	-1.96538	-2.80962
Bra008311	0.176313	0.166854	1.51525	0.116938	0.817489	2.72747	2.93729	2.16922	--	-3.96978	--	-4.06658
Bra008312	0.16942	0.33441	0.105339	0.121951	2.42631	1.97846	2.12417	2.85929	-3.5577	-2.64481	-3.49604	-4.09455
Bra008333	141.475	167.943	137.694	107.921	85.6969	157.255	67.2899	27.8566	--	--	1.01498	1.94653
Bra008357	0	0	10.6357	0	0	0	0	0	--	--	4.40574	--
Bra008366	0.0231778	0.0438634	0.284827	0.122757	0.252854	0.569253	0.391377	0.217087	--	-3.64165	--	--
Bra008368	0.285782	0.272719	0.322694	0.502686	9.23156	9.41441	5.0179	10.9306	-5.3448	-6.67828	-5.90498	-6.93053
Bra008408	2.16e-05	0.000129727	0.459033	1.03326	0.943305	0.721892	0.961197	0.00839496	-4.25	-4.05226	--	4.5376
Bra008412	0	0	0	0	0.678087	0.881567	0.805726	2.48394	--	--	--	-5.11635
Bra008430	37.1303	7.14124	12.957	8.9826	32.6882	12.8921	36.8713	7.86133	--	--	-1.4927	--
Bra008435	27.3347	17.5335	8.05032	10.7158	14.047	22.9315	35.7736	9.06746	--	--	-2.12675	--
Bra008438	58.0435	39.3447	26.5537	36.2688	62.2197	34.3756	56.6443	41.6253	--	--	-1.09645	--
Bra008446	0.0211012	0.0199622	0	0.0372326	0.80537	0.559483	0.623129	0.592626	-4.1345	-4.68711	-4.78432	-3.81998
Bra008473	35.0657	18.4165	13.5367	23.8458	51.167	28.7392	36.5331	24.03	--	--	-1.4165	--
Bra008482	40.2873	26.6301	37.0039	50.6308	83.3126	29.3182	29.5501	71.1075	-1.0265	--	--	--
Bra008510	15.391	2.65209	2.29379	3.10777	16.6455	12.2334	10.7283	3.40538	--	-2.20202	-2.21735	--
Bra008515	33.5097	28.2157	29.5953	25.6754	28.4994	25.2236	25.483	18.8284	--	--	--	1.06224
Bra008544	1.31192	0.00169817	2.12136	0.000357126	1.8928	3.46132	2.29181	5.64218	--	-7.02577	--	-7.75014
Bra008552	0	0.206346	0	0	0.317202	0.214116	0.848383	1.9895	--	--	--	-4.71511
Bra008553	9.87631	9.49205	7.49908	4.9237	20.1414	9.45178	15.9543	12.1506	-1.003	--	-1.08684	-1.30922
Bra008569	7.50134	2.8517	2.8893	8.9714	6.21727	3.49941	5.28296	8.95422	--	--	-1.08018	--
Bra008583	31.4893	27.2938	20.435	23.4657	47.0624	35.4782	43.318	36.4775	--	--	-1.10062	--
Bra008591	70.9924	6.24171	2.86444	3.06322	263.178	9.36985	2.5796	5.8573	-1.8697	--	--	--
Bra008615	0	0.397773	0.884121	0.683004	0.53503	2.68293	0.668839	1.04086	--	-2.71864	--	--
Bra008644	0.175794	0.110934	0	0.103794	1.15102	1.22311	0.872755	2.74872	--	-3.33472	--	-4.54561
Bra008657	1.81574	1.44816	2.19738	2.37891	11.6883	2.62927	3.56132	4.71687	-2.6134	--	--	--
Bra008663	8.75537	9.0043	16.2059	6.4954	14.9953	18.9087	14.829	6.37904	--	-1.0687	--	--
Bra008673	30.7375	22.9985	17.7689	33.9662	55.1414	48.5049	48.0903	39.3361	--	--	-1.29772	--
Bra008687	26.1133	13.403	15.588	25.8286	4.95983	7.49378	12.2027	9.29623	2.16402	--	--	1.5232
Bra008690	0.774957	0.00139187	1.88518	2.18754	0.683582	3.20787	0.525566	2.10405	--	-5.52156	--	--
Bra008697	11.2066	10.78	10.068	8.88676	6.74384	3.32057	4.27755	2.75757	--	1.76925	1.21559	1.69391
Bra008715	217.578	298.459	378.696	139.669	156.955	254.464	177.73	108.672	--	--	1.08459	--
Bra008729	12.1481	9.4389	17.9725	0.527639	1.62752	2.8887	5.00365	0.0332939	2.91562	1.68961	1.82857	--
Bra008738	1.0968	0.102297	0	0.93637	1.01418	0.886614	1.6252	0.263915	--	--	-4.68852	--
Bra008757	2.19579	2.19401	2.30894	2.80971	5.99073	5.57221	4.91386	29.1875	-1.4256	-1.343	--	-3.38603
Bra008765	1502.89	1960.75	2085.5	337.331	441.226	1051.48	934.288	226.328	1.84494	--	1.36158	--
Bra008796	8.11422	2.47325	7.07591	3.15012	4.17567	1.55792	1.48913	1.38815	--	--	2.1779	--
Bra008806	3.06766	0.424536	2.37004	2.7964	0.392261	1.85504	0.668369	2.81279	2.92713	--	--	--
Bra008836	23.4748	12.725	22.4382	9.72142	12.6342	5.95479	16.926	17.9678	--	1.09296	--	--
Bra008845	0	0.246247	0.00242576	0	0.152008	0.878605	0.604978	0	--	--	-4.41684	--
Bra008846	43.5728	5.48051	1.8824	1.64301	112.929	9.12568	2.86114	3.26086	-1.3224	--	--	--
Bra008858	24.7806	10.9147	4.45145	6.4664	52.3282	13.3215	6.10961	10.5036	-1.0438	--	--	--
Bra008867	2.87252	4.74982	2.68789	3.90168	2.62035	2.98691	0.303136	2.8158	--	--	3.01927	--
Bra008877	4.93973	3.86097	5.53901	4.92627	0.370154	4.71841	2.76991	3.45176	3.63789	--	--	--
Bra008897	4.46269	3.81141	3.6212	1.4072	18.3196	6.58435	2.65689	1.05659	-1.9715	--	--	--
Bra008914	17.999	17.8414	19.2585	2.06155	24.8807	18.0584	23.925	8.64047	--	--	--	-2.06933
Bra008920	51.9546	19.6045	19.2642	32.786	37.9026	3.91148	11.1072	15.6006	--	2.25063	--	1.0261
Bra008926	75.5269	79.4835	116.727	48.382	30.7234	36.2859	48.9115	52.3221	1.36246	1.14002	1.20729	--
Bra008940	208.413	349.417	129.333	659.966	9875.38	6580.19	7174.63	17447.9	-5.0706	-4.37481	-5.75485	-5.2942
Bra008991	51.7762	41.0498	58.3374	47.9991	22.7601	32.4606	42.9715	27.5479	1.20786	--	--	--
Bra008993	88.3636	18.195	36.1277	59.3628	23.1721	54.609	75.9678	44.6582	1.94976	-1.57738	-1.05947	--
Bra009000	13.8421	8.49151	14.104	15.2596	18.8394	18.6208	17.0727	18.2412	--	-1.12461	--	--
Bra009037	0.360679	1.45027	3.47511	2.52835	0.644143	0.551933	0.252914	0.882501	--	--	3.70477	--
Bra009048	3.00868	3.89837	4.81932	26.4219	7.26055	3.50045	4.62685	30.0567	-1.2467	--	--	--
Bra009050	162.329	195.554	194.965	125.058	112.274	263.989	195.009	56.5179	--	--	--	1.10282
Bra009075	8.27736	7.3482	7.22812	9.62618	3.6113	4.73469	4.92931	4.12643	1.24305	--	--	1.18783
Bra009111	2.46563	3.2297	4.09414	6.85329	5.82228	7.79676	3.41264	5.85807	-1.0343	-1.22741	--	--
Bra009112	19.0453	3.37583	4.39726	7.97121	7.45669	4.40682	12.7937	5.47274	1.36628	--	-1.53713	--
Bra009141	5.59512	5.1034	5.25262	4.582	2.95733	3.91227	3.97485	2.14445	--	--	--	1.04542
Bra009144	13.1121	17.9657	14.2588	14.1334	3.8694	7.08216	5.28076	7.8807	1.71354	1.3385	1.48506	--
Bra009154	494.297	829.962	718.415	1216.42	857.993	1201.4	1372.58	2530.05	--	--	--	-1.44124
Bra009159	34.5823	43.5624	36.5184	41.1271	14.5644	25.4144	25.5023	21.7204	1.20868	--	--	--
Bra009184	434.76	261.3	401.481	305.713	187.853	272.808	404.312	200.042	1.23188	--	--	--
Bra009193	1.96781	3.50004	1.73685	2.53068	1.64825	1.60129	2.65352	2.26864	--	1.14731	--	--
Bra009202	23.7612	28.8364	48.5756	3.52263	11.3001	7.98795	10.3661	5.20895	--	1.7756	2.2086	--
Bra009221	17.4125	15.0512	14.3631	6.64719	26.4279	12.3953	23.1194	23.6586	--	--	--	-1.84435
Bra009223	1.23503	0.821166	1.72	1.68068	3.42235	2.29473	2.43285	3.04884	-1.4433	-1.44613	--	--
Bra009225	1.54417	1.4653	0	57.2224	1.20735	0	0	23.4994	--	--	--	1.24637
Bra009238	100.258	50.8745	9.9833	13.9109	160.063	51.9863	8.6808	28.4963	--	--	--	-1.05221
Bra009267	34.3424	13.8828	15.6789	19.3188	11.5482	13.7696	23.8529	13.0531	1.20603	--	--	--
Bra009272	2.23857	4.03907	0.245281	0.189756	0.116433	0.419011	0.681962	0.167135	3.34034	2.94096	--	--
Bra009290	9.58024	9.02618	8.70901	17.6198	3.65487	5.28805	5.90702	16.455	1.32924	--	--	--
Bra009293	4.18961	4.78146	3.49272	5.18394	11.0769	4.95279	6.40374	2.80234	-1.3822	--	--	--
Bra009294	44.3096	10.1487	9.15985	12.4215	17.3203	21.7875	24.2666	8.70871	1.37098	-1.09821	-1.40863	--
Bra009298	205.196	308.911	322.116	230.789	437.679	438.458	402.158	281.264	-1.0657	--	--	--
Bra009304	9.35801	2.86929	8.72549	6.63563	2.85765	1.08215	3.68306	6.70075	1.67801	--	--	--
Bra009307	2.52765	3.03816	3.06291	2.2337	0.482025	1.96299	1.33059	0.920913	2.37506	--	--	--
Bra009348	9.13986	7.21769	7.99173	12.1513	3.08792	6.68814	6.3737	4.68367	1.54315	--	--	--
Bra009360	52.9111	51.25	52.5481	43.5354	105.256	97.8483	84.398	88.2075	--	--	--	-1.03584
Bra009372	28.3569	28.3275	26.4874	22.9896	74.974	37.2544	39.2893	36.2075	-1.1279	--	--	--
Bra009388	24.632	10.2661	19.0172	42.804	11.5322	13.6754	11.1848	24.1286	1.56023	--	--	1.04856
Bra009391	27.729	40.5366	23.2401	43.1908	78.7685	60.1694	76.9441	49.4257	-1.4873	--	-1.61104	--
Bra009400	0.498351	0.471597	0.333058	0.660883	2.49175	1.1013	1.44914	0.42167	-2.218	--	--	--
Bra009401	0	0	0.143046	0	1.72527	1.14454	1.84833	3.38061	-5.1463	-4.73757	-3.49005	-6.28045
Bra009433	7.62097	5.74067	5.77139	4.99986	27.3265	20.2511	18.6968	16.8178	-1.8185	-1.81203	-1.69688	-1.76034
Bra009445	0.148431	0.234133	0	6.52293	0.269915	0.0971959	0.209481	2.12636	--	--	--	1.59019
Bra009469	5.52288	3.84897	5.19978	1.28709	2.42872	3.23786	2.85252	0.80259	1.2015	--	--	--
Bra009518	2.17211	2.16553	4.57639	3.90818	5.79669	7.08573	8.815	5.69455	-1.3781	-1.71241	--	--
Bra009559	2.84028	3.73829	1.90822	1.90405	0.378063	1.22499	1.02917	0.596117	2.78066	1.5549	--	--
Bra009581	9.02061	6.93436	8.87598	7.23803	45.7915	27.7433	24.8707	29.782	-2.342	-2.07527	-1.57587	-2.13214
Bra009591	0	0	0	0	1.44068	1.01764	0.712909	1.5819	-5.2116	-4.87917	-4.35577	-5.68738
Bra009618	1.18059	0.657252	3.13572	1.93159	2.85074	4.80345	2.63233	2.52844	--	-2.7906	--	--
Bra009620	31.2392	13.8365	7.71714	25.4524	32.0675	13.3513	15.5347	16.0299	--	--	-1.01823	--
Bra009632	19.113	42.1233	26.3283	21.4802	20.116	86.0405	30.4334	27.6715	--	-1.02993	--	--
Bra009633	10.5028	14.8545	7.63723	16.2625	4.14378	8.03435	4.08385	8.9536	1.1837	--	--	--
Bra009636	2.51612	1.94783	3.67215	4.61312	7.38834	4.40204	5.9526	10.7864	-1.4045	-1.23729	--	-1.19648
Bra009637	1.04574	1.12461	3.29581	0.00870229	4.39483	3.09341	2.87723	1.8386	-1.9912	--	--	-4.60846
Bra009649	0	0	0	0	2.28734	1.96875	1.7445	2.21141	-4.4253	-4.40432	-4.15535	-4.55203
Bra009700	13.7671	4.57164	8.73261	17.3944	10.6397	0.966206	3.42392	7.49145	--	2.13459	1.34402	1.18014
Bra009703	7.39412	7.82517	9.02502	7.71381	3.74761	5.28141	4.85475	3.61601	--	--	--	1.06247
Bra009704	0.150988	3.99823	3.92469	2.88395	3.53617	1.35779	6.94109	1.98989	-3.8054	--	--	--
Bra009716	0.793657	0.328625	0.398019	0.526688	1.51539	1.55911	1.68016	0.852727	--	-2.22247	--	--
Bra009737	0.128429	0.0961049	0.291018	0.151412	1.05882	0.979209	0.826641	0.858888	--	-3.58526	--	--
Bra009751	11.453	11.3383	13.5792	14.0521	15.8196	23.1227	19.0221	21.2664	--	-1.02209	--	--
Bra009761	41.7577	39.1981	34.106	22.6657	74.599	27.627	14.6156	24.3728	--	--	1.20585	--
Bra009762	3.38144	2.16098	0.687127	2.71643	46.9343	49.2416	45.1989	37.0586	-3.7985	-4.52982	-5.8382	-3.79222
Bra009776	10.6983	16.156	16.1039	12.9996	34.6181	26.1189	31.5808	24.5287	-1.3148	--	--	-1.41145
Bra009783	20.3555	128.948	73.9661	85.6717	60.832	119.019	35.6486	66.7912	-1.5183	--	--	--
Bra009785	0.0446872	0	0	0	0.602497	0.399749	0.245653	0.453851	-3.3147	--	--	--
Bra009786	0.733597	1.01353	0.63104	0.649765	12.0897	7.56531	4.25358	6.54757	-3.6005	-2.89459	--	-3.32747
Bra009799	26.9133	24.2217	15.8828	87.8466	48.264	81.5577	43.0885	103.108	--	-1.73802	-1.38269	--
Bra009803	0.965512	2.3438	0.432865	3.34034	3.9384	14.843	4.79424	11.4758	-1.9727	-2.66104	-3.40608	-1.79829
Bra009818	5.50223	5.09018	5.95791	6.08287	19.8319	6.14733	3.69639	5.64535	-1.82	--	--	--
Bra009829	54.712	60.5073	63.6252	61.2454	110.026	126.504	111.384	84.0701	--	-1.06339	--	--
Bra009854	16.2044	29.1677	15.702	30.6687	6.89952	9.8885	10.9315	18.4781	1.24797	1.555	--	--
Bra009886	7.13879	7.37316	26.737	3.70924	9.28777	15.585	26.4086	4.17497	--	-1.07301	--	--
Bra009906	17.6139	16.494	20.4166	14.0866	10.1202	9.39344	8.27099	15.4905	--	--	1.32043	--
Bra009920	19.1378	22.7804	18.9335	25.054	48.0778	62.5391	47.0174	60.5427	--	-1.05526	--	--
Bra009943	22.8725	34.0817	22.9428	24.4322	44.3394	47.261	39.2443	39.7564	-1.0408	--	--	--
Bra009959	5.61311	5.44873	6.68777	13.6097	3.41241	4.60693	2.18702	5.50323	--	--	1.56957	1.2878
Bra009968	8.3675	9.38207	5.33849	10.9968	17.813	23.1818	11.1867	6.87035	-1.0164	-1.30856	--	--
Bra009972	1.2563	1.17771	0.652289	1.15163	2.22694	0.017002	1.6204	0.457946	--	5.00811	--	--
Bra009998	1.70405	2.33775	0.450281	2.91014	1.15056	1.08665	2.3787	0.178892	--	--	-2.34726	3.79528
Bra010006	0.196877	0.232825	0.225181	0.173755	0.13416	0.289732	0.311596	0.883741	--	--	--	-2.67512
Bra010030	6.70405	3.64423	4.0452	10.7198	18.7378	23.6399	21.2827	21.4044	-2.5364	-2.83969	-2.48472	-2.10236
Bra010035	332.83	156.873	97.009	100.317	244.526	290.91	202.339	94.1598	--	--	-1.04736	--
Bra010037	0	0	0	0	9.26715	16.7499	7.939	14.2541	-6.3882	-7.40719	-6.26919	-7.19026
Bra010038	30.6798	13.0607	3.67333	8.0596	8.68934	7.5799	2.39447	5.24637	1.83709	--	--	--
Bra010047	3.67235	2.23071	0.790942	2.79099	2.28997	2.38586	0.953851	0.905678	--	--	--	1.57939
Bra010049	65.5016	23.2994	20.4524	48.7679	78.4818	28.7126	44.283	40.9611	--	--	-1.11498	--
Bra010078	76.1728	53.419	101.158	40.8214	81.3574	54.0402	31.6907	45.5532	--	--	1.72391	--
Bra010087	0	0	0	0	1.89721	1.42257	0.924998	1.89051	-4.1201	--	--	-4.23109
Bra010096	16.4668	7.97437	24.8088	9.4636	5.87759	6.99094	17.7141	6.27396	1.58453	--	--	--
Bra010118	10.3096	3.31823	11.0636	9.49861	9.78031	9.0589	8.97801	11.5282	--	-1.59367	--	--
Bra010122	59.1042	23.3509	47.4046	55.3384	26.4287	34.7372	49.4832	41.3224	1.1779	--	--	--
Bra010139	182.457	176.75	172.636	45.0156	87.2594	190.794	130.169	12.9772	1.0611	--	--	1.73681
Bra010143	8.66795	2.32536	2.38022	13.1893	3.17237	1.32886	2.4154	5.11142	1.48375	--	--	1.37489
Bra010181	13.2612	4.44637	4.85479	7.38315	2.6524	2.70288	5.38365	5.59601	2.30811	--	--	--
Bra010192	0	0	0	0	266.28	293.149	717.613	65.4441	--	-4.12988	-4.63812	--
Bra010214	5.80974	4.77028	7.39087	0.264403	2.70298	2.72723	2.48478	0	1.11213	--	1.54709	--
Bra010217	0.933134	1.77002	0.863301	1.50747	8.98281	15.0482	6.23282	16.4615	-2.9694	-3.04169	-2.74316	-3.32536
Bra010272	3.10622	4.92747	3.12112	5.78995	9.2245	12.4036	4.95244	18.0706	-1.3761	-1.2441	--	-1.56227
Bra010275	0.496049	0.512339	0.618089	0.721475	2.42399	2.12728	2.9237	2.58741	-2.4099	-2.33333	-2.4907	-2.26213
Bra010279	11.1331	9.50411	14.5343	4.71844	2.21001	2.7346	4.48363	3.69799	2.33071	1.75533	1.69058	--
Bra010283	647.793	170.426	153.179	179.066	2081.36	247.691	212.805	285.865	-1.6549	--	--	--
Bra010290	8.44666	8.17533	15.0439	11.3846	4.86514	3.55693	5.43371	9.08863	--	--	1.44589	--
Bra010292	63.9568	48.317	37.4216	142.556	74.1781	25.5385	49.6572	56.8025	--	--	--	1.30045
Bra010304	14.3914	7.63506	17.5551	0	2.20064	1.98068	7.304	0.108775	2.69363	1.9101	1.25154	--
Bra010306	2.3638	0.658195	2.39387	0	0	0.204898	0.590222	0	4.86873	--	--	--
Bra010308	65.3386	9.58107	87.2488	10.2275	44.2611	35.7913	2.32141	49.1316	--	--	4.70234	-2.23837
Bra010318	3.95962	2.40878	4.39731	1.17866	1.76305	0.992088	2.47762	1.04133	1.18055	--	--	--
Bra010333	6.05098	6.00173	7.83792	6.98745	17.6142	17.6514	15.112	10.9129	-1.5776	-1.56388	-1.01046	--
Bra010346	24.026	49.9869	25.6323	20.5946	15.414	19.0994	30.8139	9.77873	--	1.37341	--	--
Bra010357	37.3214	26.4221	24.7761	44.399	26.5119	15.3904	20.4844	20.1195	--	--	--	1.14437
Bra010366	0.0713828	0.090043	0.0272299	0.020998	0.18164	0.677633	0.351448	0.872583	--	-2.87898	--	-5.15475
Bra010397	1837.03	380.769	933.664	1599.92	199.71	1009.73	2290.84	1112.55	3.20559	-1.514	-1.3301	--
Bra010402	2.80869	1.6762	3.9424	2.45447	5.5236	4.6319	6.18871	5.28967	--	-1.22048	--	--
Bra010407	17.6096	22.7794	24.7832	7.01413	6.13086	17.9082	6.91077	21.765	1.50355	--	1.82112	-1.62422
Bra010408	7.07591	9.08219	8.14473	8.84432	1.87011	20.0764	7.67379	5.10198	1.91689	-1.13344	--	--
Bra010417	1.11562	0.664051	0.797569	3.52313	0.79187	0.0563611	0.32629	0.344003	--	--	--	3.28518
Bra010453	4.09288	2.68501	4.31755	1.11079	5.37875	1.27911	1.82081	1.19911	--	--	1.23372	--
Bra010467	7.21593	3.57565	0.450149	0.844417	1.41333	3.20352	1.67044	1.73895	2.04064	--	--	--
Bra010482	13.7879	24.589	28.3	13.9353	22.4274	30.409	59.1139	27.1791	--	--	-1.10993	--
Bra010492	55.9815	24.7232	43.8112	25.3861	20.6303	19.5867	35.3383	12.042	1.45759	--	--	1.04457
Bra010502	14.6669	17.1912	21.2419	33.5913	6.61016	12.0921	12.3622	7.48657	--	--	--	2.09838
Bra010503	18.718	16.5971	21.6029	12.5428	13.6553	14.8798	12.756	5.19619	--	--	--	1.23565
Bra010507	3.91972	1.94064	6.43308	1.38084	4.30586	2.42919	1.55694	4.18146	--	--	2.02114	-1.6074
Bra010511	0	0	0	4.08182	0	0	0	0.13277	--	--	--	4.5376
Bra010524	5.27623	7.64055	6.05894	5.57715	4.31986	9.5288	13.5176	6.13343	--	--	-1.15588	--
Bra010543	42.2212	46.5891	51.244	55.0178	13.4801	56.7741	60.4783	16.3183	1.66271	--	--	1.74347
Bra010552	7.12123	6.20658	6.79811	6.12995	3.48961	4.32844	5.16096	3.47172	1.0564	--	--	--
Bra010576	8.15318	0.746937	0.226344	0.466205	34.6609	1.35643	0.488188	0.925661	-2.0627	--	--	--
Bra010582	11.7053	10.0967	8.557	12.2549	12.9726	5.67979	6.61108	4.96781	--	1.08026	--	1.13783
Bra010597	25.8834	4.6452	1.29216	2.0686	103.523	4.1206	0.630039	1.41823	-1.966	--	--	--
Bra010602	14.4885	10.2857	20.1016	10.4515	8.98914	7.05868	10.2768	4.47601	--	--	--	1.20667
Bra010616	5.35815	5.76388	2.65628	2.6366	3.70346	4.09076	2.13316	0.815379	--	--	--	1.76219
Bra010618	4.84416	3.06275	5.67928	5.17278	5.77211	5.58986	0.996076	0.00439108	--	--	2.44665	6.29988
Bra010619	13.2186	10.9365	18.5862	10.6608	6.76321	5.10174	10.7941	6.17678	--	1.09767	--	--
Bra010623	9.26263	9.11464	8.52851	9.00414	3.64597	4.70446	6.42905	5.70054	1.21237	1.01925	--	--
Bra010626	0.0705351	0	1.37636	0.125093	1.4628	0.55435	0	0.110364	-3.3147	--	4.14436	--
Bra010632	8.22859	6.30498	4.28481	22.439	18.8816	9.54107	16.0045	24.0501	--	--	-1.54042	--
Bra010633	1.47818	1.13323	1.36175	0.329126	1.30607	1.85653	1.80485	2.0678	--	--	--	-2.60832
Bra010641	0	0.000553096	3.75842	0.000963974	0.527525	0.000766794	0.000556891	7.94e-05	--	--	5.3713	--
Bra010644	4.20862	2.70994	1.29259	2.91583	34.6483	5.1564	1.2849	7.21885	-3.0059	--	--	-1.31486
Bra010645	3.72323	0.928004	0.45065	0.871294	14.7662	2.02181	0.313066	2.07288	-1.9576	--	--	--
Bra010648	10.9357	10.3607	22.0669	7.33453	6.03777	12.7119	10.9233	7.0103	--	--	1.01025	--
Bra010649	33.2611	31.8032	31.2844	31.7273	31.6461	20.4954	20.1519	13.8159	--	--	--	1.17947
Bra010654	9.31676	14.5914	11.1028	6.58345	10.8196	15.893	9.66878	2.88695	--	--	--	1.17657
Bra010658	0.637134	0.670224	0.325036	0.188329	2.70449	8.06744	4.95903	1.32923	--	-3.53656	-3.80259	--
Bra010663	0	0.0343523	0.0956747	0.0960962	0.37942	1.0662	1.04838	0.774445	-3.9773	-4.77138	-3.40855	-2.77101
Bra010698	8.74861	10.6869	10.7122	4.27541	5.4532	8.05523	6.24934	2.10222	--	--	--	1.28185
Bra010728	39.396	47.2107	46.4653	99.0589	104.703	67.8436	44.1307	113.547	-1.3829	--	--	--
Bra010758	67.2451	101.268	63.8505	82.7552	21.7369	23.1781	28.0494	23.4946	1.65546	2.10696	1.1954	1.77478
Bra010783	1.87427	1.66039	1.46269	1.65232	1.61081	2.6778	1.09627	3.76836	--	--	--	-1.22096
Bra010788	1.25403	1.50067	1.38428	10.3178	1.5125	3.64392	2.19605	9.29429	--	-1.14433	--	--
Bra010797	0.566195	0.706238	0.521363	0.998066	1.67324	5.96129	5.17951	2.0663	--	-3.14696	-2.78482	--
Bra010810	14.1756	12.0474	13.1604	12.1462	17.2095	11.0874	15.332	0.0841985	--	--	--	6.5218
Bra010820	16.0745	18.8014	9.71755	10.7239	7.00001	6.84116	9.17692	7.36664	1.21343	1.44851	--	--
Bra010821	8.70285	12.6323	7.05291	4.43893	3.6618	6.50496	9.61643	2.83383	1.25505	--	--	--
Bra010841	3.89598	2.59299	3.67909	1.93064	4.25026	1.38765	1.53945	0.80259	--	--	1.23556	--
Bra010849	0.00158156	0.00470532	0.00320749	1.27972	0.00672171	0.00136323	0.169803	0.00256338	--	--	--	4.47889
Bra010856	0.000157322	0.877269	0.000574103	0.534751	1.24744	0.671324	1.72114	0.000314948	-4.5816	--	-5.1507	--
Bra010858	5.10745	3.79869	4.04536	5.22465	2.45512	1.79185	3.02923	1.94922	--	--	--	1.39827
Bra010880	410.295	115.201	173.411	207.264	181.864	266.839	324.247	134.137	1.1975	-1.21246	--	--
Bra010884	2.50946	0.442725	0.638951	0.667426	1.63107	2.08263	2.10775	3.40379	--	--	--	-2.32515
Bra010895	52.6499	26.3472	27.4573	14.1671	57.4527	58.1975	67.6534	17.8113	--	--	-1.0541	--
Bra010922	693.451	223.203	294.709	264.834	281.456	364.889	497.857	177.4	1.3221	--	--	--
Bra010926	0.00254506	0	0.00322346	2.13045	7.57414	0.5196	0	0.00202588	-6.1427	--	--	4.47889
Bra010978	7.61325	4.6233	2.53102	3.93682	3.36773	5.55572	3.73771	5.13265	1.20203	--	--	--
Bra010980	220.049	116.805	66.2553	66.642	486.927	106.359	59.3579	64.6058	-1.125	--	--	--
Bra010990	2.52836	1.20222	2.72184	2.23157	0.0279436	0.373329	0.186758	0.218508	5.5569	--	3.74834	3.29716
Bra011019	0	2.11102	0	0	0	0	0	0.000102936	--	5.00811	--	--
Bra011129	134.73	320.312	148.843	153.09	143.574	240.586	59.7539	140.554	--	--	1.30201	--
Bra011146	33.1788	41.5342	40.2495	32.7804	14.6877	17.6726	20.4693	21.6395	1.3157	1.3324	1.09889	--
Bra011149	40.7366	46.1722	43.272	50.132	27.3519	21.8457	22.854	38.858	--	1.02745	--	--
Bra011156	14.8675	12.42	15.2834	1.0063	3.90577	9.39221	10.0941	0.0187427	1.94917	--	--	5.35119
Bra011159	1.51524	2.9638	3.0108	3.665	1.2124	5.60606	8.0203	6.35453	--	--	-1.41863	--
Bra011167	3.54753	4.22509	3.18564	3.74046	5.99325	5.2604	6.63228	4.33755	--	--	-1.08168	--
Bra011174	5.78599	5.41671	3.77673	5.34661	29.1971	15.3941	14.4964	12.5255	-2.2212	-1.38641	-1.82983	-1.13633
Bra011177	0.688047	0.244172	2.02018	0.114073	2.01728	1.85841	1.27344	0.16795	--	-2.8882	--	--
Bra011179	46.3379	23.2482	12.8926	39.955	38.8526	20.326	15.7533	18.148	--	--	--	1.11499
Bra011190	0.0226092	1.60147	3.19056	5.64664	2.27909	0.0117932	4.98687	0.302029	--	--	--	3.93983
Bra011193	1.03194	1.46621	4.98533	0.826345	0.676244	2.83934	1.31979	1.69855	--	--	1.92145	--
Bra011196	206.306	222.077	88.808	251.904	510.355	467.237	148.883	182.979	-1.2816	-1.0745	--	--
Bra011201	291.668	88.2437	31.2387	64.4085	623.526	106.426	35.7336	88.1878	-1.0805	--	--	--
Bra011202	0.0496049	0	0	0.0438918	3.67085	3.06169	3.6321	1.5543	-5.093	-5.87714	-6.05541	-4.90731
Bra011205	20.0587	12.4521	14.7389	11.3401	5.45383	8.93657	14.2298	8.33632	1.89139	--	--	--
Bra011208	101.112	101.8	511.78	196.776	372.941	250.565	343.488	238.673	-1.7712	--	--	--
Bra011226	0.225541	0.0711725	0.0863125	0.600299	0.000323843	2.65911	3.82929	2.68537	--	-5.08808	-4.61886	-2.04454
Bra011243	6.58911	4.92884	3.6555	5.40904	7.42162	8.14249	8.44074	5.14978	--	--	-1.20008	--
Bra011259	3.21449	3.37164	1.45365	10.4313	2.13204	3.15905	3.5536	3.69172	--	--	--	1.46234
Bra011273	1.45487	2.21946	2.22805	2.08069	11.4711	13.1821	12.1113	6.58009	-2.9004	-2.52201	-2.39593	-1.63217
Bra011383	5.40325	2.90885	7.07147	5.03623	23.8825	11.3449	8.52864	5.29974	-2.1215	-1.92216	--	--
Bra011384	4.55185	6.93648	8.45286	5.58019	5.08388	14.7067	6.31773	9.52816	--	-1.3171	--	--
Bra011455	3.67598	3.1255	3.58218	3.9348	3.99208	7.27832	3.87383	4.36962	--	-1.11751	--	--
Bra011460	132.369	61.511	158.015	24.3204	87.3619	168.279	195.243	27.2206	--	-1.46825	--	--
Bra011461	5.10211	4.94562	3.30695	5.51128	1.50035	2.73476	2.43406	3.97584	1.76849	--	--	--
Bra011464	13685.5	13351.8	15849.2	2505.88	5400.61	6817.96	7304.29	416.619	1.3649	--	1.12332	2.56056
Bra011470	0.329505	1.3462	0.21579	0.333119	0.102702	0	0.582572	0.257452	--	4.78633	--	--
Bra011490	0.424702	1.74173	1.40618	1.83673	0.154454	0.1854	1.44809	2.98636	--	2.90357	--	--
Bra011494	8.77407	6.4498	7.67988	8.34799	10.9223	15.6143	18.1282	12.8396	--	-1.42376	-1.25254	--
Bra011501	8.22104	12.4032	11.6432	8.19583	14.7902	19.3696	27.5849	18.5847	--	--	-1.24779	-1.19674
Bra011510	49.1624	29.595	10.7445	66.0703	101.466	33.6485	8.21271	62.5708	-1.0245	--	--	--
Bra011522	19.3564	10.1975	7.44869	20.282	11.343	2.93212	4.0416	21.0597	--	1.78578	--	--
Bra011525	5.84696	5.48859	9.42553	1.13542	2.43759	3.40844	5.13096	1.07708	1.26403	--	--	--
Bra011529	69.2726	7.11944	7.12607	10.843	19.0804	16.3689	19.2653	7.00522	1.87714	-1.19538	-1.42488	--
Bra011531	35.1621	32.7874	34.8015	25.0326	16.1641	24.7265	23.5429	8.77771	1.15475	--	--	1.43738
Bra011554	3.70941	5.27847	3.51941	3.29537	9.22313	5.8291	4.06799	1.88939	-1.3859	--	--	--
Bra011555	12.6914	14.2446	18.0166	2.08754	9.25202	8.90299	7.45443	0.935133	--	--	1.26114	--
Bra011559	20.4957	31.4998	32.2968	24.1713	11.5236	11.1452	9.98596	16.432	--	1.46662	1.69437	--
Bra011560	7.56039	12.8734	23.0095	5.53556	5.94743	4.79277	4.87817	5.20895	--	--	2.22871	--
Bra011565	1.98796	1.59525	1.80653	1.30522	0.942146	0.984266	1.22273	1.04571	1.09044	--	--	--
Bra011573	5.36691	6.11756	19.8894	4.1334	6.03212	6.94838	9.71521	4.15983	--	--	1.02607	--
Bra011576	21.0158	7.65473	7.84435	12.0495	21.8686	20.0314	17.582	15.123	--	-1.38902	-1.16396	--
Bra011606	12.4828	10.8016	25.4928	13.0698	29.1815	30.2996	16.6327	15.592	-1.1961	-1.48333	--	--
Bra011611	30.6137	29.7566	42.0329	12.1053	20.4684	20.2322	20.6456	8.59965	--	--	1.01187	--
Bra011627	2.67893	3.06024	3.96463	2.91817	9.00622	6.21107	9.79407	4.78284	-1.0486	--	-1.37982	--
Bra011636	106.989	52.6985	3.3003	6.82321	49.9922	23.0006	8.93218	12.9131	1.12186	1.16405	-1.56555	--
Bra011650	81.0617	25.3856	35.1368	34.0817	20.1434	35.4043	61.0748	29.8104	2.02565	--	--	--
Bra011660	1.08637	0.887431	1.02077	0.349054	11.9176	12.1225	11.4099	14.3904	-3.3744	-3.76809	-3.40498	-5.27253
Bra011672	15.5351	2.22263	4.15145	3.64814	16.7928	23.8742	15.4726	4.86496	--	-3.07559	-1.88198	--
Bra011686	69.4632	10.3198	4.83038	21.1069	43.1379	18.4903	51.4799	9.08603	--	--	-3.27889	--
Bra011721	2.82105	3.22051	2.19101	1.61467	0.530998	1.20065	0.745176	1.19772	1.55075	--	--	--
Bra011724	5.61921	5.5391	5.48025	2.93701	14.7892	11.1925	8.74872	3.13262	-1.3653	-1.00883	--	--
Bra011762	23.7832	23.1859	21.5625	31.7851	25.8978	11.5141	12.1434	27.0554	--	1.03101	--	--
Bra011767	33.557	64.1639	76.7491	58.0863	73.41	108.263	76.7464	84.2579	-1.1052	--	--	--
Bra011773	35.7368	22.9887	23.8009	30.4067	17.818	14.9472	14.5343	19.254	1.00821	--	--	--
Bra011776	77.6527	22.6203	21.0783	9.57959	68.6417	31.9132	75.6514	10.2566	--	--	-1.91444	--
Bra011781	4.17463	5.60955	2.83491	4.90491	3.46149	2.48853	3.02007	4.08941	--	1.16206	--	--
Bra011782	13.9414	17.9165	21.6538	21.3296	30.2137	28.0559	31.8641	31.1127	-1.0181	--	--	--
Bra011784	0.0487309	0.18448	0.111713	0.129344	0.159505	0.0957297	1.54727	0.266536	--	--	-3.41147	--
Bra011785	3.07906	4.853	6.20601	12.115	7.63718	8.2786	11.5698	20.8238	-1.2925	--	--	--
Bra011806	0.439498	6.41865	6.45757	1.55026	0.0209267	6.50992	0.00129536	2.2925	--	--	4.4643	--
Bra011821	198.597	110.822	38.9147	43.7975	558.321	124.757	27.6417	68.4785	-1.4717	--	--	--
Bra011822	46.1379	18.9497	8.03269	11.4102	167.634	30.6507	5.57651	16.628	-1.8382	--	--	--
Bra011893	0	0	0	0.196303	2.04701	9.74963	10.7009	14.7806	-3.9773	-6.38433	-6.44072	-6.05734
Bra011897	0.456862	0.230519	0.209198	0.268949	18.5544	4.09314	6.13607	2.58409	-5.0776	-4.08277	-4.55766	-3.25983
Bra011903	16.4921	10.6853	10.4735	15.2416	8.74431	2.3836	12.6952	8.46792	--	2.09479	--	--
Bra011907	2.6365	2.27505	4.17207	1.51418	15.485	19.3344	11.4404	15.9043	-2.4215	-3.04169	--	-3.25893
Bra011917	1.61461	11.9967	7.39875	10.9578	8.12998	11.7584	9.40761	8.90162	-2.2746	--	--	--
Bra011926	26.7601	46.6176	17.7344	18.9034	20.3797	62.4368	6.39324	12.6627	--	--	1.46043	--
Bra011932	3.43547	8.13505	8.25077	4.85364	5.07626	16.9785	10.6584	8.2355	--	-1.05041	--	--
Bra011960	2.88124	4.97957	4.41896	4.05154	8.32916	9.84385	5.85112	7.96991	-1.4808	-1.19184	--	--
Bra011966	4.75538	4.37757	3.42733	4.53071	2.20976	2.81044	3.56202	2.84238	1.11465	--	--	--
Bra011969	5.791	1.4626	0.998727	1.02978	18.7613	1.42257	0.822221	1.66365	-1.6609	--	--	--
Bra011972	37.4362	32.3092	59.0638	11.5816	16.7818	30.5578	35.0317	7.00476	1.197	--	--	--
Bra011993	10.9636	6.90773	7.01621	4.89388	8.83685	8.19181	7.83861	10.7001	--	--	--	-1.14031
Bra012008	39.4365	20.6624	32.1514	12.013	15.8982	15.3869	24.3726	5.94558	1.32634	--	--	--
Bra012010	16.2379	19.7487	4.82721	12.0117	25.1784	6.38142	3.66342	9.14944	--	1.49761	--	--
Bra012015	0.112114	0.0530593	0.321418	0.198535	1.34573	1.10128	1.00954	0.832562	-2.9579	-4.27362	--	--
Bra012020	4.87258	3.84989	2.51923	4.3357	11.5103	5.3314	2.55276	5.19637	-1.2673	--	--	--
Bra012021	1.27427	1.00534	3.1691	0.188329	0.386356	0.625922	0.601094	0.221538	--	--	2.3257	--
Bra012043	1.49596	0.737624	1.74607	0.950106	1.33959	0.89512	0.525412	1.32245	--	--	1.67756	--
Bra012052	79.3389	73.5978	84.2838	173.71	40.7609	57.3058	42.7814	49.5146	--	--	--	1.78145
Bra012083	0.966162	1.05549	2.55982	0.857069	2.43381	1.97139	0.473498	0.930493	--	--	2.33	--
Bra012088	53.421	7.57982	12.3748	17.4172	25.2089	18.7549	41.2089	14.2775	1.10372	-1.30102	-1.73537	--
Bra012092	122.881	243.976	244.243	137.63	57.7656	162.086	185.655	97.4438	1.10882	--	--	--
Bra012103	7.88308	0	0	334.37	4.49575	0	0	84.275	--	--	--	1.65985
Bra012114	15.4063	12.3814	16.2608	10.8697	3.86207	3.81418	7.15428	3.21439	1.99279	1.65838	1.13535	1.7202
Bra012131	13.1195	3.67281	2.10501	0.562917	27.6393	7.89949	3.36874	0.220728	-1.0549	-1.08932	--	--
Bra012149	149.155	102.137	124.323	99.5486	69.2829	145.786	170.54	86.8189	1.1257	--	--	--
Bra012153	4.21816	2.88746	2.61425	6.74055	1.80439	1.30233	2.26248	1.61051	1.25079	--	--	2.02974
Bra012171	2.88645	3.40807	3.30292	0.236922	0.24401	0.81301	1.78259	0.122201	3.45373	2.03488	--	--
Bra012181	12.0793	11.1322	13.655	6.9188	5.80202	9.11679	10.7638	6.01836	1.08097	--	--	--
Bra012198	0	0.246358	0.348005	0.498761	3.83403	4.34672	0.550672	2.77909	-6.224	-4.08122	--	-2.46644
Bra012210	3.73428	7.81068	5.24942	6.5062	1.8887	1.23186	3.96109	2.81432	--	2.1636	--	--
Bra012225	3.94799	0.320583	0.519308	1.00462	5.29849	2.88216	2.88884	1.94613	--	-3.1319	--	--
Bra012228	6.52651	5.86278	5.62674	5.63415	2.94413	3.62773	5.49588	2.6916	1.14303	--	--	1.02495
Bra012231	0.242682	0.691088	0.281674	0.438176	5.31515	3.81988	0.526733	1.34218	-3.3783	--	--	--
Bra012241	8.07111	7.06282	6.18016	5.44737	3.69525	4.38247	4.01248	4.79402	1.14777	--	--	--
Bra012247	11.8774	12.8949	12.9449	13.9589	5.71345	6.31353	9.62029	6.53004	1.07328	1.02982	--	1.07648
Bra012251	13.817	13.6868	15.0505	26.8036	15.2754	26.098	32.4819	27.4602	--	--	-1.0954	--
Bra012263	29.0923	18.1006	17.6542	13.7024	14.9346	15.3586	16.248	5.00202	--	--	--	1.42591
Bra012272	30.5949	28.1478	47.1482	5.52278	9.87027	10.7069	21.7004	2.9446	1.65223	1.38859	1.10962	--
Bra012274	1181.26	1222.8	1700.03	493.112	609.959	1005.09	926.439	505.545	1.03057	--	--	--
Bra012293	15.8418	17.297	13.2215	17.8538	79.4561	67.4084	35.8127	72.1069	-2.2786	-1.93681	-1.42861	-2.01313
Bra012297	0.230523	0.0628838	0.305463	4.31015	0	0.391534	0	0.864586	--	--	--	2.22911
Bra012304	0.811773	0.758599	1.12144	0.651275	0.80292	0.0656378	0.00107394	0.651354	--	--	4.40574	--
Bra012321	5.51717	6.57313	10.124	4.90163	2.23476	3.14761	4.0707	1.95134	--	--	1.2895	--
Bra012337	75.7964	29.595	32.0196	117.669	78.6674	40.8886	68.3677	89.8377	--	--	-1.08635	--
Bra012342	1.7713	3.14286	3.1966	4.81647	6.76304	7.21951	9.18025	8.7166	-1.9044	-1.19287	-1.52147	--
Bra012353	19.8942	27.5284	21.9729	268.435	21.5216	34.6605	61.8825	190.473	--	--	-1.47106	--
Bra012359	1.86511	1.68528	4.12728	1.54641	8.22561	4.4812	4.04036	2.38418	-2.1222	-1.39604	--	--
Bra012362	235.347	115.073	217.623	96.4339	113.403	100.401	204.567	50.0774	1.07677	--	--	--
Bra012378	11.6593	12.5434	11.9413	4.9774	8.91682	9.93302	4.07024	8.28751	--	--	1.52776	--
Bra012380	6.81584	3.99443	4.37684	9.03415	2.23808	2.95037	3.7021	3.88852	1.82479	--	--	1.11951
Bra012402	6.18544	9.60074	8.13312	2.36704	2.3839	6.82451	4.72193	1.81614	1.39453	--	--	--
Bra012426	22.8728	34.2824	30.9951	11.0794	8.59515	25.3364	18.1793	6.94381	1.50218	--	--	--
Bra012439	27.3001	29.1621	44.8257	40.7585	12.4564	21.3183	26.8237	21.8343	1.15662	--	--	--
Bra012468	3.86549	3.74476	2.49178	6.22923	19.6061	11.5153	85.1827	53.2832	--	--	-4.08994	-3.09646
Bra012479	18.69	3.05209	1.80775	2.38244	15.632	6.14071	14.447	0.690974	--	--	-2.96851	--
Bra012487	127.625	16.7797	23.8769	3.70294	35.9915	14.4727	11.5506	3.12246	--	--	1.0476	--
Bra012500	0	0	0	0	10.4274	0.618469	0	0.760721	-6.0741	--	--	--
Bra012513	12.682	11.9355	10.119	14.3724	4.1461	2.83301	2.22532	3.976	1.63572	2.08928	2.19917	1.79343
Bra012531	2.37735	1.57876	1.29019	2.91307	16.5164	13.805	16.5387	13.3887	-2.7566	-3.11252	-3.6605	-2.20141
Bra012571	28.6485	21.4865	26.1752	24.3575	12.8675	16.0198	22.9512	14.7928	1.12168	--	--	--
Bra012583	3.55154	3.23107	5.29871	4.96253	4.81515	8.6916	4.6912	5.81349	--	-1.42758	--	--
Bra012584	0.161722	0.459969	0.933613	0.434303	2.25112	4.13797	5.07633	1.80154	--	-3.1319	-2.39952	--
Bra012593	175.009	241.491	344.195	62.686	69.1493	83.9785	292.898	55.7569	--	1.46089	--	--
Bra012597	27.5106	22.418	24.3527	9.60763	13.5069	9.27462	8.6734	5.63461	1.04414	1.25529	1.48136	--
Bra012599	17.9039	19.99	21.7546	14.7318	28.1531	44.3804	42.5777	40.2288	--	--	--	-1.49029
Bra012600	23.5661	26.0337	29.1329	17.0344	11.8961	13.3523	17.1019	11.3545	1.00258	--	--	--
Bra012604	12.7919	7.15245	4.02638	2.42412	14.4789	7.48092	8.26044	2.37238	--	--	-1.0411	--
Bra012613	6.52104	5.39477	5.99382	3.57	13.9453	10.965	12.7023	8.49099	-1.0747	-1.0299	-1.087	-1.26955
Bra012617	2.48998	2.77812	3.06485	3.11986	5.08421	5.0581	6.43863	7.02197	-1.0188	--	-1.08096	-1.18742
Bra012618	3.8791	2.06851	2.81915	4.11127	6.49823	5.90335	7.98582	6.78999	--	-1.50685	-1.50037	--
Bra012623	4.3524	8.49083	12.4727	8.84959	2.96071	3.83574	9.2634	6.51489	--	1.06926	--	--
Bra012641	9.72887	6.11477	4.054	3.82833	10.1092	7.52816	8.43089	3.74446	--	--	-1.13367	--
Bra012645	40.7672	28.58	34.6897	47.0659	20.8771	20.2588	27.5341	19.8222	--	--	--	1.22518
Bra012657	1.66444	3.46492	2.58418	0.621018	0.655952	1.74367	0.278033	0.117372	--	--	3.13786	--
Bra012664	7.22149	6.02397	5.33258	7.00397	13.068	9.32082	13.3332	9.54876	--	--	-1.30258	--
Bra012665	17.2179	17.4707	16.5132	17.913	7.45425	7.85092	4.85892	7.61696	1.22707	1.14745	1.75699	1.20877
Bra012672	0.664733	0.355536	0.661763	0.944197	1.67063	1.0218	1.86124	1.66922	--	--	-1.46559	--
Bra012677	0	69.3876	0	0	142.617	74.8193	195.54	23.6746	-4.5314	--	-4.15535	-4.4933
Bra012680	11.6182	13.2532	16.0769	0.940268	14.3772	15.3449	14.4982	2.52684	--	--	--	-1.42018
Bra012684	237.277	178.976	253.239	676.672	551.378	412.189	373.239	1972	-1.2299	-1.24343	--	-1.57198
Bra012685	0.190161	0	0	1.17959	0	0	0	0	--	--	--	4.14312
Bra012688	0.01458	0	0.00677533	0.131942	10.9045	10.192	11.2301	10.8041	-9.0335	-9.94936	-9.10358	-7.06731
Bra012709	4.45253	2.97392	3.69497	3.47833	8.26001	8.56768	11.6494	9.66903	--	-1.52003	-1.62369	-1.47169
Bra012713	8.23281	11.0425	11.5221	10.414	22.4845	21.9281	17.6447	22.5763	-1.4266	--	--	-1.1334
Bra012723	43.1695	33.6048	69.7755	49.899	43.6319	33.1655	21.1861	89.3032	--	--	1.83244	--
Bra012735	14.4718	13.6792	5.17501	26.5559	18.8444	1.83767	23.2539	29.6759	--	2.85382	-2.15804	--
Bra012759	83.7303	86.0614	88.4837	102.865	53.4666	38.9001	78.792	59.7719	--	1.105	--	--
Bra012764	168.746	115.805	152.105	126.485	251.215	326.662	364.9	189.992	--	-1.49864	-1.22699	--
Bra012770	5.12234	5.77467	6.40271	2.1916	1.44453	1.7526	2.56128	1.03485	1.81674	1.6837	1.29538	--
Bra012771	2.97755	3.07616	5.39231	0.0801725	0.295567	1.06386	4.12819	0	3.03709	--	--	--
Bra012781	0.893543	0.57151	0.0829095	0.0852475	0.263364	0.522128	0.178355	0.734342	--	--	--	-3.07693
Bra012786	46.7715	40.9263	50.6676	46.0078	75.5962	56.3693	103.631	72.8323	--	--	-1.03185	--
Bra012787	8.70842	15.2083	14.7263	4.9489	4.46696	2.87372	2.03924	2.93876	--	--	2.54304	--
Bra012789	8.58954	5.27521	11.0769	3.80492	12.9642	10.7846	13.6916	5.57035	--	-1.03395	--	--
Bra012794	1.23622	1.05686	1.72941	1.10599	3.58059	4.39793	3.91456	5.08177	-1.3339	-1.83315	-1.32238	-2.26878
Bra012803	16.6956	4.01585	7.89797	1.36591	4.6898	3.57222	10.9726	1.20595	1.8488	--	--	--
Bra012806	3.35583	2.32511	4.04275	1.30795	0.446793	0.0804164	0.608966	0.320375	2.78066	3.79867	2.64151	--
Bra012812	2.24726	1.57811	1.67882	1.46675	0.000687481	1.67106	7.83e-05	0.000157974	4.74023	--	4.40574	4.28693
Bra012814	1.56768	1.78032	1.64248	2.05986	7.81853	6.46705	7.0599	7.4879	-2.2892	-1.8496	-2.09053	-1.87648
Bra012828	16.1667	7.23843	7.09774	1.39407	0.107002	0	0.104355	0	6.27016	6.12474	5.10988	--
Bra012832	23.758	17.3281	16.8778	17.5246	6.47704	10.1328	6.42571	7.99585	1.87723	--	1.38214	1.13001
Bra012843	4.96086	7.8716	8.2182	4.98028	2.28187	5.60329	5.70762	4.03545	1.2447	--	--	--
Bra012847	362.195	670.203	351.086	289.323	259.52	341.749	415.383	204.675	--	1.00262	--	--
Bra012850	41.3286	42.9394	40.8019	42.7023	16.2293	30.8512	24.8231	25.0808	1.35644	--	--	--
Bra012857	36.1873	47.9687	66.0011	4.60715	10.9709	31.1832	35.9875	1.79487	1.73577	--	--	1.33706
Bra012864	0	0.0977471	0.118698	0.0918161	0.676244	1.72389	1.09983	1.21325	--	-4.05226	--	--
Bra012895	11.0495	10.5431	10.1534	15.6856	8.57309	10.5276	5.1323	10.5034	--	--	1.19854	--
Bra012899	103.329	20.2293	7.73189	7.05744	321.141	24.3907	14.4044	11.8988	-1.5543	--	--	--
Bra012904	3.34086	6.36426	3.23147	3.99008	2.50869	2.89781	1.37668	3.79583	--	1.11927	--	--
Bra012910	78.7316	36.2444	64.7635	47.7366	37.2096	69.7153	98.1466	37.088	1.10009	--	--	--
Bra012913	38.1186	18.5969	14.8444	21.8567	39.2724	36.3394	29.9643	11.0095	--	--	-1.01629	--
Bra012915	13.1539	16.1326	13.9251	12.1979	24.5948	19.3409	32.9442	20.9064	--	--	-1.24145	--
Bra012922	11.9625	3.71097	3.95561	5.15243	10.696	5.84266	15.2727	6.18522	--	--	-1.94144	--
Bra012938	328.047	127.457	186.763	127.207	103.68	192.886	332.732	91.646	1.68203	--	--	--
Bra012942	4.46838	5.16709	3.35613	6.05047	6.30907	7.25447	6.51285	7.66327	--	--	-1.07803	--
Bra012943	0.119891	0.113438	0.0993797	0.555829	6.11291	5.9533	10.1448	8.99227	-5.3312	-5.66186	-6.42239	-4.04682
Bra012944	7.90986	11.7529	7.05654	2.35982	2.50438	6.62102	4.4298	0.638058	1.71371	--	--	1.84397
Bra012960	4.62211	4.87847	4.43714	9.88232	5.37643	2.82879	2.81656	3.08344	--	--	--	1.64639
Bra012974	3.33995	2.70623	2.02616	5.38002	6.05915	6.26549	2.8519	6.85325	--	-1.04231	--	--
Bra012981	0	0	0	0	1.82534	1.64867	3.298	3.4293	--	--	-4.53172	-4.71511
Bra012984	25.8578	30.9019	28.6848	29.7127	13.588	16.3349	13.7641	15.9288	--	--	1.05091	--
Bra012987	7.33915	11.3883	6.02276	9.5923	9.6402	11.4796	3.72634	4.31014	--	--	--	1.12919
Bra012999	2.0733	2.64577	1.09803	5.35659	3.52388	2.818	3.02944	6.17541	--	--	-1.45947	--
Bra013009	0.160314	0.530558	2.04614	0.577044	0.684301	9.32696	0.343248	0.188233	--	-4.43837	2.6185	--
Bra013011	35.8791	56.9734	53.289	44.0476	78.2789	162.125	45.654	26.1754	-1.0977	-1.47052	--	--
Bra013042	0.703926	0.602018	0.291853	0.733643	5.20754	1.37792	0.741787	1.64051	-2.6164	--	--	--
Bra013043	0	0	0	2.26647	0	0	0	0.133391	--	--	--	3.72768
Bra013060	4.12087	7.31583	9.03896	8.40962	0.38209	0.214997	0.138916	0.376177	3.44583	4.8618	5.66438	4.41933
Bra013061	1.57619	4.50787	8.07605	5.8659	6.94163	7.77065	14.8018	23.6297	--	--	--	-2.03927
Bra013062	1.63972	1.68682	2.15629	1.28373	0.410129	0.0456069	0.0491292	0.072554	4.33367	4.39859	4.75916	4.10936
Bra013063	31.0629	41.8132	56.0349	4.41389	8.89815	23.3588	28.783	1.05555	1.88794	--	--	1.77409
Bra013081	0.419597	0.573592	0.64118	0.288678	1.22076	1.00743	1.92388	2.404	--	--	--	-2.92115
Bra013083	2.72515	3.03856	3.06305	3.95112	1.11447	1.19473	2.51587	2.50609	1.30504	1.32604	--	--
Bra013100	13.9631	12.7597	6.63992	9.82601	9.65822	12.4824	15.6304	11.1676	--	--	-1.24005	--
Bra013108	269.81	324.44	268.334	290.039	157.932	186.012	215.399	115.661	--	--	--	1.1953
Bra013123	0	0	0.249905	0.194169	0	0	0	7.82687	--	--	--	-5.11635
Bra013130	1.8369	1.8596	2.93677	1.73751	1.30489	0.629362	0.993911	1.40143	--	--	1.54818	--
Bra013134	1.46018	1.35638	1.30693	2.54587	1.76348	1.50233	3.97781	3.56756	--	--	-1.2645	--
Bra013136	6.2162	5.13875	7.35594	8.42213	11.5469	5.16046	7.85286	10.7629	-1.1037	--	-1.44297	--
Bra013137	7.2745	3.2824	6.93746	6.37707	3.29543	3.77566	2.97343	13.9756	1.10904	--	1.15153	-1.13656
Bra013148	22.8174	7.78685	8.49289	17.3331	9.29878	7.33154	9.1175	5.30669	1.31777	--	--	1.67283
Bra013154	6.15556	7.62059	6.85943	20.8006	15.5922	11.2635	23.9868	32.0089	-1.314	--	-1.81065	--
Bra013176	555.071	530.492	463.911	212.982	238.309	167.503	273.924	88.8603	1.18998	1.69529	--	1.17648
Bra013177	10723.1	13919.2	8839.06	6942.18	4256.4	6020.3	3777.33	3072.14	1.39393	1.19299	1.3675	1.0401
Bra013179	2.25784	3.36807	3.3255	1.91248	4.835	4.79281	1.81045	4.04589	-1.0831	--	--	-1.092
Bra013204	17.4086	2.42229	0.00369707	17.3666	62.957	44.4362	37.8369	43.7314	-1.8219	-4.10047	-6.98528	-1.36185
Bra013211	0.000612394	0.726748	7.78772	7.86875	6.92313	7.41169	3.7305	1.10299	-4.5816	-2.97182	--	2.6912
Bra013216	4.04412	5.34913	4.82477	4.65786	3.08238	3.83232	0.522611	3.27069	--	--	3.07658	--
Bra013218	3.28337	2.35847	2.27767	2.73395	2.83509	3.46965	5.34777	3.23485	--	--	-1.40424	--
Bra013223	2.75821	6.18211	1.69083	1.22561	0	0.0903378	0.782774	0.36008	4.69473	5.04661	--	--
Bra013230	0.936397	1.26639	1.15132	0.652164	0.511007	0.657064	0	0.523159	--	--	3.99346	--
Bra013253	8.96069	5.16175	6.15862	18.8831	5.54804	2.90459	2.26132	10.7094	--	--	1.42744	--
Bra013304	0.0384451	3.6983	3.97395	1.49695	1.3069	3.47778	10.5049	2.1798	--	--	-1.40224	--
Bra013322	3.57992	4.41323	5.47977	4.55946	1.76908	2.52461	2.41017	3.6498	--	--	1.19572	--
Bra013378	3.09058	2.84003	2.2584	2.41637	9.18678	4.57533	2.0848	2.20438	-1.5435	--	--	--
Bra013386	2.2033	2.0419	1.73836	14.8572	2.48573	3.80292	6.25309	10.4525	--	--	-1.831	--
Bra013399	14.3969	11.7157	6.25281	9.24627	39.4176	7.11541	5.77255	9.24149	-1.4328	--	--	--
Bra013419	87.2051	51.4505	81.3823	4.79945	31.7302	69.0828	63.706	2.01425	1.47557	--	--	--
Bra013420	24.8444	19.072	32.7266	1.44465	8.9983	24.4971	25.8818	0.649855	1.53964	--	--	--
Bra013422	19.3273	10.4369	23.4647	0.556796	5.55949	14.326	12.2916	0	1.80259	--	--	--
Bra013426	19.302	32.8513	35.4887	37.3785	19.6883	15.8857	22.019	39.7685	--	1.04241	--	--
Bra013434	0.257761	0.305012	1.33087	0.456847	2.39119	2.15231	0.478373	1.3607	-2.8581	-2.78522	--	--
Bra013459	25.5007	34.7844	30.2193	32.7686	17.2965	18.5454	12.0327	32.1874	--	--	1.12985	--
Bra013475	9.94788	4.03452	3.49584	7.64951	7.70602	6.60948	9.50272	4.17874	--	--	-1.43561	--
Bra013506	10.3393	9.97622	8.43037	10.4824	6.39094	4.95794	4.52604	8.34208	--	1.05255	--	--
Bra013536	0	0.00232135	0	0	4.68	4.76726	10.5361	0	-4.8095	-5.00811	-6.07449	--
Bra013547	70.4918	61.4349	60.4379	12.4529	58.3838	33.4446	28.4644	12.6892	--	--	1.07792	--
Bra013560	8.06106	10.6076	12.6632	5.88124	6.19466	6.22264	3.78905	4.88144	--	--	1.71921	--
Bra013567	1.42934	2.40979	1.4489	1.74464	2.85376	3.58329	4.16195	2.42723	--	--	-1.54178	--
Bra013579	101.818	305.732	199.445	115.478	299.714	299.84	140.971	137.156	-1.5374	--	--	--
Bra013583	9.59982	16.8538	13.2254	16.8749	7.11775	6.88196	12.9634	22.084	--	1.29142	--	--
Bra013614	5.18336	5.79878	5.40495	5.49329	1.39677	2.58224	3.14733	2.88351	1.71069	--	--	--
Bra013630	21.1572	9.52044	7.58268	9.23094	5.72985	9.01036	9.43791	5.16262	1.89851	--	--	--
Bra013631	66.6792	57.5213	126.74	10.0639	21.7902	32.642	58.9498	9.54579	1.68873	--	1.13312	--
Bra013658	0	0.146293	0.0887043	0.274091	1.24465	1.32777	1.4243	1.46971	-4.851	-4.26139	-4.34544	-2.87272
Bra013674	8.12476	4.71073	108.924	2.16193	1.32489	5.72063	3.23857	58.7997	2.5199	--	5.05808	-4.78149
Bra013698	4.57414	3.85603	4.92722	7.17484	2.36492	2.33813	2.38352	6.30399	1.04237	--	--	--
Bra013699	3.09526	3.25592	2.763	2.86616	0.97598	0.878438	1.82464	1.82942	--	1.80073	--	--
Bra013712	12.3626	17.214	13.1048	1.60524	33.4549	24.8807	6.16904	0.515365	-1.4162	--	1.07946	--
Bra013714	7.45139	3.16339	3.32975	1.60068	28.5177	8.93388	0.98656	1.02781	-1.9138	-1.49963	1.68804	--
Bra013732	12.7473	16.643	15.0945	10.6812	10.8044	7.46762	20.1899	9.54376	--	1.14754	--	--
Bra013740	550.412	594.97	796.104	671.564	428.074	356.565	405.279	548.292	--	--	1.16257	--
Bra013773	12.1845	3.8657	3.96793	2.78785	5.9515	4.53693	5.07746	3.75527	1.07186	--	--	--
Bra013781	0.0359807	0.0340462	0.123624	0.0635842	0.981186	1.02479	0.532269	0.589965	-3.6596	-4.78633	--	--
Bra013782	1.8712	2.44197	5.1552	1.89869	1.79269	9.89375	3.80318	3.50946	--	-1.99115	--	--
Bra013793	55.3055	24.0996	12.3756	18.269	150.451	30.888	12.7342	17.1524	-1.4176	--	--	--
Bra013795	0.380922	0.362346	0	0.697906	5.85541	2.62609	6.73606	4.24718	--	--	-4.00438	--
Bra013815	85.7702	26.5816	37.5836	38.2486	23.2339	50.029	83.2918	26.6043	1.90426	--	-1.15136	--
Bra013833	72.8937	123.089	203.127	172.126	156.31	148.781	276.933	273.434	-1.0802	--	--	--
Bra013868	7.74519	9.88464	7.16234	2.15937	2.34176	5.10141	4.11426	0.598337	1.66538	--	--	1.78991
Bra013884	4.27122	3.61467	5.36856	2.95009	13.7088	9.42897	10.8607	8.1408	-1.7133	-1.5658	-1.20621	-1.55485
Bra013900	20.8348	29.8038	32.1848	13.315	16.5584	25.7785	14.2649	9.87634	--	--	1.1497	--
Bra013922	2.42423	0.040816	1.85613	1.98959	0.235277	2.01452	0.501772	2.25005	--	-4.58055	--	--
Bra013926	2.91286	4.81358	2.78913	1.80332	0.921498	1.69161	1.7298	1.17357	1.65187	1.4972	--	--
Bra013936	3.60153	5.97782	2.365	2.52901	1.49084	1.93204	2.00358	1.66458	1.28054	1.62408	--	--
Bra013943	14.2468	15.3954	46.1316	1.14316	8.963	11.5457	17.877	0.189019	--	--	1.36144	--
Bra013968	18.3102	18.4069	17.3595	18.2343	32.8468	36.0087	31.5474	37.6291	--	--	--	-1.07099
Bra013974	5.34497	1.85179	0.573042	90.032	3.7421	1.91581	1.63395	27.2543	--	--	--	1.66829
Bra013984	0.672861	0.000145107	3.64997	0	1.24592	0	0	0	--	--	4.07089	--
Bra013985	114.557	30.9424	56.5522	65.4095	23.1027	60.7913	98.8005	41.4896	2.33203	--	--	--
Bra014037	47.9546	57.8351	90.7345	55.8632	39.0601	29.322	39.9232	58.055	--	--	1.20748	--
Bra014049	1.05056	0.833304	1.3481	1.66255	1.04762	1.14214	0.389651	1.88623	--	--	1.81556	--
Bra014060	1.30463	3.25521	1.27842	2.69783	6.09766	5.50323	4.31965	5.86346	-2.0458	--	-1.73805	-1.13625
Bra014109	0.272641	0	0.376241	0.002404	2.28291	2.4091	2.42441	4.17051	-2.8995	-4.52417	--	-5.29889
Bra014142	0	0.135032	0	0.0632415	1.32329	1.33112	0.681251	2.62229	-3.9773	--	--	-5.15475
Bra014189	5.7793	1.94683	1.68418	23.8768	3.58028	6.73495	5.49481	28.128	--	-1.77975	-1.6707	--
Bra014191	1.64625	2.47637	3.78561	2.2387	2.4323	2.66344	4.43433	6.37186	--	--	--	-1.47122
Bra014214	49.4846	40.9542	35.5347	25.2118	68.669	91.5694	41.906	62.4402	--	-1.15964	--	-1.26531
Bra014231	10.7362	15.213	7.75147	10.551	4.41984	5.38506	7.19108	7.88048	1.25212	1.50617	--	--
Bra014235	14.2345	18.9005	28.7301	5.23586	6.07917	5.00956	8.4772	5.46152	1.34993	1.97285	1.78043	--
Bra014237	1.28648	1.09254	1.6356	0.70065	1.99084	1.00341	1.13442	1.9997	--	--	--	-1.52927
Bra014247	0.42921	0.557097	3.01332	0.651837	0.551174	0.330784	0.520005	1.00741	--	--	2.35664	--
Bra014262	17.6139	20.4266	24.1553	16.453	6.18596	7.20098	7.63119	12.5673	1.53346	1.48821	1.61329	--
Bra014270	10.6065	11.8081	13.2942	6.62453	24.0339	29.0649	24.1141	25.1755	--	--	--	-1.97378
Bra014271	2.57947	2.27617	1.9716	2.493	0.755487	0.555557	1.47153	1.0273	1.76274	2.01302	--	--
Bra014274	0	0	0	0	7.0543	4.75622	1.34975	6.4875	-5.078	-4.68711	--	-5.11635
Bra014287	21.0108	23.2696	24.2473	41.1357	9.51134	10.5489	8.39242	24.9519	1.18535	1.00251	1.5327	--
Bra014307	2.71602	2.52737	11.0925	5.72685	6.14319	3.8373	4.283	10.6742	-1.0771	--	1.33038	--
Bra014308	0.107687	0.0277168	0.95527	0.451547	2.34888	0.60809	0.0649443	1.3236	-4.0972	-4.46549	3.5572	--
Bra014326	0.631442	0.495878	0.888438	0.694172	0.349317	0.54331	0.153706	0.470423	--	--	2.37879	--
Bra014343	1.24259	13.5917	4.74208	8.63207	0.00496913	0.110514	6.25803	0.0307357	--	6.72172	--	6.06066
Bra014364	2.89096	4.16484	5.24662	0.29306	0.597887	0.625524	1.47162	0.829432	2.26553	2.63728	1.82172	--
Bra014368	0.848856	1.60462	1.25676	13.9307	3.57862	3.95525	2.46252	17.6145	-2.3451	-1.74006	--	--
Bra014392	10.4238	11.518	16.4235	4.20495	6.74565	3.22449	11.1	3.7054	--	1.7988	--	--
Bra014396	7.44809	4.16327	4.92788	6.28092	4.03597	7.3649	11.2177	5.03886	--	--	-1.18516	--
Bra014398	6.88869	10.0003	10.9066	7.0103	3.42913	10.9443	6.68035	2.5516	--	--	--	1.38867
Bra014404	26.4672	25.244	34.7702	28.9738	13.2696	21.5909	21.9263	17.1127	1.01306	--	--	--
Bra014421	11.4419	13.2151	14.5702	15.0685	7.39166	5.41109	9.26824	9.45424	--	1.26525	--	--
Bra014437	47.8267	39.8205	34.5321	34.6262	196.78	277.786	142.664	115.75	-1.6834	-2.49525	-1.69645	-1.52133
Bra014445	3.78539	4.20628	6.67897	1.22822	0.96663	1.76877	2.16489	0.746214	1.96846	1.24558	1.6148	--
Bra014456	56.0487	21.5063	24.3857	29.0049	44.9838	31.1726	51.2689	22.467	--	--	-1.08458	--
Bra014464	12.3903	16.9668	49.3108	11.9962	31.3972	70.8896	72.3461	37.7516	--	-2.03071	--	--
Bra014483	2.4251	3.39581	4.24542	1.12602	0.230328	0.621676	1.68611	0.578572	2.92833	2.22247	--	--
Bra014501	11.3554	13.6236	15.2506	0.256859	2.35666	3.81491	7.23784	0	2.25577	1.78925	--	--
Bra014511	0.202702	0.139485	0.443625	0.322192	0.908474	0.783822	0.533142	1.01883	-2.0304	-2.34767	--	--
Bra014516	4.03255	5.31227	1.34873	5.43648	6.47539	0	3.71135	3.94761	--	6.57679	-1.42188	--
Bra014532	4.63321	2.88086	1.78108	2.63098	8.48281	3.64023	4.29965	4.28872	--	--	-1.28334	--
Bra014535	1.15126	1.24747	0.189924	1.17818	87.728	75.6761	62.9374	105.218	-5.0496	-5.07702	-6.38349	-5.15592
Bra014540	0.152139	0.36012	0.436728	0.337462	3.07245	11.2101	2.18138	3.63137	-3.7012	-4.89148	--	-3.28702
Bra014558	9.33015	9.47666	12.5158	9.16159	44.2685	72.2154	53.2182	40.7076	-2.1364	-2.80036	-1.95612	-2.10598
Bra014580	0	0	0	0	3.62099	5.40009	3.36477	4.32651	-5.3914	-6.28603	-5.44262	-5.99314
Bra014591	1.75973	4.53502	3.01676	3.6169	2.09633	0.780747	1.86543	2.55595	--	2.52888	--	--
Bra014604	1.17494	1.07673	2.64084	0.851032	2.49625	2.64648	2.38886	1.75524	--	-1.32827	--	--
Bra014606	0	0.0842709	0.114355	0.0790585	2.94468	6.7044	3.2835	3.7015	-4.7226	-6.08632	-4.08994	-5.22862
Bra014638	1.36989	3.82452	19.5819	0	0.996419	3.45071	1.15172	0	--	--	4.00147	--
Bra014640	0.391088	0.962784	5.12	0	0	0.461075	0.747866	0	--	--	2.71692	--
Bra014657	12.166	14.376	18.1345	5.77128	11.704	46.7156	20.3124	10.0177	--	-1.70216	--	--
Bra014702	598.406	1033.37	949.814	366.496	305.959	1022.6	751.128	246.276	1.00831	--	--	--
Bra014711	6.54166	4.44699	5.91305	8.51621	14.475	7.69221	7.31111	11.6249	-1.1173	--	--	--
Bra014739	1.33443	2.62518	3.18778	1.18722	6.61447	3.93384	3.60996	0.96543	-2.2026	--	--	--
Bra014747	6.73726	2.94672	3.10111	3.92963	5.17915	4.6123	7.02459	4.50711	--	--	-1.18484	--
Bra014774	11.9742	3.00397	4.66307	6.40209	1.35504	1.28785	7.76516	1.83201	3.12554	--	--	1.76461
Bra014783	1.35987	2.17527	1.72528	2.27713	0.129685	0.0915733	0.0493185	0.0728368	3.07866	4.20737	4.39402	4.82083
Bra014788	0.00476524	3.79104	1.16146	0.31374	2.94612	0	2.3875	2.66623	-6.3882	6.90952	--	-3.06985
Bra014789	1.06698	0.951766	0.420036	1.51157	5.28741	6.49898	3.14516	10.0088	-2.2603	-2.72037	-2.78482	-2.70312
Bra014790	2.35751	3.56813	9.05621	3.97029	11.8288	12.1188	12.0855	13.6823	-2.2935	-1.7528	--	-1.79384
Bra014809	0.074448	0.140893	0.0426354	0.0986847	1.25874	0.438709	0.314714	0.726661	-3.4397	--	--	--
Bra014810	0.000296884	8.25e-05	0	0	0.00110867	0.5999	0.684914	0.0633673	--	-4.05226	-4.15535	--
Bra014842	149.198	183.018	331.442	26.7657	76.4107	102.576	208.703	30.9816	1.13865	--	--	--
Bra014850	16.4204	13.3476	13.1699	13.5268	17.6137	21.2697	24.7863	11.7464	--	--	-1.0215	--
Bra014854	14.7137	26.2286	28.93	18.5055	32.3296	44.1238	34.8289	26.7301	-1.116	--	--	--
Bra014877	65.0706	19.6508	29.3818	22.1525	17.3485	31.3414	51.0398	10.2063	1.92684	--	--	1.09375
Bra014885	3.37291	2.11461	0.531364	0.447324	12.3726	3.64407	3.21013	0.889137	-1.8504	--	-2.58368	--
Bra014887	10.0317	11.5089	11.1359	7.72495	3.46878	5.20557	6.93594	4.17225	1.61716	1.19393	--	--
Bra014895	0.2771	0.0655841	0.556565	0.429947	0.907351	2.5861	0.735118	0.596117	--	-5.16384	--	--
Bra014915	75.0639	35.0156	76.6983	98.1303	20.816	37.2771	75.6116	47.3146	1.87661	--	--	1.00092
Bra014919	0	0	0	0	0.898557	0.573081	0.21757	0.375172	-4.4793	-4.05226	--	--
Bra014925	8.28139	3.79745	10.636	1.81278	8.13735	14.0514	7.47971	1.58325	--	-1.85834	--	--
Bra014929	39.2517	12.7915	10.7311	12.3243	7.9187	10.243	22.4748	7.02906	2.31476	--	-1.06342	--
Bra014931	0	0.0152989	0	0.0713065	3.70332	2.42987	1.75578	1.92989	-7.5844	-7.14273	-6.6202	-4.60184
Bra014935	11.2923	9.43344	39.2355	11.9908	16.6275	24.8073	31.7427	18.426	--	-1.3174	--	--
Bra014950	2.73098	3.28849	3.91547	2.41098	1.2335	1.62545	2.64969	1.89451	1.16318	--	--	--
Bra014961	33.2011	42.1633	27.4725	24.1171	72.0327	56.8043	24.0336	32.1251	-1.0449	--	--	--
Bra014975	35.1827	19.7903	38.4029	13.7083	31.5793	21.6594	17.7276	14.2941	--	--	1.10663	--
Bra014984	92.8042	59.543	59.4892	50.3909	202.604	87.2883	64.1435	69.7975	-1.1069	--	--	--
Bra015027	1.50196	0.851318	0.574116	0.714339	0.0976113	0.805984	0.856695	0.348209	3.68541	--	--	--
Bra015028	106.416	113.852	162.857	40.3697	20.8062	59.1037	78.3597	10.6318	2.37261	--	1.0479	1.90705
Bra015035	1.50153	1.176	1.13657	1.10546	1.67158	1.8886	2.37361	1.87092	--	--	-1.05788	--
Bra015048	145.815	140.381	147.432	176.683	74.5671	72.9495	73.3155	95.8181	--	--	1.00994	--
Bra015050	18.2305	9.11098	11.3757	22.4371	8.62961	8.72551	14.7293	19.5927	1.13672	--	--	--
Bra015076	3.33381	0.000968635	0.327394	1.72765	0.557928	0.84784	0.939075	1.7583	2.57385	--	--	--
Bra015108	26.9042	22.3968	24.0783	23.1535	7.98158	11.6411	13.4131	12.6237	1.7656	--	--	--
Bra015128	7.56208	5.68177	6.51484	7.73532	0.628166	3.2303	3.05788	4.44001	3.53685	--	--	--
Bra015133	25.0614	19.0021	24.8295	11.1411	43.5388	35.6971	38.9413	25.2002	--	--	--	-1.19588
Bra015135	1.29584	2.69786	3.4645	3.01737	2.35613	5.04857	3.15218	6.07319	--	--	--	-1.01417
Bra015153	81.789	96.792	91.1792	80.3798	178.458	113.762	108.533	107.852	-1.0984	--	--	--
Bra015155	13.5608	9.5416	13.2352	12.2934	6.20254	7.40532	7.35921	7.8019	1.14674	--	--	--
Bra015195	2.19242	2.02591	2.07027	6.94118	1.21261	1.35384	1.2087	2.11636	--	--	--	1.61265
Bra015196	1.36591	2.94468	1.61794	18.731	0.454973	1.34723	0.698991	8.3301	--	1.11251	--	1.13113
Bra015197	0.460377	0.183388	0.388216	0.149687	1.36533	2.18276	1.23397	1.62594	--	-3.21434	--	-3.30132
Bra015198	3.49933	2.80751	4.80875	1.95484	0.735496	1.62004	0.576712	0.948037	2.50877	--	2.90701	--
Bra015204	4.45263	4.79037	5.49308	4.9188	1.5275	2.05696	1.67407	3.57454	1.51871	1.19063	1.75596	--
Bra015212	0	0	0	0	6.96911	4.15261	3.99903	4.54881	-6.6342	-6.04684	-5.95605	-6.22739
Bra015215	0	0	0	0.0300567	2.22667	0.668297	0.646959	1.14218	-5.7835	-4.27362	-4.15535	-5.03633
Bra015216	81.1931	145.48	109.293	83.7959	46.1416	116.599	119.787	38.8804	--	--	--	1.04483
Bra015262	0.150955	0.571701	0.779961	0.133926	0.576743	0.593216	1.28251	1.71289	--	--	--	-3.54767
Bra015294	1.51372	0.982873	0.732456	1.27797	2.7748	2.86846	3.8589	4.24471	--	-1.4704	-2.2892	-1.68974
Bra015303	1.32497	1.33719	0.741537	1.41882	2.71974	4.28122	2.74676	5.40739	--	-1.61347	-1.78136	-1.86292
Bra015338	0	0	0.0336549	0.0306487	0.320633	0.476707	0.558684	0.573636	--	--	--	-4.23109
Bra015351	1.14792	1.67366	1.29295	1.20408	3.69607	2.21593	5.11376	3.582	-1.666	--	-1.94521	-1.56097
Bra015358	1.79335	1.79207	2.47973	0.747061	0.460471	0.605694	0.429491	0.412272	--	--	2.38692	--
Bra015374	10.9369	7.75103	9.32793	10.2061	1.41091	1.69347	2.11117	1.47382	2.95356	2.15222	2.13049	2.76708
Bra015379	14.8224	11.2374	9.93977	9.38218	13.8423	24.5025	11.9684	7.61804	--	-1.12894	--	--
Bra015402	2.7933	4.70188	13.0089	0.137707	1.27055	2.36314	6.42912	0	--	--	1.01284	--
Bra015417	24.3119	32.8962	37.3729	21.8822	12.1172	29.1443	21.4235	21.343	1.04229	--	--	--
Bra015426	7.1103	2.52736	2.90498	10.1959	33.0327	1.893	3.01706	11.1747	-2.1662	--	--	--
Bra015435	1.51033	0.330205	0.267491	0.931574	8.7575	0.685059	0.124028	0.273384	-2.4243	--	--	--
Bra015443	3.40285	5.44955	2.78179	2.73496	4.08833	2.77646	5.91263	2.91384	--	--	-1.08672	--
Bra015446	17.2313	15.9691	31.1241	7.23348	13.8254	14.0371	19.026	2.86285	--	--	--	1.31164
Bra015470	4.06772	6.64608	8.43391	8.12497	3.95902	5.3604	5.83157	0.842674	--	--	--	3.17586
Bra015472	6.18746	15.2019	7.30021	14.4034	1.36933	4.18972	8.44465	6.08808	2.16409	1.83691	--	1.226
Bra015484	0	0.07091	0	0	1.30807	1.69231	0.795318	0.234428	--	-4.46549	--	--
Bra015489	5.6789	6.82574	7.61185	8.5946	5.27065	3.37224	2.63387	3.20288	--	1.0704	1.81291	1.34909
Bra015493	13.3632	19.0465	10.731	6.46779	3.46584	7.2579	9.84468	4.21138	1.913	1.3768	--	--
Bra015511	28.8843	14.1626	3.70602	24.4107	16.0427	12.4447	7.94958	19.7213	--	--	-1.09641	--
Bra015513	31.2208	34.1466	35.3692	30.3814	18.9225	20.8166	15.3612	12.9371	--	--	1.19356	1.20602
Bra015524	132.854	158.585	148.962	185.233	467.911	495.848	571.416	497.078	-1.2881	-1.15182	-1.42048	-1.00344
Bra015531	44.1981	19.6025	15.8739	59.775	83.9143	34.5128	52.7041	45.2782	--	--	-1.73681	--
Bra015546	0.148073	0	0.17	0.0656747	1.13143	0.80009	0.943346	2.66491	--	--	--	-5.11635
Bra015548	18.1927	15.6952	20.1258	18.6206	7.5364	7.56276	3.86425	9.5669	1.60576	1.05786	2.19159	--
Bra015587	0	0	0	0.0597133	2.23841	3.07917	7.07401	0.140824	-6.3307	-7.00532	-8.13303	--
Bra015591	0	0.0266028	0	0.0248256	3.23329	1.88623	2.45745	2.13301	-6.9047	-6.18053	-6.63312	-6.44444
Bra015629	2.72662	4.05693	3.22063	7.95024	7.05865	5.8168	3.72416	9.75554	-1.3461	--	--	--
Bra015631	12.0562	15.0371	25.2144	8.98681	29.7376	21.3302	18.3561	5.93994	-1.258	--	--	--
Bra015641	110.603	298.719	311.514	136.868	49.9442	282.861	271.988	51.1404	1.16583	--	--	1.3976
Bra015659	19.1365	12.7376	16.8503	6.69186	10.0603	12.1191	6.7999	2.64946	--	--	1.3015	--
Bra015660	4.70352	1.33687	3.3845	1.88602	1.92695	6.12482	7.28222	2.95171	--	-2.16151	--	--
Bra015666	6.75884	4.82072	12.6875	2.77335	3.25966	2.8383	10.7304	3.2529	1.06783	--	--	--
Bra015683	7.91345	7.76017	4.74442	11.8531	5.45697	5.03389	4.20526	4.89961	--	--	--	1.25343
Bra015694	2.97048	5.26457	4.50001	4.53079	6.63517	5.45141	6.3743	6.78841	-1.076	--	--	--
Bra015719	483.025	259.301	95.7783	83.6694	1075.89	290.147	70.8353	100.121	-1.1344	--	--	--
Bra015727	160.205	36.4741	78.7082	25.4675	18.9112	58.4631	121.681	17.2201	3.09237	--	--	--
Bra015757	3.10801	1.60044	1.46661	0.404258	5.23582	3.41184	4.78722	1.49226	--	--	-1.70441	--
Bra015764	105.965	100.93	102.427	110.34	64.8381	48.2172	55.3696	46.3169	--	--	--	1.15414
Bra015779	388.519	258.357	395.763	775.892	464.563	618.412	858.503	1067.3	--	-1.26056	-1.11422	--
Bra015780	2.88572	3.73889	3.46436	4.17705	5.10795	5.64967	9.04745	8.10031	--	--	-1.43546	-1.03046
Bra015782	2.04197	1.77251	1.66177	2.64299	6.99107	9.18752	14.6423	15.5825	-2.3837	-3.06674	-3.83521	-3.16823
Bra015817	1.13706	2.77719	4.16312	0.10943	0.202898	0.629354	1.17734	0	2.36834	2.1054	1.79002	--
Bra015837	4.07723	5.67131	4.39477	3.0145	1.44356	3.79082	3.68841	3.20316	1.4746	--	--	--
Bra015845	4.67896	5.30087	4.68733	7.09519	8.92955	11.1373	13.0552	18.4831	--	--	-1.2991	-1.24154
Bra015856	16.609	20.9638	54.9522	11.6974	50.287	72.8286	69.081	3.82013	--	-1.62106	--	--
Bra015873	1.82599	3.59646	3.22446	1.70298	1.13075	2.22981	1.14919	0.694124	--	--	1.46469	--
Bra015874	1.0152	0	12.0739	0	0.862544	1.33023	0.361105	0	--	--	4.71235	--
Bra015882	89.34	9.83496	21.8358	18.2819	12.0746	31.0882	32.7218	8.02843	2.89787	-1.66148	--	1.15059
Bra015887	0.256371	0.485543	0.392735	0.455369	1.67946	2.51889	3.1805	1.73973	--	-2.35185	-2.90305	--
Bra015902	0.344711	2.2385	1.71158	1.97986	2.04813	2.24132	1.32672	1.36516	-2.4917	--	--	--
Bra015935	112.749	32.9349	15.0459	22.8227	255.649	47.8008	13.1322	23.5231	-1.1563	--	--	--
Bra015936	4.70458	10.4683	15.8027	2.65564	11.9215	38.3732	13.8211	1.26096	-1.318	-1.86949	--	--
Bra015937	26.251	15.0287	25.652	8.26423	8.02155	40.6727	23.648	21.1102	1.7274	-1.43201	--	-1.36533
Bra015939	90.6561	46.6989	22.4397	15.5156	197.461	50.3845	22.8166	20.3671	-1.0758	--	--	--
Bra015964	7.93901	6.1899	11.8638	6.22299	5.31922	3.10958	8.79601	7.39936	--	1.02843	--	--
Bra015978	3.4179	2.88328	4.80258	6.07687	7.14147	8.35435	13.3221	11.7478	--	-1.50251	-1.38556	--
Bra015979	50.9578	66.7758	48.5778	13.7095	77.5122	61.1875	43.4451	28.1993	--	--	--	-1.04797
Bra015981	0	0.118077	0.930145	3.03915	1.7016	1.10279	0.330617	1.65817	-4.5314	--	--	--
Bra015986	142.084	35.7455	57.3204	64.7868	38.137	65.2259	107.825	47.9402	1.91937	--	--	--
Bra016011	80.2819	166.516	98.3204	99.4565	45.2657	149.485	28.6492	64.3942	--	--	1.76938	--
Bra016016	1.99358	0	1.17651	0	1.09691	4.4218	12.8706	0.399643	--	--	-3.01274	--
Bra016025	46.4694	119.827	88.9651	30.7848	7.89483	14.2086	26.5445	28.1048	2.56599	3.06969	1.74142	--
Bra016046	4.89939	17.4729	7.57567	27.0531	19.5225	15.5615	16.0518	15.9392	-1.8955	--	--	--
Bra016063	171.483	92.0952	92.266	35.5955	89.5924	108.249	170.343	14.0274	--	--	--	1.31294
Bra016077	36.7479	22.1395	34.4556	30.116	15.3936	34.6976	29.723	26.7598	1.26403	--	--	--
Bra016078	8.972	13.0238	14.1839	28.7477	24.0343	31.8677	9.85856	40.9451	-1.3719	-1.28486	--	--
Bra016079	4.71422	6.51246	6.92212	2.53735	3.96516	5.61855	2.79116	1.20968	--	--	1.29959	--
Bra016091	0.989488	0.187268	0.317381	0.489789	5.7424	1.71042	2.46863	1.39094	-2.4912	-3.14696	-2.82256	--
Bra016105	5.57423	5.75493	5.01553	1.99662	6.13175	10.1356	9.30948	4.71474	--	--	--	-1.23586
Bra016128	21.9759	41.1692	28.1076	43.3995	13.4046	24.2461	24.8743	18.309	--	--	--	1.0134
Bra016136	3.98553	1.80745	1.60177	12.5797	0.947553	2.89639	7.64081	2.59094	--	--	-2.16583	2.17014
Bra016159	4.40639	3.43532	0.014384	2.41966	7.12302	5.99952	4.91247	8.24506	--	--	-6.46983	-1.76183
Bra016170	3.23698	5.53761	8.30936	5.30523	20.9465	19.7564	31.5997	16.9584	-2.5448	-1.80219	-1.89043	-1.65065
Bra016171	1.5743	1.24569	2.43945	0.949459	4.88648	4.3888	7.13708	7.679	--	--	--	-2.89675
Bra016178	69.0449	97.92	83.8875	48.2062	66.8053	65.1597	40.1196	89.7599	--	--	1.1585	-1.10259
Bra016191	40.9641	20.6719	23.61	26.6448	20.4524	26.3094	43.7317	19.1939	1.01787	--	--	--
Bra016223	51.3523	72.9725	54.3153	44.0448	56.774	55.7642	25.8939	33.5182	--	--	1.12306	--
Bra016228	10.3913	53.3382	50.9583	9.04526	1.61729	66.0776	5.58509	1.37517	2.70895	--	3.21921	2.70347
Bra016229	4.87729	8.21314	9.30051	6.72918	11.5727	14.4285	12.3173	11.571	-1.2278	--	--	--
Bra016250	3.92805	3.15773	3.97459	2.54595	3.38114	3.50948	1.65257	7.19034	--	--	--	-1.50622
Bra016256	12.8758	7.13958	10.5923	1.80317	1.97674	8.41678	10.523	3.44806	2.67772	--	--	--
Bra016271	0.15895	0.150367	0.0454638	0.0350535	0.649982	0.331689	0.544738	0.309985	--	--	-3.17544	--
Bra016297	10.2678	9.06295	8.80628	12.0491	18.6995	8.36566	8.24046	2.52227	--	--	--	2.23609
Bra016306	2.4745	1.49999	0.68292	0.616197	1.62144	3.6959	3.79563	2.32684	--	--	-2.27702	--
Bra016307	78.7736	39.2112	10.14	20.6567	37.6671	25.2045	20.4742	20.3234	1.08375	--	-1.01669	--
Bra016348	2.38622	3.4352	11.5316	3.06413	6.14754	11.6226	10.85	10.6711	-1.4037	-1.75385	--	-1.83254
Bra016362	26.0984	39.2941	41.4843	3.10671	5.90193	13.5771	13.995	1.3612	2.15623	1.51549	1.56406	--
Bra016380	18.059	17.2035	20.2974	19.5568	39.5603	83.3549	48.9423	66.6478	-1.1081	-2.27825	-1.26805	-1.78722
Bra016404	4.92597	4.10328	3.27198	7.33974	7.66923	7.77712	12.8031	21.9364	--	--	-1.90784	-1.58876
Bra016446	5.22941	3.50692	4.95332	2.40257	1.88662	1.69857	2.48168	1.9296	1.48162	--	--	--
Bra016470	1.65201	0.587735	5.4997	1.48576	1.58187	5.07726	4.68398	3.25632	--	-3.07764	--	--
Bra016473	3.59913	5.16555	5.61313	4.75126	10.5036	11.4457	8.86854	18.4841	--	--	--	-1.96941
Bra016489	2.11868	2.69893	3.22075	1.08055	2.93351	4.76204	1.24927	0.381855	--	--	1.32484	--
Bra016492	7.0472	9.97685	7.13714	9.39716	12.4682	13.8911	14.7926	17.5259	--	--	-1.05566	--
Bra016495	113.399	43.6077	48.9832	35.4842	43.6926	56.8633	103.458	21.5839	1.39491	--	-1.08651	--
Bra016496	7.29258	11.0866	21.6214	4.5239	12.3245	17.2591	5.8544	4.55199	--	--	1.87703	--
Bra016499	1.17646	0.853409	2.73777	1.37337	4.27839	1.92405	2.15371	2.28579	-1.8282	--	--	--
Bra016510	9.53368	24.637	8.11933	0.1963	8.18958	113.809	5.6451	0.172872	--	-2.17014	--	--
Bra016513	2.27582	2.40679	1.15111	1.20592	1.24	1.08809	1.05653	1.32934	--	1.14433	--	--
Bra016515	20.0365	12.8839	35.123	5.52693	8.3137	6.68597	13.5834	7.29019	1.28158	--	1.35998	--
Bra016561	289.804	95.1678	124.382	173.255	71.7787	142.27	200.088	131.06	2.03449	--	--	--
Bra016562	23.5412	11.167	12.4341	10.9574	7.90936	14.2163	17.6207	11.5599	1.59767	--	--	--
Bra016564	93.655	43.967	49.6922	96.5882	36.2817	49.1047	64.5733	61.1497	1.39125	--	--	--
Bra016580	8.33924	10.2962	2.79583	0	17.3946	8.94579	11.6835	0.0335201	--	--	-1.98453	--
Bra016584	2.5577	4.59317	2.28891	2.86178	0.993019	1.84925	2.76602	1.68335	1.37009	1.27586	--	--
Bra016591	28.1153	53.8759	10.7732	32.4047	12.7923	8.47188	2.29451	21.2171	1.14982	2.65688	2.20911	--
Bra016592	5.63854	6.31662	3.64059	5.68804	7.13681	7.85635	7.78952	7.32567	--	--	-1.12302	--
Bra016601	39.5316	33.2088	38.1356	12.4791	50.2805	65.5642	58.5489	29.9368	--	-1.01041	--	-1.24718
Bra016650	2.09375	3.95689	4.0787	1.85629	3.646	11.568	4.14635	1.38921	--	-1.64029	--	--
Bra016658	16.4585	5.98868	7.52506	6.88953	5.00043	8.56882	13.4853	7.60578	1.73501	--	--	--
Bra016675	158.027	61.4718	90.0904	48.9008	55.7779	72.8456	111.785	29.4426	1.52387	--	--	--
Bra016692	1.65779	0.67442	1.37347	0.213605	2.8518	5.35674	3.33769	6.5448	--	-2.96258	--	-4.71511
Bra016719	140.232	117.262	102.758	306.757	176.278	249.145	169.218	337.883	--	-1.08814	--	--
Bra016723	1.92559	0	0.00034688	0.000442531	0.000242386	2.0401	0.340558	0.000531362	4.32825	-4.52417	--	--
Bra016727	4.40544	3.53309	6.52763	0.813066	2.40386	1.86327	2.65933	0.861174	--	--	1.26237	--
Bra016763	3.40702	0.982863	1.70881	2.38346	1.61925	3.64039	7.14566	1.16403	--	--	-2.02861	--
Bra016767	4.95112	9.85777	13.7125	3.14588	6.29015	10.1275	4.95238	1.97969	--	--	1.45074	--
Bra016798	0.12518	0.355835	0	0.558157	3.28263	3.44486	3.3448	2.65244	-3.6076	-3.23466	-4.5859	--
Bra016828	2.60654	3.09384	1.41746	2.03157	1.15673	0.998014	0.981341	0.931787	--	1.58135	--	--
Bra016833	141.185	179.396	208.572	166.347	478.67	651.59	1068.77	573.596	-1.6063	-1.88681	-2.11496	-2.12442
Bra016839	2.4148	2.32775	3.30576	1.7547	1.80558	0.911619	1.2849	1.25464	--	1.35554	1.30898	--
Bra016842	0.183958	0.140404	0.881953	1.15658	0.27584	0.38389	0.630696	6.11785	--	--	--	-2.40026
Bra016855	34.3159	71.2865	27.8352	31.7478	11.341	25.0943	30.9427	17.5765	1.61309	1.50529	--	--
Bra016860	246.388	97.8489	119.132	145.817	89.3072	157.822	188.827	97.8832	1.48458	--	--	--
Bra016867	7.73271	16.5532	15.3783	28.1343	5.61057	12.8185	5.41708	33.7725	--	--	1.48687	--
Bra016868	0.0923621	0.196291	0.182601	1.00065	0.572885	0.742006	0.641688	2.88592	--	--	--	-1.55319
Bra016885	0.980176	1.52369	1.44323	0.835057	2.17648	2.75043	3.55057	2.35049	--	--	-1.28297	-1.47658
Bra016888	16.0969	10.6345	19.3391	24.2474	38.151	15.1709	23.2659	39.8562	-1.2258	--	--	--
Bra016906	3.827	3.61683	1.88505	1.16271	5.04773	4.33401	4.28046	5.83452	--	--	-1.17985	-2.32094
Bra016908	44.1164	70.2663	93.2969	57.7471	97.6766	196.744	80.2423	46.4077	-1.1421	-1.48993	--	--
Bra016916	4.20127	5.54654	7.03525	6.05353	7.01485	10.2562	11.7195	11.964	--	--	--	-1.00089
Bra016920	1.64431	2.28119	1.88341	1.94144	7.04657	3.62415	5.65847	2.99391	-2.2317	--	-1.87218	--
Bra016930	23.9619	10.0113	3.0571	5.60187	32.5514	18.833	11.0685	3.92902	--	--	-1.85993	--
Bra016932	2.96597	3.45854	2.07573	2.95017	4.509	4.40214	6.03525	3.88931	--	--	-1.55802	--
Bra016938	0.839193	0.308857	5.87748	1.52587	4.62872	7.87631	5.03168	2.73182	-2.3938	-4.60951	--	--
Bra016963	7.53134	4.22872	3.71916	31.6144	7.47732	10.3993	6.74788	24.6349	--	-1.29211	--	--
Bra016996	49.7405	11.5019	0	21.6467	0	21.2093	9.67163	10.6416	7.59648	--	-5.3201	--
Bra017010	6.43407	5.56136	4.33845	10.7402	15.6892	12.1552	12.1404	29.5545	-1.3738	-1.09042	-1.56589	-1.59978
Bra017040	181.875	51.1409	54.3955	70.1601	85.746	86.8223	127.675	45.0059	1.10421	--	-1.23763	--
Bra017055	0.104273	0.311295	1.26515	0.188005	0.185323	0.514944	0.110409	0.203633	--	--	3.30299	--
Bra017057	3.1885	2.70406	5.86946	3.94487	7.54002	3.78485	7.68058	5.66322	-1.1926	--	--	--
Bra017078	3.71885	2.838	2.0614	0.282777	6.06339	3.45613	6.12985	0.562128	--	--	-1.56655	--
Bra017083	6.39959	8.36921	6.35929	3.39157	2.3762	7.19409	3.28908	5.31493	1.44711	--	--	--
Bra017093	6.22829	8.52843	9.32831	16.1916	21.0388	6.98647	1.68844	11.3515	-1.7352	--	2.45368	--
Bra017097	11.3216	9.21869	14.9059	4.48652	4.44916	3.26269	8.73711	3.66204	1.35108	1.47208	--	--
Bra017100	0	0	0	0	1.28172	2.33742	3.92343	2.10501	-5.9458	-6.67069	-7.46889	-6.71246
Bra017102	6.72671	4.07332	1.25754	3.40127	16.9921	5.76343	2.82527	5.57094	-1.3147	--	--	--
Bra017103	3.34984	1.25396	0.536771	4.00969	8.75953	3.21455	0.744832	4.69485	-1.3638	--	--	--
Bra017109	1.35328	1.96879	1.66321	1.31254	4.63021	5.21263	6.75072	3.91138	-1.6137	-1.23079	-2.05522	-1.63766
Bra017112	92.0248	187.131	73.3502	83.8514	41.8653	59.1681	71.4076	40.0982	1.21468	1.64624	--	1.07427
Bra017128	0	0	0	0	1.50225	1.04488	3.51594	1.38111	-4.3692	-4.05226	-5.66027	-4.43208
Bra017132	31.3915	3.24439	0.550637	0.425355	174.307	4.24199	1.09088	0.375309	-2.4518	--	--	--
Bra017146	2.50003	1.0419	1.03501	0.444727	9.1739	0.982646	0.74575	0.705294	-1.8279	--	--	--
Bra017157	405.933	246.044	442.443	355.452	270.028	182.302	195.243	155.762	--	--	1.31858	1.04468
Bra017179	4.92745	5.11023	5.40889	6.21705	10.5814	12.7179	15.9302	12.1673	-1.0817	-1.30956	-1.5539	--
Bra017184	236.191	207.471	47.3179	44.1872	201.585	219.783	101.445	44.0029	--	--	-1.1196	--
Bra017185	21.4609	16.1541	3.07117	4.07583	12.8914	12.5391	8.05947	8.51026	--	--	-1.36525	-1.0897
Bra017206	110.382	149.185	166.93	48.4622	92.695	127.339	121.673	104.494	--	--	--	-1.12853
Bra017209	2.51469	2.62486	3.08121	1.4486	7.75383	6.41295	11.6333	5.72536	-1.5398	-1.84722	-2.06204	--
Bra017219	94.309	73.0649	59.3806	41.8027	199.867	97.5169	69.375	43.9988	-1.0635	--	--	--
Bra017220	12.1773	18.5671	29.1863	8.62719	32.2776	25.8614	15.3978	9.20607	-1.377	--	--	--
Bra017227	27.7066	37.0863	31.0371	4.35434	5.7281	13.3374	25.0369	2.51066	2.24027	1.4876	--	--
Bra017237	7.54278	5.69015	7.34935	7.33179	3.71317	5.12517	4.44626	8.86667	1.03712	--	--	--
Bra017239	0.987579	0.938681	0.768495	0.599826	3.97199	7.45373	9.75624	1.30695	--	-2.96258	-3.27453	--
Bra017272	6.4777	1.66347	4.47707	0	6.67823	6.64604	4.10743	5.33098	--	-1.96709	--	-5.3659
Bra017299	34.2964	21.2544	26.96	10.694	59.5728	26.7058	10.4595	10.1354	--	--	1.22145	--
Bra017305	0.575689	1.44195	0.945908	0.418817	1.14506	2.89354	3.00502	1.46137	--	--	-1.60794	-1.83152
Bra017314	19.1906	19.7308	15.3938	27.0761	7.88292	8.31137	3.79526	17.1643	1.30109	1.23995	2.01143	--
Bra017316	1.02119	0.964043	1.40537	0.52563	1.95544	3.46433	2.32045	3.71435	--	-1.9306	--	-2.78391
Bra017343	45.029	44.982	56.4925	41.8542	29.615	17.1096	30.4026	58.6289	--	1.389	--	--
Bra017355	103.962	58.3271	88.7164	67.3767	34.2312	82.099	98.6645	35.2209	1.62255	--	--	--
Bra017376	0.225599	1.06861	0.778962	0.401849	1.97153	3.54728	1.44442	3.27303	--	--	--	-2.89675
Bra017399	5.63886	4.59947	3.64688	5.52612	3.66599	2.76957	4.19635	2.0637	--	--	--	1.36806
Bra017437	1.75082	2.21266	11.1068	3.52057	10.3663	32.8436	15.1667	21.2078	-2.4529	-3.83793	--	-2.57675
Bra017440	9.56832	1.60376	1.30985	1.0204	1.54204	2.7694	2.45572	0.891374	2.51903	--	--	--
Bra017446	10.4353	14.2825	14.647	15.5552	20.4633	41.0637	13.6951	15.1474	--	-1.52632	--	--
Bra017457	0.0387877	0.0367039	0.0888619	0.0685646	0.211558	0.228572	0.615	0.969285	--	--	--	-3.66283
Bra017458	0	0	0	0	0.329642	0.182673	0.0735892	0.616905	--	--	--	-4.71511
Bra017460	46.5008	31.9186	46.323	37.43	21.9934	38.8566	68.6849	21.2028	1.09378	--	--	--
Bra017464	9.65777	6.96321	4.44544	7.24584	3.33292	4.54905	9.54266	4.44336	1.54899	--	-1.10178	--
Bra017473	10.2869	10.3432	25.778	84.5153	15.7588	23.1497	19.1532	64.2796	--	-1.15317	--	--
Bra017477	42.6292	9.45713	11.3404	105.588	33.8879	11.9113	23.2876	57.7476	--	--	-1.38493	1.0182
Bra017493	12.3526	7.08451	8.29631	8.42234	5.03396	11.9659	16.5611	6.81196	1.32214	--	-1.00309	--
Bra017516	3.19333	2.56856	1.88674	2.82059	3.54235	1.81245	4.38989	2.89105	--	--	-1.11905	--
Bra017542	4.85102	4.57	5.63427	3.79832	2.93267	3.03485	3.92824	1.9164	--	--	--	1.02313
Bra017582	3.57164	6.1489	8.7603	1.22572	1.89808	1.79676	4.81481	1.18827	1.32835	1.53435	--	--
Bra017597	16.0514	24.6309	14.113	10.4391	5.40853	10.5615	10.5759	6.52061	1.56723	1.22317	--	--
Bra017610	0.802706	1.56782	1.64936	1.51163	0.471261	0.141438	0.304343	0.477887	--	3.08151	2.35664	--
Bra017620	33.1872	21.585	26.1064	24.9724	16.4465	23.4019	33.1504	20.5737	1.02509	--	--	--
Bra017628	64.1769	49.8961	43.4609	56.097	27.9376	39.3534	61.6022	39.772	1.18622	--	--	--
Bra017645	6.88725	6.56688	2.8262	7.66486	12.9636	14.3371	5.56293	2.67085	--	-1.18068	--	1.51653
Bra017646	1.25277	0.614756	0.0531752	2.09311	0.151864	0.638025	0.0490927	0.65249	2.75883	--	--	--
Bra017647	0.644284	0.366301	0.461296	0.973438	0	0	0	0	3.99443	--	--	4.75109
Bra017656	24.4693	3.87799	5.38044	5.02784	1.80986	7.66339	7.37151	4.04841	3.76053	--	--	--
Bra017661	57.1531	25.9474	42.7184	22.5328	20.8882	15.242	25.4108	13.4721	1.47173	--	--	--
Bra017662	1.07216	1.67565	1.4403	1.37955	6.56749	7.35839	7.97084	8.49978	-2.4941	-2.15936	-2.33695	-2.63302
Bra017669	153.774	174.186	151.85	140.255	94.7904	73.6467	82.5862	73.4642	--	1.24121	--	--
Bra017705	2.93221	3.64005	3.59431	2.03563	1.8501	2.5392	1.43841	2.46593	--	--	1.27384	--
Bra017707	14.7975	14.1217	14.7764	14.3123	21.685	23.3791	27.7911	25.2002	--	--	--	-1.06081
Bra017768	6.29838	6.35139	7.5678	10.8595	6.17945	12.0617	9.29042	18.8322	--	-1.06815	--	--
Bra017797	1.03544	0.653504	1.10915	0.673209	1.95752	1.76979	4.03122	1.39921	--	--	-1.82245	--
Bra017804	7.68714	5.08445	9.44932	10.2628	1.04374	1.78493	7.91057	9.03912	2.92573	1.46468	--	--
Bra017807	3.81385	4.31581	3.22973	6.77955	1.64818	1.81758	2.7395	3.7819	1.2158	1.34544	--	--
Bra017810	13.5083	12.7071	11.6731	17.8195	6.17575	8.35768	7.02072	11.9288	1.20251	--	--	--
Bra017835	1.40211	0.663594	2.61321	0.362179	0.828786	3.50064	1.60962	0.822124	--	-2.36051	--	--
Bra017839	110.542	23.4989	24.5752	17.2719	63.3603	42.8334	86.6951	12.6992	--	--	-1.82428	--
Bra017844	2.24247	1.95627	1.32557	1.58428	5.42508	3.14922	3.83028	2.78256	-1.232	--	-1.52647	--
Bra017848	1.24456	0.945195	0.867065	0.899436	10.0867	4.16302	1.35174	1.37713	-2.7481	--	--	--
Bra017853	119.708	62.8909	49.9865	88.8627	117.541	105.877	113.037	78.7391	--	--	-1.19152	--
Bra017855	0.614446	0.748124	7.76666	0.46785	4.50457	7.2446	4.48163	1.51227	-2.6791	-3.22658	--	--
Bra017856	3.56658	2.56555	3.35791	4.26507	10.2204	9.8716	7.83546	10.452	-1.487	-1.90575	-1.22906	-1.30211
Bra017857	131.535	107.123	98.5425	142.248	46.2475	47.562	47.6121	113.511	1.31804	--	1.08689	--
Bra017859	3.67616	3.98156	4.1869	3.28966	1.4597	1.91728	4.12789	5.91091	1.32257	1.04857	--	--
Bra017870	5.57495	5.06156	4.0338	5.08203	1.91744	2.85109	1.86561	3.04807	1.53846	--	--	--
Bra017871	148.014	73.6068	30.9179	60.156	329.826	108.211	52.2704	69.4848	-1.1365	--	--	--
Bra017872	114.631	66.8305	39.0265	39.3631	278.004	87.5828	36.1517	41.8716	-1.1234	--	--	--
Bra017879	3.90063	8.84782	9.44526	7.94526	2.13008	4.84165	2.95361	3.86172	--	--	1.63196	--
Bra017882	0.447577	0.47067	0.399043	0.264023	2.06188	1.61196	2.42147	0.42746	-2.0641	--	-2.46723	--
Bra017912	16.7831	8.60562	3.10448	8.64365	21.108	16.6748	9.36728	19.5001	--	--	-1.58722	-1.18989
Bra017914	12.0245	15.4572	8.85849	3.44305	19.4393	25.99	3.35709	1.86521	--	--	1.41868	--
Bra017927	29.6813	17.388	35.1738	21.8669	7.90332	8.73503	16.9352	11.8587	1.93346	--	1.05612	--
Bra017928	2.68784	7.63885	2.80757	9.72651	4.46034	8.07867	8.15421	16.1583	--	--	-1.58628	--
Bra017949	11.9504	8.15545	11.1327	11.954	28.4896	26.5836	26.3433	20.8967	-1.1294	-1.56245	-1.14532	--
Bra017957	0	0	0	0	3.93733	4.91114	3.04787	4.10661	-5.3339	-5.8314	-5.07694	-5.57859
Bra017961	0.480718	1.13564	0.162619	0.000533949	0.0205994	0.0728361	0	0	--	3.66094	--	--
Bra017965	0	0	0	0	5.12742	2.49898	1.8752	3.06574	-5.4735	-4.63481	-4.15535	-4.90731
Bra017969	0.218758	0.414236	0.251145	0.0646692	3.97608	1.12543	0.154827	0.692903	-3.7481	--	--	--
Bra017975	5.98737	41.5228	26.9459	64.2173	28.9641	63.5762	26.9614	63.9438	-2.0728	--	--	--
Bra017994	0.0512352	0	0.0293199	0	0.474946	0	0.513633	0.139932	--	--	-3.31603	--
Bra018006	8.43048	9.47363	7.31561	5.28656	17.2062	8.48398	6.61801	6.11217	-1.0089	--	--	--
Bra018028	272.296	181.91	175.549	198.937	600.889	263.198	195.001	192.565	-1.1528	--	--	--
Bra018046	6.89664	7.7599	0.517565	0.466182	3.9644	4.46198	4.71443	4.98677	--	--	-2.86471	-3.31096
Bra018051	4.32474	1.05484	0.919631	1.0646	1.84836	2.05818	4.33897	1.04487	1.23149	--	-2.17438	--
Bra018063	2.70676	4.1687	1.09011	4.27495	4.98206	6.3983	4.96011	6.8439	-1.2381	--	-2.3262	--
Bra018067	93.5493	69.3069	63.2236	120.121	68.2161	46.7112	30.9385	112.684	--	--	1.02333	--
Bra018107	0	0	0	0.0371076	7.44507	5.08818	6.40381	7.03682	-7.2918	-6.95288	-7.21753	-7.41256
Bra018115	1.13599	1.88744	1.26587	0.760502	0.362525	0.436798	0.885239	0.402313	1.67263	2.04593	--	--
Bra018128	0.240148	0.151454	0.457926	0.229497	0.349163	0.962952	0.506478	0.421506	--	-2.63025	--	--
Bra018135	4.86107	1.37095	1.78364	2.34227	6.36876	3.19684	4.54221	2.98164	--	-1.22742	-1.15873	--
Bra018144	0.107188	0.203072	1.84985	0.190817	0.351233	0.947992	0	0	--	--	3.99346	--
Bra018157	104.358	84.4233	50.3468	46.3689	236.625	50.7161	50.6956	58.2671	-1.158	--	--	--
Bra018160	47.2178	19.3751	5.86277	17.1195	83.3689	17.3323	13.0918	20.1321	--	--	-1.16535	--
Bra018166	0	0	0	0	10.8934	6.39816	9.2515	9.64306	-5.672	-4.58055	-4.91705	-4.66277
Bra018168	16.0372	5.69187	5.63006	8.9137	7.10856	6.79323	7.00278	5.87433	1.19027	--	--	--
Bra018178	4.67694	6.53743	4.71968	5.46333	9.64278	7.29077	6.44379	6.09981	-1.0186	--	--	--
Bra018216	36.1734	42.7314	111.847	23.3569	23.6135	15.6486	44.3013	12.1968	--	1.44155	1.34336	--
Bra018238	4.9074	4.70045	7.63862	1.5522	1.65757	4.59101	4.33359	0.502409	1.57911	--	--	--
Bra018244	5.93571	4.51307	6.72388	3.56186	4.73978	4.757	3.8109	3.50915	--	-1.25738	--	--
Bra018268	16.4477	21.7954	22.9469	24.5308	62.3982	87.659	57.7923	51.3697	-1.4467	-1.61199	--	--
Bra018290	21.8324	12.5725	31.1827	24.0314	17.8595	14.3094	14.2406	15.1347	--	--	1.11888	--
Bra018299	1.46081	1.51975	0	0.29242	1.11534	1.13391	0.749004	1.46378	--	--	-4.2253	-2.19238
Bra018328	7.30233	6.64122	11.213	21.643	24.6576	24.5014	22.1386	52.8091	-1.822	-1.91096	-1.10092	-1.33923
Bra018346	178.534	48.8176	73.9947	93.6096	49.4984	57.6353	114.715	45.4655	1.86924	--	--	1.02058
Bra018347	3.5958	3.31365	6.09189	3.59746	7.27479	8.06963	7.3364	3.66097	--	-1.26374	--	--
Bra018364	10.1148	3.71765	2.58897	1.56398	10.5538	7.81304	4.3135	2.03343	--	-1.06245	--	--
Bra018391	31.5142	15.8301	16.469	19.8898	59.2409	33.9378	24.6919	25.216	--	-1.09919	--	--
Bra018393	198.811	171.456	206.174	82.8777	111.966	116.731	52.9204	77.0192	--	--	1.95505	--
Bra018396	1.21887	1.44313	2.68688	0.090358	3.54985	1.29753	0.324695	0.159209	--	--	2.70462	--
Bra018406	3.89978	2.09436	4.58681	0.58977	0.383224	0.828119	2.56126	0.384027	3.24258	--	--	--
Bra018408	4.15637	5.13219	4.6268	4.20306	9.22485	10.2483	7.7542	6.81093	-1.1272	--	--	--
Bra018419	0.642312	1.12905	1.20007	0.627142	0.910772	3.06411	2.14269	1.02139	--	-1.42297	--	--
Bra018429	0.651076	0.917661	1.07169	0.107429	0.888546	1.16029	2.93669	0.224781	--	--	-1.46134	--
Bra018440	6.25327	9.24725	7.11169	5.31653	3.41134	2.9751	3.10238	3.81727	--	1.62124	1.18362	--
Bra018444	0.891665	0.246091	1.44682	0.361148	0.0810536	0.036489	0.706743	0.0580212	2.98673	--	--	--
Bra018445	3.69403	5.17331	4.35791	3.88455	2.17593	1.95914	2.73266	3.49018	--	1.37705	--	--
Bra018463	51.7418	20.6053	2.56892	9.68492	60.5034	22.5545	6.60985	12.7752	--	--	-1.34919	--
Bra018469	1.99123	1.72014	1.18929	7.44024	0.409166	0.935252	0.36559	7.3201	2.24429	--	--	--
Bra018475	25.4418	28.3372	24.6993	44.1797	10.9977	28.965	19.2496	44.3789	1.23032	--	--	--
Bra018480	0.31024	0.601572	0.142338	0.915921	1.69253	1.91382	2.65715	6.19047	--	--	-3.72353	-2.64688
Bra018483	3.87306	4.73446	4.71208	2.98821	0.473511	5.14227	0	0.176802	2.98673	--	4.72601	--
Bra018493	0.972365	0.58554	1.38814	1.19761	2.94518	1.24718	2.51153	2.31487	-1.5315	--	--	--
Bra018506	5.10549	2.00594	3.84775	5.60078	2.64238	5.58615	3.46821	10.9016	--	--	--	-1.90127
Bra018524	41.1241	34.0113	35.4477	23.2748	37.8458	15.6826	8.59959	16.9796	--	1.11758	2.01608	--
Bra018547	2.0718	2.33296	4.93671	0.403666	2.61144	1.02621	10.3996	0.153312	--	--	-1.22582	--
Bra018560	12.1836	21.7463	32.9982	6.31446	11.9771	18.6844	13.1598	3.09353	--	--	1.32652	--
Bra018577	0	1.07377	0	0	0	0	0	0	--	4.12988	--	--
Bra018585	20.3766	76.2476	51.9915	9.85093	4.88826	21.9385	41.8774	9.34805	2.04745	1.77969	--	--
Bra018625	1.10952	4.07402	1.06798	1.37369	0.629435	0.610269	0.328619	2.18415	--	2.64041	--	--
Bra018655	129.058	310.949	193.261	145.806	36.6103	192.173	37.0012	54.2076	1.82839	--	2.36885	1.40045
Bra018656	30.2273	69.7777	67.4651	35.7397	9.38224	86.3656	18.2331	20.6398	1.70358	--	1.88055	--
Bra018675	1.29365	1.77107	9.11718	3.33916	2.67088	8.47757	10.3178	3.61355	--	-2.22243	--	--
Bra018682	32.8166	54.5269	36.8477	34.7998	109.905	112.125	98.3456	61.7933	-1.6865	-1.04606	-1.36003	--
Bra018684	3.8693	5.44717	3.65885	2.09673	1.53033	2.9454	2.71293	1.2471	1.32547	--	--	--
Bra018702	1.03925	0.499675	0.52477	0.610467	0.132186	0.153068	0.118552	0.432099	2.9435	1.63007	2.12512	--
Bra018718	2.19569	2.22642	2.21737	2.49854	0.129795	0.19397	1.05155	2.19301	3.37408	2.8882	--	--
Bra018725	4.00707	2.72451	4.20692	2.79848	9.97686	4.98942	6.09868	5.24744	-1.2894	--	--	--
Bra018749	4.29299	3.95538	3.10561	4.2598	0.903719	1.03559	1.4726	3.08762	2.23469	1.89362	--	--
Bra018802	2.65191	2.85587	3.85371	5.02637	5.4639	6.21679	5.36267	6.50219	--	-1.17294	--	--
Bra018808	4.81785	3.25776	6.17339	6.04284	7.30641	7.43723	9.22106	7.24129	--	-1.1745	--	--
Bra018824	5.86748	4.77076	2.61464	4.46793	6.93158	5.63303	7.99161	5.99829	--	--	-1.60534	--
Bra018831	27.3619	19.2619	12.4974	16.3886	76.9837	26.4939	24.4636	19.0398	-1.5013	--	-1.00415	--
Bra018842	6.11963	5.13979	5.85939	5.95578	22.7558	21.6612	18.2437	14.724	-1.8612	-2.07848	-1.63433	-1.30993
Bra018855	0.936479	1.0328	0.893844	1.41364	2.64597	3.12068	2.486	2.64518	--	-1.82705	--	--
Bra018860	22.3199	13.0036	14.2668	10.8729	44.0982	23.9562	30.2679	14.8221	--	--	-1.08954	--
Bra018885	0.0941314	0.0890374	0.067275	0.0103709	0.859532	0.554585	0.347056	0.477076	-3.0123	-2.60115	-2.3539	-5.29889
Bra018900	14.3938	13.2555	11.588	35.2052	38.1507	15.6163	27.8943	1.26671	-1.3698	--	-1.2459	4.62357
Bra018940	4.943	2.58734	7.01521	2.62889	8.1444	6.88004	1.88925	3.22238	--	-1.51258	1.84216	--
Bra018953	103.504	59.9191	83.3312	10.8439	42.9868	46.4774	52.3963	7.43719	1.29059	--	--	--
Bra018957	34.7902	21.2945	23.5137	13.48	15.949	10.0139	14.0139	6.25326	1.5553	--	--	--
Bra018966	81.4966	76.8704	13.2948	40.974	58.9887	54.5316	67.7967	14.3489	-1.2909	-2.13416	-2.04539	--
Bra018969	4.3287	4.05621	1.0211	3.9399	65.4639	18.7568	0.94247	16.3087	-3.885	-2.20443	--	-2.05898
Bra018970	0.800353	0.640757	1.2443	0.271847	1.4501	0.997628	0.195031	0.337888	--	--	2.51695	--
Bra018975	0.0720197	0.0681854	0	0.319363	3.30172	2.19335	3.1345	2.19758	-4.4023	-4.87917	-5.3201	-2.67338
Bra018977	1.1938	1.63143	1.27532	1.28798	2.7775	2.18843	3.27579	1.98744	-1.1961	--	-1.34255	--
Bra018989	36.9298	32.8166	40.8331	59.5138	84.9764	35.7247	40.3694	70.4616	-1.181	--	--	--
Bra018991	99.2396	59.5816	74.5784	155.334	60.9016	27.5192	47.559	110.462	--	1.11467	--	--
Bra018992	31.4627	29.5667	38.6686	74.1818	66.8866	20.5299	29.4902	90.9743	-1.0655	--	--	--
Bra018998	18.2151	4.53136	3.28069	17.7905	11.3981	11.6643	11.0728	11.6184	--	-1.35508	-1.75393	--
Bra019002	265.515	79.9168	51.2852	34.7355	255.61	90.068	113.635	35.286	--	--	-1.15844	--
Bra019005	0	0	0	0	2.54143	5.13427	1.26596	1.14808	--	-4.12988	--	--
Bra019021	0.034264	0	0	0	1.71919	0.874928	0.506763	1.84579	-4.5475	-4.63481	--	-5.68738
Bra019027	4.69109	2.25276	4.74992	3.08154	0.820672	0.918929	1.60016	1.00839	1.99821	--	--	--
Bra019031	57.9933	33.8707	53.6871	2.84579	125.873	243.267	274.956	14.6578	-1.098	-2.84299	-2.36079	-2.354
Bra019035	813.551	86.4403	276.705	202.719	5661.95	3190.85	7549.76	2794.42	-2.3837	-5.33007	-5.08271	-4.17537
Bra019036	1068.37	445.208	1055.45	489.32	3021.5	3576.8	6144.15	2140.85	-1.3623	-3.1189	-2.50275	-2.62928
Bra019049	0.177945	0.168438	1.15658	0.367753	0.841477	0.69919	0	0.324622	--	--	4.14436	--
Bra019052	9.74167	2.64712	0.486606	32.2719	5.36423	1.99749	2.70206	15.7191	--	--	-2.44373	1.01491
Bra019063	1.35719	2.51137	2.01724	1.62685	0.624026	0.85708	1.92535	0.650016	--	1.53753	--	1.2788
Bra019075	116.777	69.4986	42.1504	50.0096	272.483	84.8209	44.7299	61.2449	-1.1934	--	--	--
Bra019083	67.428	74.9279	68.7881	67.2475	130.94	143.977	141.917	169.925	--	--	--	-1.39617
Bra019108	3.17786	2.29282	3.15158	3.275	9.00391	7.40728	8.08703	9.73478	-1.4295	-1.49969	--	--
Bra019109	3.3749	2.47464	3.44352	1.60037	0.302565	4.0087	3.4562	2.11569	3.43936	--	--	--
Bra019131	26.858	41.1049	61.1694	6.15798	9.69417	20.416	25.9163	1.44326	1.5238	1.00237	1.21517	1.98158
Bra019141	7.94014	10.9375	18.9768	5.21121	4.8276	12.855	7.58435	1.97872	--	--	1.31917	--
Bra019147	1.62785	1.98074	3.30479	5.26595	2.79086	1.59889	1.03343	11.9547	--	--	1.64925	-1.18991
Bra019149	13.4558	12.2879	11.1485	5.39659	6.65284	6.7118	8.96083	2.42365	1.02805	--	--	1.14357
Bra019154	3.13304	3.76536	4.78851	1.27611	2.17041	3.07738	1.6845	1.04922	--	--	1.48512	--
Bra019158	0.308557	0.528928	0.392608	0.550094	1.13101	1.12155	1.46665	1.15377	--	--	-1.93771	--
Bra019166	12.984	7.70589	3.29072	2.55135	5.29562	2.52519	4.76783	1.90493	--	1.53179	--	--
Bra019176	1.01573	0.865877	0.584104	0.180716	2.99518	2.39544	2.27287	4.29866	--	--	--	-4.38715
Bra019177	10.7101	13.1057	12.4068	13.353	21.5929	30.1453	29.5209	23.9979	--	-1.19686	-1.24078	--
Bra019178	0.355584	0.425204	0.539328	0.289195	0.625253	1.18286	1.00613	1.24484	--	--	--	-2.13224
Bra019180	0	0.14371	0	0.406709	1.49161	1.49035	0.325181	8.34103	--	--	--	-4.20133
Bra019189	3.47365	4.43915	4.44582	2.62276	1.3429	1.65332	2.77674	5.23426	1.35918	1.41852	--	-1.01456
Bra019191	19.7293	25.7691	22.2536	40.5731	8.11263	10.841	10.2022	25.4186	1.27218	1.19435	1.07044	--
Bra019224	1.45324	1.41083	1.51933	1.76336	0.500881	0.976092	0.162225	1.07652	--	--	3.20722	--
Bra019236	1.01859	0.954747	1.48894	0.411162	2.62689	2.00008	2.44317	1.88474	-2.7785	--	--	--
Bra019241	3.46364	3.51723	5.05747	3.45955	2.88658	4.26856	1.469	2.56082	--	--	1.75561	--
Bra019257	2.2521	2.43439	1.85833	5.64696	7.66627	2.87088	1.38908	6.60778	-1.6922	--	--	--
Bra019258	9.51558	8.89448	8.49414	9.88883	16.5479	17.2063	14.5924	14.6951	--	-1.07656	-1.00263	--
Bra019264	13.4612	16.3358	22.2284	7.52501	6.68203	12.5428	11.4971	4.28156	1.03332	--	--	--
Bra019265	1.38556	1.02036	1.76782	1.50266	2.94104	1.96624	4.98759	3.25311	--	--	-1.46559	--
Bra019267	0	0	0	0	17.0896	16.9581	18.1799	17.844	-5.9458	-6.10566	-6.1119	-6.19089
Bra019274	1.34599	0.77344	1.09117	0.913523	2.48926	3.01791	3.88313	2.5541	--	--	-1.73906	--
Bra019280	0.242682	2.07326	1.12669	0.876351	0.531515	11.2209	0.526733	0.383479	--	-2.40333	--	--
Bra019289	0.298869	0.31421	0.798535	0.645339	1.59372	0.880563	1.19261	1.21844	-2.2517	--	--	--
Bra019291	5.59807	9.63484	12.0956	2.64913	2.10803	3.76344	2.74543	3.66792	1.41905	1.35079	2.12574	--
Bra019293	184.163	305.3	391.736	101.748	80.602	97.5687	81.7707	50.3478	1.24099	1.67397	2.25936	1.00546
Bra019297	22.7169	31.1799	24.0466	28.259	16.3492	33.4377	18.2746	13.6566	--	--	--	1.02371
Bra019301	7.01513	8.51452	9.45987	3.51325	7.30356	3.23149	3.50755	3.60966	--	1.36516	1.40001	--
Bra019305	1.39503	0.869767	1.04259	1.36833	2.99929	3.35074	2.52415	2.79908	-1.082	-1.9492	-1.26679	-1.03782
Bra019310	0	0	0	0	8.5054	8.52372	11.7041	12.0446	-5.3914	-5.57805	-5.93533	-6.07552
Bra019315	6.34674	6.49171	7.92016	7.04242	3.64816	4.15529	5.57011	2.8877	--	--	--	1.29773
Bra019316	0.225499	0.598372	1.17738	1.72669	1.47657	1.0812	2.36405	3.20142	-2.5065	--	--	--
Bra019317	0	0.0223462	0.0270317	0.0416883	15.8159	4.59278	6.08033	11.0025	-9.131	-7.51238	-6.95446	-7.85361
Bra019337	0.484872	0.137667	0.277881	0.0428979	2.27479	2.38127	1.84738	1.62908	-2.0872	-4.04717	-2.68387	-5.03633
Bra019346	5.45867	4.80199	3.65545	7.16726	17.4968	13.1421	11.211	18.5787	-1.6312	-1.42167	-1.49465	-1.114
Bra019347	3.47397	6.29707	5.91612	5.39368	8.43473	6.96991	9.05141	8.54125	-1.0248	--	--	--
Bra019350	0	0.0642063	0.155667	0	1.5545	1.93216	1.22325	3.28915	-4.3109	-4.78633	--	-5.55006
Bra019353	1.54332	1.41869	0.949535	4.73747	0	0	0	0	4.13735	4.20354	--	5.79795
Bra019366	2.47785	29.1166	12.0682	2.18512	0	0	0	0	5.64283	9.31823	7.98308	5.61923
Bra019368	0.881818	1.39201	1.01396	2.52675	2.14003	3.27341	1.77404	7.37023	--	--	--	-1.52401
Bra019377	6.35092	11.7258	3.06132	7.18124	0	0	0	0	3.91728	4.87917	--	4.14312
Bra019381	0	0	0	0	5.9279	3.18579	3.15468	3.73735	-6.2859	-5.60548	-5.50019	-5.86001
Bra019382	120.789	34.2569	68.9603	59.0824	39.3482	86.825	124.738	57.5865	1.63789	-1.3402	--	--
Bra019387	4.28683	3.85944	7.31221	3.70161	10.8381	8.31882	9.79788	7.47677	-1.3153	-1.09989	--	-1.03406
Bra019389	0.075598	0.053634	0.0864867	0.0566725	2.18522	2.28243	1.82282	1.87229	-4.6376	-5.41757	-4.5098	-4.78187
Bra019400	1.72008	2.23724	6.08253	4.19801	42.0102	35.0399	50.7751	41.8101	-4.5685	-3.95803	-3.04483	-3.32424
Bra019406	66.8769	178.046	106.404	89.5451	225.979	216.294	119.22	121.301	-1.6859	--	--	--
Bra019409	0.76659	0.953388	1.13875	0.700878	2.81798	2.66115	4.03784	3.63072	-1.8501	-1.49759	-1.79975	-2.41223
Bra019412	2.83932	2.55009	6.6604	2.85989	4.80595	2.12234	6.74955	3.98188	-1.1612	--	--	--
Bra019517	8.29863	9.21145	10.3378	9.49867	2.15893	0.958422	1.15864	1.59014	4.51392	4.6969	4.46414	4.12609
Bra019526	31.2716	31.2667	29.6594	35.8823	16.6764	15.8202	16.5075	14.3232	--	--	--	1.30417
Bra019538	7.04706	14.9909	14.4931	6.65301	4.21224	11.4377	7.90072	2.79639	--	--	--	1.20983
Bra019545	1.74629	2.83384	1.86029	1.27092	0.204192	0.796457	1.38859	0.634005	2.80909	1.74072	--	--
Bra019560	4.80449	1.03019	3.12558	13.9353	13.8577	1.7814	3.76188	13.2061	-1.4824	--	--	--
Bra019570	2.43066	0.557647	0.506564	2.65007	6.32155	0.626972	0.935484	1.90409	-1.3503	--	--	--
Bra019584	7.63311	14.6298	20.7441	18.6448	21.632	30.8856	26.4693	26.144	-1.4773	-1.07876	--	--
Bra019636	0.435829	0.618667	0.848964	1.54158	3.42336	0.98455	1.429	2.89375	-2.8394	--	--	--
Bra019654	17.1533	9.41467	7.2635	3.49633	30.0033	13.2798	17.5711	5.37824	--	--	-1.3012	--
Bra019656	3.88292	3.52764	2.59294	2.92516	2.3075	1.20813	1.35934	3.97221	--	1.55902	--	--
Bra019668	23.9801	22.3725	25.6734	8.10437	11.6367	13.0662	13.4347	4.83361	1.01757	--	--	--
Bra019677	58.0092	54.1443	18.5341	23.2994	127.117	73.8041	19.6972	33.8481	-1.1448	--	--	--
Bra019698	0.153342	0	0.17608	0	1.33915	0.527279	1.79162	2.04012	--	--	-2.95416	-4.71511
Bra019711	364.533	38.3171	9.67452	24.7187	1018.79	96.1109	22.8497	39.2411	-1.4627	-1.3274	-1.23895	--
Bra019715	10.9757	6.63525	8.07961	6.40589	5.91317	4.8478	2.0491	3.25198	--	--	1.97788	--
Bra019730	1.48252	1.81268	3.68488	0.492532	0.808955	1.88108	1.04778	0.0966037	--	--	1.74209	--
Bra019731	5.768	7.48739	4.00795	14.2702	5.89688	7.54293	10.6858	10.6162	--	--	-1.37768	--
Bra019734	431.377	307.709	409.352	266.823	184.348	198.305	170.636	143.944	1.24191	--	1.24183	--
Bra019737	0.854184	1.49668	1.63002	0.782351	0.0690119	0.528188	0.601388	0.172869	3.14898	--	--	--
Bra019741	152.299	90.637	218.176	119.78	222.526	95.553	87.0852	136.97	--	--	1.33742	--
Bra019742	91.2115	96.1528	171.327	27.7754	61.9249	43.7259	90.0139	19.8185	--	1.13098	--	--
Bra019744	3.0528	6.99543	7.81344	3.24033	0.430184	4.16095	3.14676	1.54331	2.64338	--	--	--
Bra019749	7.74418	9.87344	8.90505	19.0141	16.8936	10.4093	5.51086	17.4193	-1.1071	--	--	--
Bra019752	6.88265	7.95506	9.92003	3.84509	2.33524	3.37932	2.51563	2.44875	1.56127	1.23496	1.9663	--
Bra019763	47.8392	41.7365	47.2777	39.0235	117.495	85.8927	132.719	86.1547	1.00709	--	--	--
Bra019774	7.38272	4.87779	6.1692	3.59282	10.1498	11.7476	8.7282	2.55527	--	-1.24698	--	--
Bra019775	10.1629	15.4905	21.7742	7.86322	9.54604	17.7936	8.56988	3.95198	--	--	1.31527	--
Bra019777	12.2178	2.86096	2.4865	3.85288	4.39909	8.47757	16.9396	5.19447	1.45475	-1.53436	-2.72702	--
Bra019785	14.8081	14.4561	13.1379	15.8006	9.71931	7.45823	5.71433	11.8829	--	--	1.18501	--
Bra019789	0.353331	0.2229	0.134916	0.0694009	1.07065	0.655491	0.747011	1.07306	--	--	--	-3.76947
Bra019805	0.346092	1.00621	0.2995	0.0296174	0.0689985	0.586367	0.914489	0.969207	--	--	--	-4.43208
Bra019811	0.893157	1.4087	1.80304	1.80506	2.69112	2.92413	2.69871	5.08276	-1.5361	--	--	-1.48458
Bra019821	231.69	100.529	101.684	55.622	110.099	133.111	130.634	25.7435	1.09372	--	--	1.08959
Bra019823	6.72451	7.46184	8.74664	12.6527	4.10129	5.1507	0.824981	3.2714	--	--	2.93563	--
Bra019824	0	0	0.0757023	0	5.96261	6.82493	9.31362	5.46422	-6.3597	-6.67069	-6.14489	-6.36478
Bra019826	29.3778	13.4258	10.8413	34.7	19.1084	15.0739	23.8476	36.8563	--	--	-1.12545	--
Bra019830	0.846209	0.894931	1.23379	1.07013	1.61874	1.4388	0.953387	2.82975	--	--	--	-1.54036
Bra019842	10.8273	9.09517	6.96992	7.3759	9.68917	10.3572	12.8895	9.35927	--	--	-1.51026	-1.11485
Bra019875	21.8991	12.2467	20.902	10.0314	24.1925	34.9006	27.3231	11.0043	--	-1.51299	--	--
Bra019879	0.75706	1.61326	3.15491	2.94433	4.34026	4.55627	3.82838	5.70849	-2.3406	--	--	--
Bra019883	14.1619	22.5515	24.9586	8.89419	19.7753	39.0868	17.5741	18.3557	--	--	--	-1.10601
Bra019895	4.20731	2.82686	2.27157	3.28597	6.68755	9.81341	8.05336	4.92503	--	-1.68236	-1.82723	--
Bra019912	2.49233	4.18354	14.4484	2.70348	2.89822	4.69881	6.6733	1.7162	--	--	1.09656	--
Bra019921	0.836183	2.17285	3.85512	2.59174	3.20049	4.26903	3.35896	4.79395	-1.8475	--	--	--
Bra019922	0	0	0	0	1.2245	1.75494	1.81209	0.649647	-4.8095	-5.55008	-5.52813	-4.15735
Bra019940	3.35817	0.235699	1.28932	6.32164	6.93074	3.78947	2.12672	23.9129	--	-3.94027	--	-1.92027
Bra019952	0.44074	0.613204	0.207713	0.411914	1.58336	1.32394	1.53214	1.33526	-1.7777	--	-2.75344	-1.65065
Bra019958	1.1295	0.00769917	0.958748	0.000207018	2.37383	1.50109	1.82304	1.77573	-1.0446	-6.30288	--	-6.57762
Bra019959	2.9857	32.3972	17.4325	10.6954	5.62275	24.2987	6.59409	9.78577	--	--	1.4051	--
Bra019964	3.80058	5.69257	3.11868	1.95988	2.37742	2.73035	3.73245	4.17163	--	--	--	-1.19495
Bra019985	0.723102	0.940037	1.15104	0.460928	0.833983	0	0.858012	0.321255	--	4.63481	--	--
Bra019995	16.7046	15.3143	39.2469	6.67865	11.9754	13.0755	12.4606	7.51001	--	--	1.51411	--
Bra020011	5.41655	5.63129	4.06301	6.27782	15.5434	8.4707	9.30117	5.26088	-1.6522	--	-1.37484	--
Bra020017	1.75845	1.47752	3.1051	1.78747	2.90165	5.63072	2.28383	2.94055	--	-1.83983	--	--
Bra020025	6.16564	5.58767	4.61253	4.50662	1.27262	3.89307	3.7043	4.02337	2.42331	--	--	--
Bra020033	268.752	292.397	357.068	199.751	176.54	108.273	301.747	57.3563	--	1.42862	--	1.76345
Bra020044	1.20333	1.36863	0.868256	1.02553	4.79444	4.21322	0.414098	1.46675	-1.9224	-1.63673	--	--
Bra020052	10.6611	13.1708	5.75174	9.0829	21.4108	30.1304	9.18817	8.21632	-1.0016	-1.21112	--	--
Bra020058	20.7259	20.8741	26.2926	0.588725	4.16395	5.1001	17.276	0.069338	2.32851	2.02341	--	--
Bra020088	5.80006	15.5337	7.1301	8.44982	2.83954	4.32364	2.66339	4.31013	--	1.81895	1.41912	--
Bra020091	3.09286	3.51221	3.45042	2.94278	5.99489	8.2027	5.16782	8.98688	--	-1.14982	--	-1.44781
Bra020094	74.6028	17.9531	9.56356	7.19165	84.1144	16.6415	19.6687	9.03921	--	--	-1.04932	--
Bra020097	0	0	0	0.0358671	1.99171	3.22137	1.86373	5.35523	-5.3914	-6.06671	-5.41295	-6.98177
Bra020126	30.3459	73.236	19.8052	42.4779	7.66567	13.4803	10.1198	26.3801	1.98215	2.42906	--	--
Bra020133	3.16904	9.95781	7.79356	5.33923	9.96885	19.6727	9.83015	15.4527	--	--	--	-1.56097
Bra020140	1.33744	0.946574	2.27698	0.827647	4.7236	10.058	2.43082	6.24618	-1.6717	-3.38867	--	-2.90091
Bra020145	5.56712	2.18118	4.92668	4.61229	4.54353	3.09501	1.67959	3.99221	--	--	1.53903	--
Bra020152	3.85809	4.08594	1.7296	2.40036	3.85293	2.85288	1.98463	5.05217	--	--	--	-1.06183
Bra020172	0.870983	1.10855	0	0.282712	1.10907	2.24021	1.55396	2.35348	--	--	-5.52813	-2.96835
Bra020179	92.3204	23.2679	38.2235	31.2073	40.6687	59.0081	80.8789	34.1441	1.20203	-1.3404	-1.08382	--
Bra020196	5.95125	7.76258	11.951	7.52858	4.3219	2.53267	3.29209	10.9592	--	1.59943	1.85121	--
Bra020197	15.8348	14.3449	19.8252	18.3261	8.49794	5.29529	9.526	9.23184	--	1.42819	1.03906	--
Bra020212	6.7021	10.5838	15.6934	7.66611	17.913	20.6941	18.1608	14.3301	-1.3945	--	--	--
Bra020220	13.1008	10.7174	7.9233	7.26164	32.9957	19.0377	10.9374	14.0081	-1.3031	--	--	-1.00378
Bra020226	5.78701	6.86971	7.82515	6.53545	2.74422	5.23978	2.83308	3.83532	--	--	1.45344	--
Bra020231	4.87871	4.25503	6.04096	1.2674	2.05725	1.68215	4.57663	0.443822	1.26878	1.35442	--	--
Bra020238	9.15063	14.559	27.4507	16.4263	13.0895	5.93413	1.36331	16.3417	--	1.28149	4.23003	--
Bra020268	1.439	2.41834	2.68897	3.14386	11.0408	9.66873	5.74437	9.60156	-2.8501	-1.94467	--	-1.62079
Bra020293	5.7788	5.00732	5.63618	4.87374	0	0.445077	0.0958734	0.035396	6.78853	3.37538	5.35512	6.69752
Bra020294	32.969	17.383	21.9274	9.81346	12.1155	13.8868	16.9512	5.28585	1.46175	--	--	--
Bra020299	48.3578	53.2965	84.4999	4.05006	12.9449	26.0432	40.2907	3.41915	1.89284	1.01592	1.03365	--
Bra020301	0.026675	0.126185	0.122133	0.0280775	0.9043	0.419154	0.669903	2.24843	-3.9377	--	--	-6.24529
Bra020313	179.382	49.5625	79.122	74.3685	64.8076	96.867	131.442	54.2766	1.48864	--	--	--
Bra020314	12.7271	13.2085	16.2464	8.74865	5.57129	20.3255	10.7594	4.73815	1.20119	--	--	--
Bra020322	32.234	53.2831	20.6681	532.017	17.2062	20.0897	13.2622	245.201	--	1.37164	--	1.06784
Bra020338	3.4776	4.77255	4.55558	1.3558	1.19599	2.09226	4.06948	0.342379	1.56027	1.17582	--	1.88614
Bra020345	0	0	0	0	17.1724	9.59846	8.91628	61.3618	-4.4793	--	--	-6.45986
Bra020370	2.7596	3.41739	12.1105	5.10646	3.64786	4.98644	4.89803	6.83257	--	--	1.16113	--
Bra020385	1.31715	0.927522	0.786701	0.825791	2.79252	1.49458	1.54222	1.41522	-1.0639	--	--	--
Bra020386	9.23093	10.0629	10.8167	5.49053	4.57388	6.74276	8.00901	4.44816	1.04438	--	--	--
Bra020395	0.0286876	0	0	0.0506581	0.657046	0.450771	0.363418	0.806036	-3.4391	--	--	-3.81998
Bra020397	3.53303	3.60713	2.70332	3.74668	6.35145	6.39719	3.89613	7.96629	--	--	--	-1.10284
Bra020412	5.21221	9.88812	5.20736	8.25921	4.26799	4.89033	4.92178	5.79113	--	1.04746	--	--
Bra020422	41.3523	26.2027	61.9704	50.1527	35.5276	31.0684	11.6135	14.79	--	--	2.40991	1.70632
Bra020427	13.2693	22.7189	39.6532	2.29447	9.51303	14.4459	18.7996	0.560428	--	--	1.07193	--
Bra020433	55.6321	21.3688	20.8719	78.6748	10.7301	32.6455	94.9618	57.5753	2.38816	--	-2.18312	--
Bra020438	28.6398	12.2028	18.0596	5.09852	10.8327	8.10188	15.5377	6.01198	1.40058	--	--	--
Bra020488	23.9049	19.9845	22.5237	21.1834	16.9529	13.5502	14.6987	7.26284	--	--	--	1.60318
Bra020505	0.962473	0.841162	1.36	1.0508	3.8792	2.76395	1.10057	2.25938	-1.9141	--	--	--
Bra020508	46.993	69.8077	33.6923	35.7154	16.7448	16.0219	19.1761	16.973	1.51067	2.1114	--	1.05153
Bra020509	8.53183	8.12539	9.96431	2.95507	2.65985	2.18622	5.55556	2.15367	1.67989	1.86616	--	--
Bra020511	22.0499	34.367	40.4814	19.3867	33.9729	55.6553	51.5324	65.202	--	--	--	-1.78628
Bra020523	6.19098	8.7544	25.8864	17.1494	5.85784	15.4093	7.80919	19.7101	--	--	1.71949	--
Bra020527	57.2603	37.9853	79.7661	6.85774	24.3534	17.86	36.5083	11.4776	1.2022	--	--	--
Bra020533	4.41275	4.53213	3.7887	5.40863	3.13462	2.87958	3.09554	2.46978	--	--	--	1.1113
Bra020549	7.93486	12.3315	31.0563	16.8559	6.64032	20.272	8.64204	26.3168	--	--	1.83288	--
Bra020569	5.24911	3.44895	6.15238	4.70326	5.71785	8.46437	5.29042	4.14313	--	-1.21053	--	--
Bra020577	5.55905	6.33642	6.31302	4.47411	8.20815	7.04645	8.21369	8.82703	--	--	--	-1.27546
Bra020578	1.60812	1.36958	0.726133	1.93664	2.57321	2.79297	2.67252	4.34573	--	--	-1.88499	-1.15397
Bra020580	5.05126	6.12094	6.4151	3.64185	7.27737	9.39516	7.71676	8.79769	--	--	--	-1.28766
Bra020585	2.95068	4.15317	3.36072	2.96902	4.69897	6.61598	4.40912	9.06769	--	--	--	-1.62806
Bra020597	0.000432008	0.510547	9.53e-05	0.417945	0.94987	0.45695	0.241188	1.26364	-4.8095	--	--	--
Bra020608	7.59873	9.85768	5.30048	4.79758	2.37724	2.14001	2.64477	1.70275	1.68954	2.17512	--	1.46234
Bra020614	276.133	143.853	192.452	31.6608	100.297	102.471	159.542	20.4315	1.43767	--	--	--
Bra020640	7.55426	3.85655	5.98882	4.47178	2.12906	1.52194	1.70243	1.65982	1.79772	--	1.77147	1.3981
Bra020675	1.93278	7.81919	4.06283	3.52011	8.24924	6.94923	2.15214	4.6576	-2.0458	--	--	--
Bra020691	2.22993	2.79771	5.05356	1.60639	2.09362	6.31638	5.93008	2.4722	--	-1.15714	--	--
Bra020692	0.260245	0.413816	0.0994299	0.366952	1.39676	2.13038	2.28103	3.78818	-3.2347	-2.73933	-5.24565	-3.86857
Bra020704	0.0865793	0.449129	0.347223	0.49764	1.39078	0.639186	1.96814	2.50208	-3.4801	--	-2.52367	-2.48812
Bra020713	33.8227	27.2645	3.38687	92.0018	16.3918	19.5872	2.44188	21.9225	1.07973	--	--	1.8419
Bra020720	1.39096	1.35386	0	0.0702579	0.0433531	0.15613	0.210068	0	4.04565	2.78522	--	--
Bra020731	174.569	43.8968	27.225	12.3783	236.191	63.3212	71.6989	13.3596	--	--	-1.39702	--
Bra020736	11.4939	9.3385	9.64372	6.13869	3.75303	2.64128	5.44131	3.40191	1.61322	1.74726	--	--
Bra020752	118.149	86.8236	71.108	408.491	236.283	247.441	138.292	662.891	-1.0587	-1.63352	-1.08004	--
Bra020753	0.188017	0.279531	0.215207	0.331948	0.615157	0.501174	0.36853	1.17382	--	--	--	-1.79986
Bra020755	5.88321	7.3451	8.42648	6.10059	7.87645	9.3783	10.691	12.1334	--	--	--	-1.00818
Bra020757	7.15269	4.81998	6.08335	3.88187	4.02069	2.02504	5.62737	4.43326	--	1.23099	--	--
Bra020780	44.8961	12.4396	23.0972	8.10625	17.0085	15.2795	20.5426	6.51915	1.40779	--	--	--
Bra020794	9.54048	3.98452	4.41415	4.75352	4.98432	3.34351	12.1298	3.18411	--	--	-1.45542	--
Bra020813	5.86124	5.95105	11.7299	6.36728	12.1514	8.32189	10.1005	9.61999	-1.0244	--	--	--
Bra020814	22.3379	23.2513	23.0695	24.0185	13.0352	25.0999	11.623	10.6512	--	--	--	1.15209
Bra020834	1.45397	0.68352	1.72054	2.71554	5.21209	2.97162	3.4333	4.19364	-4.7249	-4.46797	-3.87898	-3.90942
Bra020847	8.98632	8.17078	7.29251	15.4051	6.06255	11.11	12.0687	7.42754	--	--	--	1.03368
Bra020868	66.0348	191.208	107.535	115.568	140.007	161.772	124.549	118.299	-1.0042	--	--	--
Bra020872	2.43865	2.76627	2.09941	2.80849	0.656075	0.619066	0.82173	0.738194	2.24296	2.13855	1.23372	1.87761
Bra020873	0.674259	0.563645	0.44838	0.732788	1.76105	1.75533	1.37167	2.49474	-1.3638	-1.63365	-1.59202	-1.77706
Bra020915	206.548	148.262	210.082	98.1503	146.585	144.562	131.705	48.4415	--	--	--	1.0002
Bra020919	20.859	19.9021	22.685	21.8561	24.1266	20.0807	22.996	10.2818	--	--	--	1.06403
Bra020921	8.76165	17.1131	15.1856	11.5808	27.3942	46.6417	25.4908	28.4624	-1.341	-1.19404	--	-1.70468
Bra020967	563.675	466.906	504.636	586.785	268.99	281.056	419.516	369.695	1.00213	--	--	--
Bra020983	80.2421	31.6606	47.4278	27.8676	172.068	117.294	111.87	55.9088	-1.0399	-1.86988	-1.23742	-1.00737
Bra020995	5.73594	9.73622	7.11745	4.90106	15.5792	10.0406	9.33853	36.2072	--	--	--	-3.34658
Bra020997	0.457234	0.359275	2.20314	0.961332	0.000257816	0.103455	0.440212	1.01832	--	--	2.80497	--
Bra021007	357.49	383.198	500.048	104.836	152.704	225.318	443.098	113.44	1.29139	--	--	--
Bra021015	4.70769	2.23611	4.45451	32.3156	2.90273	1.73745	4.17922	9.32635	--	--	--	1.75107
Bra021033	1.64888	1.36809	1.97544	1.4647	3.58934	3.12159	2.8487	3.60877	--	--	--	-1.39914
Bra021047	12.2944	8.05034	5.47093	0.673314	5.90273	0	5.31094	2.19585	--	6.16217	--	--
Bra021049	64.9419	24.7589	29.0942	17.0769	22.8983	30.952	47.4878	7.59789	1.52232	--	--	1.13893
Bra021063	20.8099	10.19	13.9492	19.9338	16.3021	15.8731	19.6413	7.12707	--	--	--	1.46521
Bra021101	30.2824	20.2553	3.48128	4.03793	19.4278	5.67209	3.92913	3.55854	--	1.81908	--	--
Bra021108	2.62024	3.22301	4.82296	2.9224	6.80592	6.10108	5.63706	8.74915	--	--	--	-1.43575
Bra021110	176.499	23.1917	8.15124	5.67233	128.832	25.3059	84.4438	9.31313	--	--	-3.39576	--
Bra021113	2.83874	1.11995	0.452794	1.39966	9.03873	3.25379	0.837789	2.2219	-1.6373	--	--	--
Bra021117	3.08029	2.62797	6.04299	6.75013	9.93411	15.1406	15.3659	13.8017	-1.6246	-2.48235	-1.33044	--
Bra021146	0.000427092	0.67456	0.738657	0.749783	0.000314559	0.00253476	0.753142	0.609551	--	4.27362	--	--
Bra021149	2.8494	2.51691	1.36732	17.7024	0.684651	0.646612	0.276774	14.2153	2.25039	1.92926	2.5874	--
Bra021171	62.3635	62.2983	123.408	120.048	109.264	92.1151	58.07	90.4158	--	--	1.03525	--
Bra021175	54.6543	67.4602	31.643	22.6657	329.657	534.577	126.058	104.173	-2.5482	-2.99325	-2.01333	-2.2665
Bra021178	64.3201	64.8551	43.3202	25.6773	27.6773	26.0347	29.7949	26.7805	1.08713	1.22673	--	--
Bra021192	0.1451	1.07775	0.072767	0.873299	0.239749	0.831143	0.522434	0.000405406	--	--	--	4.21682
Bra021209	7.56988	8.10087	6.73727	6.79923	15.7146	18.8965	10.8843	12.6931	--	-1.21586	--	--
Bra021216	29.8052	59.9819	31.3385	15.2288	16.5333	18.3331	23.4965	5.31491	--	1.70593	--	1.49216
Bra021224	15.6109	7.44166	7.20791	17.221	22.0101	12.0721	13.534	13.5541	--	--	-1.04319	--
Bra021230	4.08713	2.52984	1.70595	19.0339	6.43851	12.2858	4.69329	18.3364	--	-2.26226	-1.44677	--
Bra021239	1.70121	1.43092	2.94454	1.47004	1.19591	0.816848	0.998895	1.35796	--	--	1.55099	--
Bra021274	35.3153	52.5726	27.795	70.6003	16.9715	21.8934	14.4646	49.0691	1.07794	1.26318	--	--
Bra021285	0.501037	0.609889	0.575141	0.888674	1.56256	4.35969	2.05137	4.08802	--	-2.795	--	-2.19013
Bra021292	5.69136	9.4048	7.9261	7.04599	2.67465	7.61098	4.5843	6.22407	1.0935	--	--	--
Bra021298	5.00067	4.41798	7.48467	5.53219	3.16219	4.76223	3.73065	6.89384	--	--	1.05362	--
Bra021299	24.6979	22.9091	11.6766	64.2173	26.4815	31.7881	39.1376	209.492	--	--	--	-1.7722
Bra021349	37.6429	76.3818	37.9023	30.4163	22.4949	36.7749	41.3882	16.0897	--	1.07957	--	--
Bra021390	17.3215	26.0203	14.6189	48.2233	22.8902	20.3713	15.8266	104.223	--	--	--	-1.19495
Bra021392	3.98429	4.95303	2.41278	3.0745	1.14963	1.62125	1.2514	1.20847	1.75336	1.58354	--	1.19746
Bra021393	21.1448	5.99525	6.48255	8.63539	9.70114	11.0562	15.845	7.85205	1.19139	--	-1.3561	--
Bra021396	57.9107	17.0801	20.5857	39.5593	39.8301	16.6029	20.6201	14.2913	--	--	--	1.43952
Bra021407	46.1011	108.429	116.582	39.5351	70.4596	163.619	249.092	87.3141	--	--	--	-1.1296
Bra021411	7.38324	5.80224	10.5929	5.46486	29.897	36.1102	37.1698	14.584	-2.1427	-2.66244	-1.94352	-1.5093
Bra021421	0.00537716	0.0205813	0.715423	1.43e-05	1.54768	0.000102588	0	0.487563	-4.851	--	--	--
Bra021463	1.90825	2.15258	1.41064	1.89958	0.686206	0.615738	0.576769	2.23113	--	1.78431	--	--
Bra021476	0	0.162855	0	0.153905	2.43968	1.36573	1.99403	1.21443	-3.9773	--	-4.15535	--
Bra021481	14.8677	22.6609	10.4949	27.7328	7.33514	13.7507	9.93937	18.5168	1.16138	--	--	--
Bra021488	59.6893	77.2791	159.375	16.8546	33.1143	39.8859	68.9007	9.62751	--	--	1.20194	--
Bra021492	58.6586	28.937	53.1144	0.592877	9.27112	21.6174	50.7324	0.313896	2.67402	--	--	--
Bra021497	9.19302	8.71674	6.68669	8.69418	2.23406	4.01712	5.30748	6.83131	2.00106	--	--	--
Bra021529	77.4991	55.6768	88.7201	85.1705	53.5374	51.2499	38.1519	80.8717	--	--	1.20804	--
Bra021530	6.31662	2.84703	3.35134	3.32658	13.5563	14.8973	16.9687	8.16648	--	-2.27758	-2.33683	-1.31549
Bra021549	150.418	102.305	134.897	62.4752	311.284	129.088	128.802	72.9574	-1.0306	--	--	--
Bra021555	8.55801	6.49658	6.44388	3.89401	3.02885	6.8988	3.60491	3.63428	1.52907	--	--	--
Bra021558	4.96802	1.53217	2.86612	31.5759	4.57618	7.98752	11.4723	24.7406	--	-2.36571	-1.99614	--
Bra021572	4.61772	0.873997	0.251967	2.64457	18.6636	2.85087	0.837312	6.32108	-1.983	-1.66952	--	-1.25938
Bra021574	0.94578	1.31048	0.213648	1.31201	0.272485	0.0019951	0.901299	1.47688	--	5.20029	--	--
Bra021580	6.07451	5.88153	9.42778	3.06004	5.04798	4.54346	3.07641	1.61996	--	--	1.58111	--
Bra021584	1.99898	1.89261	1.105	0.853771	5.3339	3.41857	3.77338	2.37524	-1.3776	--	-1.70321	--
Bra021601	9.32207	19.1331	2.6834	5.78833	0	17.4377	2.08586	1.01966	4.06766	--	--	--
Bra021602	0.751736	0.237152	1.74919	0.253146	1.93791	3.09171	2.98955	0.35245	--	-3.72025	--	--
Bra021628	15.9771	8.65078	11.5537	16.1381	11.4659	19.1147	16.9388	14.8269	--	-1.14437	--	--
Bra021641	21.3307	27.5548	17.1776	18.8867	29.76	22.9065	2.15074	12.6718	--	--	2.70462	--
Bra021645	0.37908	0.0640208	0	0.189183	1.725	2.82358	2.82951	2.13359	--	-5.43246	-5.41295	-3.23709
Bra021670	14.8623	13.6646	13.4525	26.0935	39.745	15.6892	11.3434	27.5139	-1.4338	--	--	--
Bra021673	1571.48	2439.43	1148.6	1492.94	3715.86	2781.97	750.674	1800.5	-1.2203	--	--	--
Bra021675	424.912	735.196	402.902	230.728	243.932	338.171	532.957	196.302	--	1.08503	--	--
Bra021746	2.24217	3.49775	5.84156	4.29416	2.081	2.85775	4.27814	9.86401	--	--	--	-1.21223
Bra021748	0.783552	1.2179	2.14621	5.23763	0.427279	0.494675	1.68376	10.5486	--	--	--	-1.02602
Bra021776	0.286307	0.88095	0.492978	1.52344	0.78128	1.96889	2.73515	1.68001	--	--	-2.27702	--
Bra021807	29.3378	53.8499	20.5017	12.2753	10.273	15.2663	18.0085	7.23992	1.53107	1.81364	--	--
Bra021808	0.542127	0.359272	0.690951	1.06714	10.7797	11.8816	14.5627	10.9007	-3.5158	-4.79269	-3.75109	-2.93753
Bra021815	2.39201	2.64647	6.23802	5.23554	4.53604	7.15624	6.22227	20.6028	--	-1.42606	--	-1.9919
Bra021821	0.681813	0.609376	0.997948	0.744005	2.97501	2.00892	1.84243	1.09441	-2.062	-1.68861	--	--
Bra021829	3.81947	3.61488	5.34482	4.34517	4.22145	6.77241	6.98318	9.03116	--	--	--	-1.07775
Bra021871	6.42332	1.01454	0.771161	0.955555	22.2285	8.81271	4.43874	2.41662	-1.7432	-3.07316	-2.48664	--
Bra021893	0.471217	0.148734	1.71363	0	0	0	0.0834362	0	--	--	3.42997	--
Bra021895	5.40296	6.83384	7.66521	2.87761	4.83646	2.55851	1.72769	2.52348	--	--	2.08832	--
Bra021897	12.5338	4.78618	3.77951	1.78898	9.69164	2.89411	9.99907	1.03061	--	--	-1.4025	--
Bra021902	12.0145	10.522	7.13641	10.7046	18.3922	15.8147	17.5267	17.8218	--	--	-1.37887	--
Bra021916	24.7619	32.0988	23.6725	19.7856	9.05411	8.94873	3.05372	4.79196	1.46967	1.84001	2.94089	2.01698
Bra021965	22.3941	26.3964	16.2403	12.9416	8.97097	21.0527	21.6803	5.21204	1.40344	--	--	1.2907
Bra021981	0.665988	1.44489	0.977638	2.10536	2.41734	1.89996	1.57699	2.94481	-1.7806	--	--	--
Bra022017	0.000817533	0.163583	3.56293	2.41354	0.817141	2.06604	0.000166524	0	--	--	4.8187	4.3538
Bra022019	0.595318	0.948629	2.66294	0.803165	1.31097	2.75143	1.5425	0.889867	--	-1.514	--	--
Bra022020	29.1514	41.426	56.6657	39.7678	56.9913	74.7863	87.38	108.488	--	--	--	-1.49218
Bra022022	11.3709	7.48268	6.28689	5.21988	5.87765	7.30975	5.84899	1.56266	--	--	--	1.69606
Bra022042	0	0	0	0	1.25133	0.937	1.34308	3.36483	-4.5816	-5.00811	-5.35172	-6.57762
Bra022056	2.39241	2.02051	1.9598	6.54074	0.282257	0.139768	0	0.252829	2.88986	3.23466	4.67733	3.17293
Bra022063	35.7227	17.7702	25.7339	7.25392	16.1586	16.6476	21.6891	8.74909	1.16414	--	--	--
Bra022071	2.87709	2.04155	3.73666	2.19807	1.65942	0.978051	1.31404	1.27381	--	--	1.47981	--
Bra022100	10.7051	9.30638	9.40272	10.6638	4.042	5.73995	4.37917	5.10575	1.44447	--	--	--
Bra022103	4.30131	8.11686	10.4834	4.77903	2.53964	4.96158	4.9596	3.60297	--	--	1.03569	--
Bra022115	265.373	139.625	80.7562	55.727	268.343	309.814	132.128	47.2158	--	-1.15107	--	--
Bra022142	3.8036	1.74038	0.478882	1.47817	11.3082	2.87369	0.795577	1.07733	-1.5542	--	--	--
Bra022154	9.62764	13.5792	13.2711	7.49156	4.11665	7.00848	7.17364	2.4615	1.1239	--	--	1.57778
Bra022157	2.38624	3.12397	4.19786	2.58125	7.81344	8.04422	2.59233	4.05278	-1.6637	-1.7177	--	--
Bra022161	58.2878	86.1649	38.8372	31.2487	45.9538	48.6073	15.441	16.4765	--	--	1.32023	--
Bra022176	2.7668	3.26215	4.22956	16.1617	5.84714	9.72977	6.51868	14.6051	--	-1.52475	--	--
Bra022244	15.4596	20.7123	8.79011	30.2052	7.00473	9.02672	6.58057	19.1714	1.16328	1.19065	--	--
Bra022256	0.970726	0	1.12669	0.438176	9.30152	11.6984	8.42774	8.62829	-2.8953	-5.52156	-2.78482	-4.13126
Bra022266	31.2997	68.2283	86.8539	125.182	84.7576	95.7599	120.976	137.53	-1.421	--	--	--
Bra022289	8.0126	8.2738	16.4641	9.26045	6.62147	9.6292	5.5568	9.67106	--	--	1.53924	--
Bra022302	1.31908	2.50218	5.66665	6.08962	10.3073	16.6771	19.0877	70.9455	-2.7582	-2.69258	-1.71106	-3.54111
Bra022354	32.1123	33.0229	26.7779	34.5271	51.2236	31.2954	37.7365	15.2379	--	--	--	1.15867
Bra022355	0	0	0	0.120284	38.4346	41.9854	22.4948	7.08901	-7.8987	-8.18839	-7.21753	-5.66094
Bra022357	2.13632	2.89852	0.020833	1.63573	0.00169574	0.00132602	0.0020393	0	4.44279	5.00811	--	4.21682
Bra022414	6.56878	7.67526	10.2034	5.20055	8.34504	5.12044	10.3857	11.458	--	--	--	-1.15446
Bra022436	68.1973	18.2811	29.5932	43.0457	21.6192	28.8864	50.7139	32.2656	1.67584	--	--	--
Bra022437	161.796	40.9903	69.682	93.5059	27.6535	86.1419	148.343	67.8508	2.56813	-1.07109	-1.09369	--
Bra022448	5.82022	7.62295	13.2439	17.3723	15.6485	55.0812	11.0629	8.18076	-1.3948	-2.85461	--	1.05393
Bra022474	168.358	103.27	119.146	341.458	377.862	154.394	202.182	480.019	-1.0912	--	--	--
Bra022483	0.0781125	0.420495	0	0.407214	0.170545	0.383713	0.990123	2.94343	--	--	--	-4.4933
Bra022511	175.649	431.209	328.493	210.261	79.4144	360.557	152.217	101.093	1.14347	--	1.09515	1.01378
Bra022573	5.70676	0.961331	1.02265	2.48844	0.831419	2.74212	2.84699	1.59252	2.69622	--	--	--
Bra022575	0	0	0	0	0.61398	0.322304	0.926769	0.470191	--	--	-4.00438	--
Bra022576	5.94704	0.378002	0.25428	0.510229	1.25887	1.52567	0.75113	1.0054	2.2496	--	--	--
Bra022584	0.580655	0.805873	2.08408	98.5693	1.47795	1.44473	1.18662	35.9732	--	--	--	1.43637
Bra022585	149.105	20.9328	18.4378	102.86	107.573	26.6853	28.5805	43.0171	--	--	--	1.23539
Bra022587	19.0937	26.516	65.2391	61.0548	6.18958	8.4418	19.621	140.555	1.653	1.62649	1.72652	-1.22247
Bra022602	0.305601	0.144845	2.64481	0.136655	4.51019	2.55359	1.96676	0.600524	-3.2658	-4.05226	--	--
Bra022614	2.95773	3.8616	3.94524	1.65431	1.18436	2.39011	3.3633	1.16941	1.30782	--	--	--
Bra022636	30.5595	19.2747	25.4169	71.8342	56.354	42.9725	59.1997	61.3703	--	-1.10612	-1.31866	--
Bra022686	16.0642	8.67305	4.16287	14.0704	21.556	7.30559	12.9266	11.4898	--	--	-1.62769	--
Bra022723	249.248	122.75	165.054	151.199	94.4369	210.629	243.211	136.695	1.42352	--	--	--
Bra022757	3.21093	4.46646	5.18824	2.38117	4.9348	6.05109	5.21276	7.43142	--	--	--	-1.66135
Bra022767	14.7469	9.15255	8.76323	10.7075	31.3647	10.0855	9.8959	16.1226	-1.0433	--	--	--
Bra022772	85.6252	24.7034	32.7956	41.5557	28.6195	55.7206	68.2679	34.5288	1.59965	-1.17501	-1.06292	--
Bra022781	6.89866	1.72451	0.696009	3.26113	18.1762	2.59951	1.19312	3.05022	-1.3734	--	--	--
Bra022794	11.6046	5.87866	8.62102	9.64624	5.64767	10.3286	9.80977	6.00434	1.05694	--	--	--
Bra022831	6.87362	3.7809	1.53101	1.77695	2.17985	2.72373	0.591372	1.0432	1.61555	--	--	--
Bra022891	1.30449	1.43057	1.24075	1.42974	0.266137	1.55908	1.00436	2.25982	2.2348	--	--	--
Bra022920	7.0051	7.97849	6.70883	5.14223	352.852	273.638	102.07	129.453	-5.7943	-5.07801	-3.93069	-4.55917
Bra022925	1.14006	0.918522	0.317599	23.0943	4.29305	2.39184	0.849221	22.0213	-1.8714	--	--	--
Bra022930	1.97925	1.81125	2.42259	2.39749	0	0.0648116	0	0.103202	4.69473	3.79867	5.06564	4.1488
Bra022948	1.46656	1.30493	1.72267	1.88944	22.0888	22.2313	24.5004	21.0958	-4.2965	-4.19681	-4.4081	-3.83012
Bra022956	158.145	16.028	31.683	168.156	103.546	60.093	165.188	145.154	--	-1.91308	-2.33086	--
Bra022958	0.129977	0.36891	0.059506	0.344185	1.16236	1.32749	0.576099	4.42225	-2.8787	-1.81482	--	-3.64303
Bra022974	2.57787	1.48094	2.60153	1.63112	1.35881	0.789281	0.637182	0.251045	--	--	1.95901	2.59243
Bra022976	0.198976	0.376924	1.60171	0.619391	1.08652	3.61712	1.1658	0.623693	--	-3.2191	--	--
Bra022989	18.391	19.3234	17.8599	19.6013	42.0234	31.0615	44.0379	33.4265	-1.1655	--	-1.32156	--
Bra022997	10.4064	4.31769	3.42353	1.84218	43.1629	8.35983	1.75488	1.53772	-2.0306	--	--	--
Bra023004	1.00686	0.30094	0.30379	0.328341	0	0.312316	0.561168	0.414166	4.06766	--	--	--
Bra023007	3.20175	4.74638	5.60348	13.5723	4.78263	3.55967	6.94003	5.76149	--	--	--	1.65552
Bra023013	1.47251	2.15901	2.10686	3.31018	4.35413	2.9234	2.88755	3.99197	-1.4766	--	--	--
Bra023023	12.3415	10.4999	11.6981	16.1882	5.08135	3.79127	5.34805	13.0041	1.09378	1.54064	1.2503	--
Bra023041	15.6767	19.8243	21.7983	3.68492	6.53295	5.50544	10.8572	1.61676	1.26929	1.81098	--	--
Bra023044	35.2338	9.01656	15.7289	12.9072	12.336	32.6935	24.5636	9.95889	1.5283	-1.85337	--	--
Bra023061	58.2588	28.6166	46.7238	35.7437	107.234	65.5609	68.5879	80.1199	--	-1.19546	--	-1.19237
Bra023067	4.80604	3.68151	10.4734	0.165869	3.43743	4.3623	2.19006	0	--	--	2.24932	--
Bra023069	0.236536	0.167924	0	0.261875	0.645314	1.97499	0.814701	0.693489	--	-3.5052	--	--
Bra023075	29.8928	48.5535	107.847	63.1746	76.242	132.509	157.193	109.738	-1.3296	-1.44896	--	--
Bra023089	0.645884	0.0554615	0.665904	0.373877	4.0077	9.8541	10.1759	6.47873	-2.5296	-7.45321	-3.91154	-3.96733
Bra023122	149.333	48.8753	33.4925	31.134	318.793	91.6425	40.4045	32.0128	-1.0781	--	--	--
Bra023171	101.591	111.732	123.749	24.9677	70.6506	118.523	102.305	12.1334	--	--	--	1.02673
Bra023183	2.14795	2.09499	1.4937	0.980642	0.994534	0.319705	1.24259	1.01812	--	2.4418	--	--
Bra023188	10.6744	9.66974	8.96234	10.7247	5.06786	9.94116	10.571	9.37947	1.09044	--	--	--
Bra023205	0.157259	0.343597	0.294551	0.139188	0.457575	0.800168	1.38499	1.67777	--	--	--	-3.3024
Bra023211	41.9136	26.1401	35.324	36.8327	40.1123	11.5201	19.2408	40.9846	--	1.1721	--	--
Bra023267	100.268	104.749	101.632	46.2715	39.4887	57.6953	57.0175	41.9695	1.35065	--	--	--
Bra023271	13.7334	13.7324	20.5685	15.8168	32.9785	27.7416	37.0843	19.1426	-1.2407	-1.01063	--	--
Bra023288	0	0.250681	0.227896	1.11485	1.44505	1.56079	0.0702214	1.50156	-4.25	--	--	--
Bra023294	983.487	336.969	500.14	538.037	469.3	559.635	926.16	341.578	1.14383	--	--	--
Bra023316	5.07867	5.73739	5.90199	4.13973	10.7253	6.64143	7.71467	7.22487	-1.054	--	--	--
Bra023320	0	0	0	0	3.59771	1.45689	1.74853	2.49388	-6.0741	-4.73757	-5.11429	-5.68738
Bra023321	0	0	0	0	9.65884	9.11304	5.49031	11.1405	-5.2116	-5.3044	-4.47542	-5.57859
Bra023339	6530.28	4065.94	8536	20458.9	9920.27	8591.6	16096.9	18129.3	--	-1.27401	-1.28932	--
Bra023343	11.289	14.0522	17.3131	23.322	31.4031	28.0618	27.046	33.9878	-1.4602	-1.01607	--	--
Bra023350	9.76707	8.80275	9.07995	11.372	3.45151	5.04143	5.75469	4.73303	1.49284	--	--	1.24432
Bra023360	10.9933	3.32996	2.71326	1.05483	1.02439	0.230087	2.53545	0	3.22528	--	--	--
Bra023363	15.186	9.16804	12.1995	6.40234	0.00435885	8.78362	4.28291	11.8856	5.09577	--	--	--
Bra023399	12.9111	3.07946	3.21437	3.23115	34.3019	4.38608	2.39868	2.30979	-1.4066	--	--	--
Bra023403	14.8466	4.59719	8.85953	5.01529	6.82584	1.52687	4.10826	10.4711	1.13648	1.55921	1.09678	-1.07346
Bra023408	1.54866	1.79842	1.16894	0.621942	0.230352	0.691352	0.966872	0.357245	2.66466	--	--	--
Bra023415	3.65428	1.95075	2.91324	3.49991	15.0024	7.63836	6.92709	11.359	-1.9478	--	--	-1.68226
Bra023449	3.26542	3.27673	2.32307	7.75598	8.69588	5.58161	3.87898	26.9691	-1.3654	--	--	-1.81318
Bra023450	22.212	30.4392	27.2723	16.7032	47.6424	103.838	20.2167	5.12149	-1.0816	-1.76135	--	1.68838
Bra023461	1.68898	1.12254	1.68042	0.888696	1.07939	1.1888	2.74251	1.50996	-2.8826	-2.62138	-1.90919	-2.92837
Bra023466	5.33033	5.62698	4.61879	4.81247	20.7038	13.737	9.94478	21.1443	-1.9199	-1.28536	-1.10017	-2.14859
Bra023499	0.15431	0.0648762	0.117677	0.120963	0.710432	0.336731	0.0542209	0.414558	-2.0641	--	--	--
Bra023509	163.407	171.985	269.209	50.3454	128.789	141.177	83.7948	45.048	--	--	1.67302	--
Bra023510	34.6596	3.77912	6.66806	96.6426	11.8929	16.9588	16.3577	39.5548	1.54903	-2.12748	--	1.24142
Bra023515	2.10704	1.61461	4.70444	1.94523	2.56588	2.63103	5.45679	4.48306	--	--	--	-1.45817
Bra023528	3.90045	4.50088	6.18746	9.79022	9.2699	14.0655	5.88472	15.9106	-1.2183	-1.64417	--	--
Bra023548	40.1585	17.7282	8.77239	14.8451	43.9155	21.1906	19.3234	13.127	--	--	-1.18196	--
Bra023552	1.194	0.382135	0.49018	0.777295	3.84091	2.29475	5.07023	2.20646	--	-2.56344	-3.60566	--
Bra023560	89.1115	29.1921	48.3515	63.8209	33.4648	46.1279	66.338	47.6576	1.43095	--	--	--
Bra023562	0.175913	0.873997	0.403147	0	1.24744	0.734315	1.0699	0.721428	-2.4707	--	--	--
Bra023598	0.994729	2.42166	0.89714	3.71748	7.60036	5.37475	2.26244	5.33646	-2.8395	--	--	--
Bra023610	1.74569	1.22576	1.33532	7.27549	2.3286	2.79462	5.07409	6.97798	--	--	-1.8674	--
Bra023614	46.96	15.4455	21.624	34.4777	13.4553	26.5786	32.9859	18.0002	1.80723	--	--	--
Bra023616	11.272	11.2588	10.2956	12.3803	6.5486	5.54468	8.46447	6.96787	--	1.13154	--	--
Bra023635	43.3218	34.59	37.3679	24.9202	23.4472	14.2637	22.1775	24.5974	--	1.27758	--	--
Bra023639	44.7215	52.4912	87.7258	36.6017	22.1523	33.4122	46.3212	17.0277	1.03057	--	--	1.07929
Bra023640	1.45529	0.39063	6.45e-05	0.2033	0.155848	0.833326	0.967869	0.911314	3.15838	--	-4.47542	--
Bra023665	2.47376	1.07151	0.447737	1.85128	13.2383	2.58934	1.01119	2.38752	-1.4535	--	--	--
Bra023683	1.14083	0.771171	0.933579	0.540287	4.2857	1.55672	0.904651	1.3883	-1.7167	--	--	--
Bra023693	9.33688	4.48502	7.50418	2.70152	12.2788	17.1926	11.5243	18.193	-1.6776	-3.00726	--	-3.45943
Bra023701	1.51363	4.51988	4.97487	1.49497	8.63079	4.09137	4.93059	5.70959	-2.4607	--	--	-1.90396
Bra023714	6.15949	9.04739	6.35282	2.5792	0.83522	1.91631	0.655587	2.61267	2.78066	2.13966	3.09347	--
Bra023722	6.00911	4.6448	6.13908	3.09924	2.92229	2.51495	3.7394	2.13956	1.41611	1.10523	1.00239	--
Bra023724	67.5473	145.302	61.0336	61.3927	36.8292	46.4692	36.6097	24.9128	--	1.64273	--	1.28013
Bra023725	0.606877	2.01811	0	0.275697	12.309	9.85576	9.6263	4.33049	-3.7012	-2.26542	-4.82993	--
Bra023735	0.768178	0.545393	0.587577	1.53161	5.30967	5.28233	6.72053	4.2553	-2.6718	-3.22658	-3.41304	-1.45554
Bra023738	5.20935	5.4387	23.2483	7.36939	12.3294	17.0434	11.5689	9.7801	-1.3559	-1.49698	--	--
Bra023742	50.5038	11.5792	13.5655	16.2634	12.0963	16.7196	36.7523	14.5374	2.06766	--	-1.48372	--
Bra023790	8.22007	3.27728	2.34538	3.83377	3.2189	3.72405	4.41001	4.94134	1.36563	--	--	--
Bra023800	1.72013	0.112292	0.136068	1.10326	0	0.0582658	0.125725	1.20574	4.64774	--	--	--
Bra023804	4.8389	1.39455	13.669	0.794256	0.623037	2.15618	6.17795	1.64537	2.7506	--	1.0267	--
Bra023812	0.0706959	0	2.17831	0.00296889	1.0514	0.000765642	0	0.000812521	--	--	4.52058	--
Bra023817	33.2576	11.386	12.7619	63.1688	113.995	14.2009	12.8987	73.1483	-1.7049	--	--	--
Bra023838	1.87796	1.11511	5.74931	4.48994	3.26968	2.80207	3.12924	4.06058	--	-1.36516	--	--
Bra023841	20.1154	1.85028	0	0.637415	79.4289	3.28464	0.272341	0.482452	-1.9593	--	--	--
Bra023850	0.00058716	2.2546	3.51331	0.707106	1.46645	0.959445	0.391113	0.0478741	--	--	2.85588	--
Bra023862	9.92438	15.7319	21.6675	24.1459	77.558	62.4892	64.9125	73.7793	-2.9419	-1.9877	-1.58791	-1.629
Bra023879	2.33523	2.71114	4.20407	3.73621	0.730929	0.187122	0	0.826781	--	--	4.07089	--
Bra023916	9.44482	10.1554	2.34676	9.09056	1.28869	0.662263	0.259501	1.28656	2.71062	2.31155	--	2.78054
Bra023927	0.625653	1.38174	1.01617	0.969046	14.4498	9.52557	12.3108	7.25287	-4.4045	-2.73559	-3.58741	-2.91155
Bra023938	0.065745	0	0	0.116544	11.9894	9.70395	13.6726	8.53877	-6.6368	-7.36768	-7.79063	-6.25384
Bra023939	7.91698	9.02631	5.42755	2.6101	9.76736	8.2573	11.4086	2.98588	--	--	-1.13567	--
Bra023940	50.781	37.6921	47.2763	19.6611	19.7027	39.6339	48.027	10.9157	1.38552	--	--	--
Bra023955	4.65133	4.73668	6.29974	5.39274	2.44385	2.17933	2.91052	4.10924	--	1.10315	1.10205	--
Bra023962	0.873749	1.28586	0.888836	1.0113	6.72527	6.12553	6.22974	5.8714	-2.91	-2.228	-2.79259	-2.53491
Bra023964	4.80892	2.43193	2.71322	4.6805	1.7869	1.37193	1.59647	1.86329	1.44447	--	--	1.30159
Bra023976	7.03907	5.41938	5.62686	6.53777	2.65808	2.94784	6.55961	4.58791	1.17757	--	--	--
Bra023981	26.7857	38.4791	47.8346	28.766	25.6955	37.4113	22.8151	33.9501	--	--	1.06493	--
Bra023987	41.8005	57.3089	64.1703	98.3285	11.2518	17.9255	14.7618	22.4626	1.91211	1.66884	2.11275	2.09565
Bra023993	2.87724	2.68915	3.32767	3.08639	8.08765	10.5644	9.73646	19.5163	-1.587	-2.02556	-1.74861	-2.78527
Bra024036	23.3844	25.6255	23.4007	25.846	12.6886	10.8317	12.2686	10.4378	--	1.27531	--	1.29832
Bra024041	13.0831	12.5953	11.0169	15.1271	6.50364	5.01519	6.01814	6.19129	--	1.0263	1.05845	1.397
Bra024049	7.51255	8.0886	8.74934	10.5988	4.03992	6.14005	4.87532	3.73299	--	--	--	1.27346
Bra024065	0	0.178726	0	0	3.82115	2.30005	2.25818	3.8714	-4.3692	--	-4.00438	-4.60846
Bra024066	0	0	0	0.151179	6.27458	7.13461	7.43694	4.64696	-4.969	-5.33749	-5.3201	-4.71511
Bra024067	3.69673	4.00893	7.62036	1.17557	9.40398	8.32142	8.22807	4.99	-1.288	-1.01855	--	-2.13098
Bra024068	73.4766	74.0629	54.1371	62.9901	297.618	147.728	76.254	97.7614	-1.8167	--	--	--
Bra024073	9.28119	15.8353	6.91599	21.3824	3.37767	5.09339	4.0001	7.39734	1.45393	1.62124	--	1.50922
Bra024074	59.4307	58.3041	41.3573	505.994	327.779	346.514	241.555	361.011	-2.4336	-2.57379	-2.53465	--
Bra024077	17.7311	4.89329	2.25814	5.48366	57.5503	9.14153	2.92723	7.25013	-1.714	--	--	--
Bra024081	3.11153	4.36836	2.19979	2.15715	4.41358	4.17696	6.36934	6.20076	--	--	-1.51495	-1.51769
Bra024100	39.4196	57.5923	57.1411	14.2793	11.6056	31.1435	26.445	7.08788	1.7871	--	1.10144	--
Bra024101	32.115	38.7754	42.6687	4.01772	14.8156	36.0312	23.3165	3.1425	1.16929	--	--	--
Bra024103	21.5195	17.3418	26.1709	16.5282	10.8651	14.5104	14.3856	12.1429	1.00328	--	--	--
Bra024113	43.1325	24.5736	12.8642	35.8319	22.9445	56.092	0.0199667	3.3472	--	--	--	2.96397
Bra024121	10.898	10.5731	17.5302	20.7524	5.57785	5.11788	4.69208	8.74013	--	--	2.29701	1.84198
Bra024126	41.9638	11.8287	13.2038	18.5242	6.82697	17.604	35.2498	12.0738	2.62791	--	-1.39614	--
Bra024131	25.3241	12.8875	6.62387	5.20208	146.268	43.6782	12.606	9.97305	-2.509	-1.76064	--	--
Bra024134	2.31133	1.75954	1.03678	1.86741	8.93616	7.05761	1.22336	2.70921	-1.9304	-1.99729	--	--
Bra024137	1.04834	1.61216	1.55161	2.66524	4.33651	5.23416	4.34291	8.35963	-2.0016	-1.69222	-1.45685	-1.64381
Bra024209	71.1945	14.1557	13.5606	55.7719	63.8752	16.1202	32.6185	46.8387	--	--	-1.25793	--
[truncated: 1,816 more rows]
