# Supplementary material for: Transcriptome Analysis of Brassica rapa Near-Isogenic Lines Carrying Clubroot-Resistant and –Susceptible Alleles in Response to Plasmodiophora brassicae during Early Infection
Source: Front Plant Sci. 2016 Jan 5;6:1183. doi: 10.3389/fpls.2015.01183 (PMC4700149; doi:10.3389/fpls.2015.01183)
Supplement: Figure S1 — Disease symptoms in CR BJN3-2 and BJN3-2 30 days after P. brassicae inoculation. There were no visible clubs on the CR BJN3-2 (left), but severe clubbing occurred on the main roots and lateral roots of BJN3-2 (right). [file Presentation1.zip › Supplementary Material/Supplementary Table S5.xlsx]

## Sheet: down 0hai
Supplementary Table S5. List of B. rapa genes significantly down-regulated in CR BJN3-2.
aResistant NIL CR BJN 3-2, bhours after inoculation, cSusceptible NIL BJN 3-2, dLog2 R/S, e-- represents no differently between two NILs.
GeneID	aR 0bhai.rpkm	cS 0 hai.rpkm	dlog2FC	R 12 hai.rpkm	S 12 hai.rpkm	log2FC	R 72 hai.rpkm	S 72 hai.rpkm	log2FC	R 96 hai.rpkm	S 96 hai.rpkm	log2FC
Bra000002	0.199965	8.40562	-5.0717	0.0631016	31.8408	-8.9628	0.296737	22.321	-5.94108	0.355258	7.10986	-4.11104
Bra000045	0.0687836	2.17719	-3.8949	0.39071	0.202716	e--	0.157886	0	--	0.121964	0	--
Bra000090	20.7496	47.3874	-1.1683	24.3143	36.2416	--	10.0436	5.65969	--	57.931	62.041	--
Bra000094	4.60652	9.7527	-1.0244	5.85208	11.1	--	5.65292	13.7749	-1.33689	5.48442	15.2361	-1.38744
Bra000125	6.31946	14.6484	-1.1692	8.24878	32.0773	-1.92774	23.1524	25.9123	--	11.2604	20.0946	--
Bra000152	1.82018	4.33717	-1.4053	2.2239	5.09143	-1.11617	2.00229	4.25152	-1.1314	3.02327	6.36118	-1.39413
Bra000269	7.26926	21.5014	-1.5265	8.10274	12.6824	--	19.451	15.8478	--	8.54344	8.80502	--
Bra000272	47.0392	131.861	-1.4579	53.1949	117.871	-1.15164	55.0248	128.734	-1.21393	43.8423	99.3548	-1.20841
Bra000358	118.496	369.434	-1.5985	64.7383	179.579	-1.46842	31.698	190.475	-2.4842	82.5257	115.684	--
Bra000377	25.2485	52.1888	-1.0156	21.2275	29.6346	--	56.6547	38.3457	--	14.1473	8.9931	--
Bra000399	0.000141948	0.939283	-4.3109	0.510553	0.0509976	--	0.123315	0.917593	--	0.691923	0.202297	--
Bra000474	121.784	297.367	-1.2614	69.7222	63.6128	--	66.8731	66.9795	--	85.1518	86.762	--
Bra000487	2.97101	7.09568	-1.2198	2.17543	5.12094	-1.23079	3.1499	4.33509	--	1.63791	1.44603	--
Bra000488	2.75009	8.93416	-1.6976	2.34526	8.13389	-1.80491	2.54511	6.18317	-1.29494	1.5974	2.06003	--
Bra000548	34.627	88.9075	-1.3403	4.24013	5.17696	--	0.483412	0.669716	--	0.513144	1.07096	--
Bra000638	1.17326	6.58574	-2.3528	1.48091	11.9647	-3.00227	9.81719	8.97254	--	4.15475	5.88158	--
Bra000661	0.000892765	1.07165	-3.9773	0	0.0182094	--	1.26089	0	4.28096	0	0	--
Bra000711	5.099	21.5185	-2.0424	6.4436	16.8464	-1.37444	3.42978	15.9291	-2.18163	4.55492	23.9209	-2.39404
Bra000727	0.0885591	4.37191	-4.2373	0.0419042	0.880374	--	0.101479	0	--	0	0	--
Bra000758	0.164335	0.716757	-1.9945	0.23318	1.27484	-2.408	0.319557	1.64554	-2.36805	0.173896	1.76874	-3.32747
Bra000759	0	2.45695	-6.9145	0	2.8999	-7.31879	0	6.22589	-8.36376	0.0150537	4.02081	-7.81752
Bra000760	1.05317	3.46133	-1.4241	2.23673	8.89558	-2.05402	3.37626	2.70014	--	1.86121	0.901565	--
Bra000776	0	5.07664	-5.5257	0	3.53735	-5.23583	0	10.1863	-6.58072	0	10.6781	-6.81194
Bra000800	0	2.01284	-5.672	0.0317474	2.96569	-6.38433	0	12.5466	-8.39824	0.118557	2.30507	-4.1377
Bra000806	10.9393	29.0675	-1.3748	62.3335	72.9292	--	20.9921	10.4298	--	20.8065	25.5422	--
Bra000847	23.34	50.1005	-1.0533	21.1912	27.5696	--	18.4434	12.8092	--	20.9851	21.0879	--
Bra000848	0.127129	1.61803	-3.2031	0.12031	5.51516	-5.39556	1.27029	0.134441	2.8072	0.824502	0.0710532	--
Bra000892	0	3.98462	-5.74	0	6.85876	-6.65765	0	4.7421	-6.09331	0	31.6757	-8.92678
Bra000952	8.5063	20.4315	-1.8847	7.93617	17.1639	-1.73841	9.47583	34.0231	-2.58075	8.72892	27.187	-2.36907
Bra001090	307.62	651.619	-1.0636	154.068	152.013	--	114.395	99.9458	--	97.5282	118.852	--
Bra001378	17.5617	54.4742	-1.597	14.6824	52.6082	-1.83204	21.232	56.0088	--	20.55	48.5545	--
Bra001393	8.77926	18.3503	-1.0396	9.3451	16.8902	--	7.48269	19.8816	-1.39147	9.81637	18.0756	--
Bra001453	5.21915	23.1774	-2.1297	0.322463	2.56454	-2.96258	0	0	--	0.101057	0.177963	--
Bra001490	7.94143	16.2005	-1.1937	7.60346	11.7877	--	8.23815	33.0214	-2.21816	9.17168	22.1182	-1.47968
Bra001565	2.17977	4.85174	-1.1517	1.52082	2.89127	--	3.83521	2.83126	--	5.23675	7.58021	--
Bra001581	1.05597	4.90429	-2.0355	0.875592	2.59476	--	0.608441	6.77771	-3.35424	1.64912	3.83427	--
Bra001617	0.433184	2.25341	-2.2872	0.31529	1.17812	--	0.648659	2.39345	-1.89172	0.618129	1.92501	-1.64542
Bra001623	9.84221	20.569	-1.2537	17.9504	36.6478	-1.14549	11.4391	13.3933	--	11.3918	15.151	--
Bra001761	10.9401	23.0018	-1.0483	6.67158	36.7252	-2.45323	8.70345	2.99049	1.50664	5.59247	0.577475	3.21478
Bra001877	3.6237	13.8708	-1.879	0.181331	5.71092	-4.39657	4.03073	4.98328	--	3.56501	2.05256	--
Bra001891	51.583	211.164	-2.0081	130.43	187.879	--	92.1644	60.839	--	127.06	141.046	--
Bra001921	165.464	374.439	-1.1585	104.899	116.047	--	79.3548	41.8371	--	65.3921	89.4521	--
Bra002165	0.83974	2.53005	-1.5361	0.681121	2.51355	-1.84722	0.41228	1.39507	--	0.0706943	1.93622	-4.60442
Bra002191	9.89339	26.4708	-1.3857	10.7565	12.8848	--	8.02542	12.6304	--	9.31362	9.35332	--
Bra002211	70.4429	152.632	-1.0953	12.1858	20.985	--	3.48142	4.82421	--	11.9468	12.2611	--
Bra002236	72.525	160.345	-1.1099	56.4556	106.67	--	61.2819	112.342	--	42.8002	127.779	-1.60382
Bra002258	4.46001	9.87844	-1.3784	5.49792	9.77889	-1.36752	6.38778	10.5663	-1.89012	7.73757	8.97574	--
Bra002269	30.7066	73.4973	-1.2377	30.0658	59.0102	--	19.5197	23.0642	--	9.96624	13.7726	--
Bra002270	0.206596	8.13403	-4.7326	0.212722	3.84051	-4.15592	0.171971	3.86448	-4.14618	0.199317	3.12192	-3.85389
Bra002340	0.598224	26.4766	-5.4098	0.259401	16.0578	-5.8909	0.256744	11.6251	-5.4263	0.395988	10.6391	-4.68927
Bra002371	4.76363	11.0309	-1.1876	5.5818	6.17771	--	5.7323	5.71279	--	9.64812	9.36649	--
Bra002380	0	1.20341	-4.3109	0.0112445	1.27061	-4.52417	0.000217834	0	--	1.74975	1.00001	--
Bra002457	10.281	29.4064	-1.4845	6.54416	5.84953	--	6.18236	5.87478	--	8.68138	8.40874	--
Bra002465	3.50583	12.331	-1.863	5.14021	12.4769	-1.41612	3.94351	12.3057	-1.67576	3.61265	12.6182	-1.83603
Bra002659	3.14906	7.61154	-1.2441	2.8886	7.71247	-1.41665	3.38732	6.71686	--	2.31456	6.47307	-1.49678
Bra002732	10.6292	22.0617	-1.0198	11.65	21.9123	--	10.9078	17.993	--	14.02	14.5679	--
Bra002793	3.84693	11.706	-1.5826	2.1701	8.12206	-1.8617	1.97436	6.00267	-1.59111	4.43251	8.58606	--
Bra002895	0.236351	5.90567	-4.3729	0.078757	4.49797	-5.31281	0.318645	3.96244	-3.58607	0.110848	3.28349	-4.32457
Bra002927	2.70868	24.74	-3.1748	2.40046	20.3044	-3.03028	2.42147	16.4642	-2.87457	6.54844	29.7169	-2.23817
Bra002992	7.04163	24.1031	-1.7484	3.09056	4.21329	--	1.90962	1.96864	--	0.283632	0.650811	--
Bra003019	0.319437	1.56813	-2.2387	1.339	2.19805	--	4.39836	1.15852	1.93108	2.9055	10.8719	-1.91244
Bra003062	4.1309	21.7664	-2.3712	2.43162	26.374	-3.41718	12.5893	26.3444	-1.06943	7.80122	13.3058	--
Bra003160	6.82907	14.2552	-1.0359	7.62617	12.9679	--	9.65208	10.9335	--	8.09363	10.8479	--
Bra003161	4.10465	17.2563	-2.0929	3.30438	8.66454	-1.42453	2.39292	3.92084	--	1.91055	6.30926	-1.67333
Bra003189	0.64838	3.61953	-2.9676	0.473911	7.20941	-4.21419	1.23872	5.78437	-2.29282	0.948396	3.32381	-2.37297
Bra003280	0.935144	2.66123	-1.4553	0.846454	1.99666	--	0.558953	0.945728	--	0.611024	1.01614	--
Bra003314	2.78311	15.182	-2.4172	3.78546	9.05721	-1.26035	9.60185	13.9306	--	6.69088	8.10225	--
Bra003329	0.0869904	5.31891	-4.8233	0.082378	3.07695	-5.08808	0	4.81105	-5.63479	0.154538	6.40324	-5.18873
Bra003346	4.45029	10.0412	-1.1374	3.8424	5.44941	--	3.19559	9.09747	-1.49374	9.32864	3.7225	1.3057
Bra003350	1.538	4.66184	-1.4646	1.213	2.91123	--	1.5718	3.06174	--	1.49715	3.62797	--
Bra003383	7.51215	11.2488	-1.05	9.64169	11.599	--	8.35799	9.8282	--	6.56076	12.1103	-1.10848
Bra003403	0.00625189	2.14658	-4.0504	0.00384808	1.50558	--	0.00148921	0	--	0.14473	0	--
Bra003555	2.01854	5.13983	-1.3925	3.20235	5.05533	--	3.55661	3.88155	--	2.722	4.82035	--
Bra003681	11.35	48.6527	-1.8796	19.6816	39.1485	-1.0105	9.04635	19.0561	-1.05801	6.37138	18.4175	-1.44183
Bra003707	35.3696	81.3684	-1.1746	11.3559	14.8196	--	3.81034	5.97832	--	2.14783	5.08272	--
Bra003811	0	2.16413	-4.3692	0	3.80626	-5.33749	0	1.91708	-4.29201	0	2.93579	-4.95161
Bra003837	1.80535	6.03928	-1.5786	6.31961	11.2997	--	2.10174	2.34481	--	25.6798	26.6498	--
Bra003906	201.194	428.713	-1.0697	103.343	156.562	--	79.3732	120.471	--	32.0189	22.5151	--
Bra003947	5.98826	14.6413	-1.2572	1.35773	3.2318	--	0.581379	1.16576	--	0.716754	1.6345	--
Bra003980	0.214375	3.1611	-3.2658	0.609215	0.947992	--	0.123323	2.28595	-3.38274	0.572451	2.01677	--
Bra003981	5.99888	22.5776	-1.8798	3.84819	9.19449	--	3.26252	9.68135	--	2.05638	7.08247	--
Bra004032	0	9.17592	-7.1324	0	7.32295	-6.94216	0	10.2841	-7.34082	0	8.25812	-7.1337
Bra004073	25.5725	79.5599	-1.6153	39.1771	96.0564	-1.29365	76.0691	78.9649	--	41.5606	62.8631	--
Bra004100	2.30458	5.02572	-1.0977	2.83098	4.40032	--	2.63602	4.57118	--	2.44137	4.85344	--
Bra004172	3.16462	6.73274	-1.0951	4.58159	5.94413	--	4.48245	8.04634	--	5.22982	7.9461	--
Bra004175	0.343918	2.62764	-2.6418	0	0.135144	--	0	0.0729857	--	0	0.107613	--
Bra004188	1.85094	23.2699	-3.6644	0.626999	6.39519	-2.99289	1.85743	7.2338	-2.03859	0.907412	11.664	-3.19477
Bra004193	10.3687	21.3311	-1.0176	8.35874	10.3501	--	10.5686	16.1288	--	6.06958	10.9524	--
Bra004195	0.0353896	1.35108	-4.1345	0.0334866	1.91163	-5.68478	0.0405296	1.8322	-4.64627	0	0.967091	-4.71511
Bra004293	2.70774	11.0178	-1.9513	1.8537	6.35875	--	2.95049	10.8074	-1.85226	4.16954	13.5959	-1.72826
Bra004360	4.50969	11.5302	-1.2858	6.0035	11.8874	--	9.63869	7.30601	--	15.1247	16.0429	--
Bra004362	2.7385	7.72265	-1.4678	6.12205	9.34177	--	6.90031	12.2804	--	5.12943	8.69148	--
Bra004419	4.82166	10.106	-1.0018	6.90925	10.6002	--	6.37128	11.429	--	9.19126	20.2376	-1.16671
Bra004443	20.9316	56.4496	-1.3594	15.2934	19.6553	--	8.59653	9.15199	--	19.836	21.5426	--
Bra004499	24.9627	58.3001	-1.1982	49.1519	99.99	-1.02877	97.0082	96.4115	--	54.7043	69.647	--
Bra004518	111.152	382.875	-1.7306	83.7469	109.089	--	43.0027	30.0015	--	26.5365	40.215	--
Bra004529	16.0432	42.2593	-1.3727	30.4371	43.4359	--	27.5067	43.1672	--	35.4169	35.9003	--
Bra004531	3.33097	6.7557	-1.0035	11.338	8.05066	--	4.05471	5.87276	--	6.23872	6.0591	--
Bra004628	5.13109	10.2819	-1.0001	3.68856	1.50441	--	4.01642	2.65217	--	5.8927	5.09424	--
Bra004666	2.27786	6.76185	-1.5102	1.53103	1.33409	--	4.92956	4.45764	--	2.22722	3.85732	--
Bra004731	0.23488	1.99173	-3.0269	1.05919	0.681319	--	0.793862	0.828473	--	0.0128522	1.27462	-4.95161
Bra004753	0	2.29474	-5.5257	0.0796235	2.31392	-4.77138	0	2.75825	-5.89298	0.0371958	2.56303	-5.88307
Bra004768	332.499	763.916	-1.1462	390.572	603.242	--	156.907	260.681	--	600.136	444.09	--
Bra004775	0	17.8005	-6.598	0	23.1039	-7.14273	0	20.5975	-6.9023	0	16.5857	-6.68648
Bra004792	20.4167	58.8356	-1.4547	16.3726	40.8824	-1.24122	8.59307	15.9684	--	20.2434	33.487	--
Bra004833	0.289465	1.98489	-2.5664	0.782641	1.29967	--	0.284257	0.743324	--	4.71604	8.94639	--
Bra004838	0.815681	4.18606	-2.3726	0.0442289	0.11421	--	0	0	--	0	0	--
Bra004918	5.28457	11.0713	-1.1544	6.36034	11.7572	--	4.85234	10.0457	--	6.35197	11.2673	--
Bra004968	9.36861	19.2306	-1.0144	11.4596	28.163	-1.25759	13.9636	17.8805	--	11.1489	20.0983	--
Bra004983	2.96571	10.3725	-1.7608	5.07659	21.4905	-2.02451	14.0589	15.5966	--	11.752	19.0318	--
Bra005014	3.07673	10.7311	-1.7803	5.12888	3.74526	--	4.45178	3.76058	--	2.31222	4.13296	--
Bra005143	0.261612	1.34022	-2.0872	0.399437	2.49207	-2.59367	0.543022	1.97995	-1.85226	0.662485	2.13995	-1.74849
Bra005153	13.2494	46.606	-1.7624	43.7315	146.653	-1.74176	21.8116	29.0337	--	2885.92	5342.22	--
Bra005178	1.09665	5.16187	-2.1478	0.259552	1.81799	-2.77975	0.235987	0	--	0.303825	0.214462	--
Bra005208	33.2423	72.7587	-1.1114	10.1267	12.0851	--	7.93719	10.8707	--	9.51478	14.132	--
Bra005238	5.19	18.1142	-1.7694	3.70614	8.61022	-1.20694	5.86504	3.43779	--	4.45798	4.19692	--
Bra005243	1.84004	4.61212	-1.2992	1.83561	1.90505	--	1.93822	1.6845	--	1.36412	1.943	--
Bra005298	7.12165	42.4145	-2.6607	6.10158	41.1872	-2.75953	6.03354	26.1744	-2.2097	6.29383	23.2913	-2.02474
Bra005300	11.8407	29.0639	-1.2741	19.1643	67.3261	-1.81313	17.7512	39.8189	-1.1698	12.975	23.6693	--
Bra005344	31.3075	67.4441	-1.0716	23.9663	29.8085	--	18.6607	18.494	--	14.9428	17.2211	--
Bra005378	13.1532	29.4496	-1.1444	5.66019	6.44697	--	1.78492	3.38918	--	1.58182	2.32497	--
Bra005409	0	2.8989	-4.1865	0	7.44407	-5.65883	0.222319	3.28859	-3.50756	0.517726	4.55629	-3.4396
Bra005423	1.23225	3.58464	-1.5076	0.518277	4.12364	-2.94477	0.784626	1.59321	--	0.807548	2.70945	-1.77113
Bra005554	38.3372	98.1402	-1.311	38.4386	77.2641	--	84.6037	86.4512	--	130.502	225.691	--
Bra005599	11.5987	23.7443	-1.0124	5.83122	9.33413	--	5.78978	8.68794	--	16.8424	14.2991	--
Bra005641	23.0324	59.5381	-1.3321	29.6442	82.5991	-1.49287	28.5523	24.6246	--	16.5306	9.97501	--
Bra005731	12.6607	73.4218	-2.4055	2.80437	239.017	-6.33272	5.93381	129.699	-4.30213	5.7135	23.2905	--
Bra005759	5.53088	11.5512	-1.0296	5.54067	12.0492	-1.11605	6.07622	13.4582	-1.13417	5.19393	10.7293	-1.0677
Bra005802	0.275709	3.27566	-3.3464	0.430526	6.2555	-3.80556	0.288494	4.11196	-3.91928	0.201195	4.51344	-4.34369
Bra005850	1.42024	7.73121	-2.2032	1.74719	2.63911	--	1.79574	0.524027	--	3.5432	2.74364	--
Bra005860	22.103	57.4588	-1.3556	2.31809	2.84864	--	0.887248	1.02509	--	0.399741	0.453567	--
Bra005864	210.202	427.36	-1.0103	93.3634	83.6189	--	62.0493	54.3139	--	42.5281	49.1353	--
Bra005915	0.00267547	1.28945	-5.3339	2.42105	3.35903	--	0.000238199	0.00124009	--	0.00107568	0.0353289	--
Bra005916	8.3235	24.6105	-1.5282	14.0585	21.0055	--	24.7338	3.75221	2.70457	2.74338	2.76818	--
Bra006003	0	2.82339	-6.224	0	1.52563	-5.52156	0.0376318	1.93755	-4.87204	0.0290278	2.11309	-5.99314
Bra006016	36.6575	89.3955	-1.2633	64.601	73.9184	--	54.8412	48.9325	--	190.337	149.211	--
Bra006032	3.75014	13.2809	-1.7547	3.97724	11.0658	--	2.30105	8.35482	--	3.5764	10.4442	--
Bra006036	5.17886	10.7129	-1.0269	6.22566	11.9726	--	10.7789	15.0762	--	5.54797	7.40408	--
Bra006067	3.18319	10.5369	-1.4302	3.27782	14.8164	-2.11234	4.23501	14.1827	-1.86693	4.4532	19.9882	-2.11596
Bra006136	0.298151	1.47914	-2.1609	0.51969	1.33707	--	0.570409	1.11797	--	0.439917	3.66658	-3.02058
Bra006190	15.4757	53.9956	-1.7526	2.61132	4.12736	--	1.29688	1.77056	--	0.577252	0.663467	--
Bra006197	18.315	41.1023	-1.1734	15.1101	32.5203	-1.16969	13.2506	26.8973	-1.04979	21.2942	41.0199	--
Bra006293	3.96891	15.1801	-1.8911	3.51035	2.34061	--	2.74426	1.27376	--	0.708394	50.0928	--
Bra006303	3.16848	8.91694	-1.4555	7.57974	5.99004	--	8.57333	5.65202	--	8.84687	4.33358	--
Bra006312	4.75345	10.2485	-1.0806	3.57812	5.06508	--	6.24263	9.12275	--	5.42499	2.78742	--
Bra006378	0.631433	2.96346	-2.062	1.24866	3.79329	-1.36468	0.677219	5.13088	-2.68802	1.85643	6.14809	-1.58131
Bra006396	17.8054	58.8364	-1.7083	21.6816	45.7652	-1.08136	22.1406	60.4954	-1.46149	26.2765	73.6186	-1.50123
Bra006473	0	0.630935	-4.1201	0.240714	0.369063	--	0.362712	0.562939	--	0.602862	0	4.21682
Bra006578	10.4542	54.0274	-2.366	17.0411	53.6665	-1.68537	101.015	119.496	--	15.4855	64.1192	-2.08798
Bra006656	11.73	26.8966	-1.1732	15.979	32.7137	-1.03117	23.6432	19.5849	--	13.2286	24.2393	--
Bra006816	15.4354	34.6636	-1.114	10.302	8.35527	--	8.07648	6.96505	--	8.9849	10.1836	--
Bra006863	0.0580639	4.83041	-5.2347	0.164466	3.72615	-4.21479	0.133134	2.39538	-4.0953	0.0775375	2.45411	-4.88516
Bra006865	0	7.43592	-4.3692	0	9.10256	-4.8335	0.359324	4.38662	--	0.280222	14.424	-5.46092
Bra006981	61.6305	189.398	-1.5494	178.836	629.753	-1.82313	290.303	364.597	--	724.94	1072.68	--
Bra007002	3.4639	17.9824	-2.3539	2.69667	13.7637	-2.34287	2.74012	11.2016	-2.00751	3.62004	15.1209	-2.07207
Bra007023	122.758	290.177	-1.2003	130.517	431.713	-1.72725	131.496	264.564	--	110.104	422.254	-1.99369
Bra007035	4.57849	11.1817	-1.2825	3.69076	6.19356	--	2.4779	1.84933	--	1.11662	1.35858	--
Bra007037	9.15182	21.357	-1.1946	9.65076	18.1759	--	8.88524	19.2694	-1.12319	9.51854	23.2413	-1.30756
Bra007073	2.25434	4.69102	-1.0465	2.02737	4.61004	-1.11809	2.66072	2.61017	--	3.27162	6.28453	--
Bra007085	456.621	949.124	-1.0188	300.357	241.559	--	178.78	129.85	--	109.357	106.617	--
Bra007133	0	2.17471	-5.274	0	2.80827	-5.6324	0	0.301327	--	0	2.18771	-5.46092
Bra007143	0	5.87077	-6.8948	0	2.73268	-6.10566	0	1.57821	-5.41295	0.0393376	7.85831	-7.61894
Bra007170	3.31117	11.5174	-1.676	2.75734	11.428	-1.94198	7.10515	6.0298	--	2.73974	4.48618	--
Bra007204	0.0705218	1.00001	-3.1703	0.100094	0.277044	--	0	0	--	0	0	--
Bra007225	10.0148	22.3184	-1.1296	8.50366	9.31	--	4.68228	4.16517	--	4.97461	4.9471	--
Bra007259	1.97623	4.61297	-1.2051	2.3487	2.61818	--	2.47547	3.16059	--	1.58537	2.1902	--
Bra007260	0.00156374	0.628648	-4.25	0	0.000171793	--	0	0.000571693	--	0.00217943	0.00197573	--
Bra007339	6.19161	15.1135	-1.1094	8.02993	9.47697	--	6.32295	9.63212	--	10.7667	11.2669	--
Bra007354	0	2.1044	-5.0062	0	3.0851	-5.73533	0	2.10114	-5.11429	0	1.59357	-4.81441
Bra007507	1.44786	3.88318	-1.5617	0.554096	0.25993	--	0.904916	0.60306	--	1.00426	2.66245	-1.40939
Bra007537	1.9397	7.48564	-1.9108	0.459089	2.85832	-2.60342	0.0795094	0.294047	--	0.982736	1.95093	--
Bra007539	8.76891	18.678	-1.0653	9.24137	18.2041	--	10.595	8.65195	--	6.0506	4.98477	--
Bra007546	0.000352128	1.76035	-4.25	0.00239231	0.0173897	--	1.7942	0.652943	--	1.8158	0.805611	--
Bra007578	0.000771036	0.477608	-3.9773	0.405969	0.505947	--	0.254897	1.62e-05	--	0.155189	0.319847	--
Bra007667	0	13.1525	-5.5512	0.130114	18.7884	-6.59059	0	7.20145	-5.55555	0	12.0254	-6.26298
Bra007857	0	0.89407	-4.8914	0	2.14494	-6.3523	0	0.535707	-4.29201	0	0.167211	--
Bra007890	13.5451	44.1306	-1.6745	3.35299	8.03535	--	1.82692	6.7793	-1.80987	3.48114	13.4047	-1.96137
Bra007949	11.7329	33.8123	-1.5096	21.3349	70.3182	-1.7197	10.6574	13.4315	--	15.8701	36.5225	-1.23295
Bra007950	2.5477	14.9654	-1.7497	1.54208	17.2274	-3.27656	4.47487	5.36047	--	0.93231	19.8807	-3.38805
Bra007967	0	29.5411	-8.2134	0	31.8196	-8.48646	0	8.49651	-6.52634	0	31.8082	-8.5081
Bra007976	0.298543	11.7486	-4.6452	0.141492	7.48364	-5.57805	0.172209	1.28031	--	0.266899	5.04421	-4.0907
Bra008019	17.261	48.5543	-1.4064	30.5793	63.7795	--	38.2689	27.1714	--	62.9847	84.4666	--
Bra008055	0	2.17601	-5.5512	0	2.49341	-5.94314	0	0.766483	-4.15535	0	2.07065	-5.68738
Bra008056	0	0.959031	-5.4735	0	1.03698	-5.73533	0	0.463623	-4.53172	0.0384526	1.01474	-5.73885
Bra008127	4.07578	13.677	-1.7022	4.2163	6.97028	--	4.24646	4.6491	--	3.616	5.67026	--
Bra008131	14.5338	36.4224	-1.2272	15.6967	23.9073	--	14.9893	8.26895	--	2.84189	7.73588	-1.38626
Bra008157	56.8814	168.135	-1.5421	32.5414	92.7373	-1.50955	30.6686	68.0957	-1.15226	107.953	163.855	--
Bra008278	2.1144	9.10509	-2.0285	2.00344	8.19014	-1.99426	2.29213	10.1019	-2.11305	2.55084	8.78434	-1.78859
Bra008308	2.42841	9.61865	-2.2649	2.15416	8.44227	-2.13876	3.01956	9.73875	-1.96538	2.61846	14.3295	-2.80962
Bra008312	0.16942	2.42631	-3.5577	0.33441	1.97846	-2.64481	0.105339	2.12417	-3.49604	0.121951	2.85929	-4.09455
Bra008368	0.285782	9.23156	-5.3448	0.272719	9.41441	-6.67828	0.322694	5.0179	-5.90498	0.502686	10.9306	-6.93053
Bra008408	2.16e-05	0.943305	-4.25	0.000129727	0.721892	-4.05226	0.459033	0.961197	--	1.03326	0.00839496	4.5376
Bra008446	0.0211012	0.80537	-4.1345	0.0199622	0.559483	-4.68711	0	0.623129	-4.78432	0.0372326	0.592626	-3.81998
Bra008482	40.2873	83.3126	-1.0265	26.6301	29.3182	--	37.0039	29.5501	--	50.6308	71.1075	--
Bra008553	9.87631	20.1414	-1.003	9.49205	9.45178	--	7.49908	15.9543	-1.08684	4.9237	12.1506	-1.30922
Bra008591	70.9924	263.178	-1.8697	6.24171	9.36985	--	2.86444	2.5796	--	3.06322	5.8573	--
Bra008657	1.81574	11.6883	-2.6134	1.44816	2.62927	--	2.19738	3.56132	--	2.37891	4.71687	--
Bra008757	2.19579	5.99073	-1.4256	2.19401	5.57221	-1.343	2.30894	4.91386	--	2.80971	29.1875	-3.38603
Bra008846	43.5728	112.929	-1.3224	5.48051	9.12568	--	1.8824	2.86114	--	1.64301	3.26086	--
Bra008858	24.7806	52.3282	-1.0438	10.9147	13.3215	--	4.45145	6.10961	--	6.4664	10.5036	--
Bra008897	4.46269	18.3196	-1.9715	3.81141	6.58435	--	3.6212	2.65689	--	1.4072	1.05659	--
Bra008940	208.413	9875.38	-5.0706	349.417	6580.19	-4.37481	129.333	7174.63	-5.75485	659.966	17447.9	-5.2942
Bra009048	3.00868	7.26055	-1.2467	3.89837	3.50045	--	4.81932	4.62685	--	26.4219	30.0567	--
Bra009111	2.46563	5.82228	-1.0343	3.2297	7.79676	-1.22741	4.09414	3.41264	--	6.85329	5.85807	--
Bra009223	1.23503	3.42235	-1.4433	0.821166	2.29473	-1.44613	1.72	2.43285	--	1.68068	3.04884	--
Bra009293	4.18961	11.0769	-1.3822	4.78146	4.95279	--	3.49272	6.40374	--	5.18394	2.80234	--
Bra009298	205.196	437.679	-1.0657	308.911	438.458	--	322.116	402.158	--	230.789	281.264	--
Bra009372	28.3569	74.974	-1.1279	28.3275	37.2544	--	26.4874	39.2893	--	22.9896	36.2075	--
Bra009391	27.729	78.7685	-1.4873	40.5366	60.1694	--	23.2401	76.9441	-1.61104	43.1908	49.4257	--
Bra009400	0.498351	2.49175	-2.218	0.471597	1.1013	--	0.333058	1.44914	--	0.660883	0.42167	--
Bra009401	0	1.72527	-5.1463	0	1.14454	-4.73757	0.143046	1.84833	-3.49005	0	3.38061	-6.28045
Bra009433	7.62097	27.3265	-1.8185	5.74067	20.2511	-1.81203	5.77139	18.6968	-1.69688	4.99986	16.8178	-1.76034
Bra009518	2.17211	5.79669	-1.3781	2.16553	7.08573	-1.71241	4.57639	8.815	--	3.90818	5.69455	--
Bra009581	9.02061	45.7915	-2.342	6.93436	27.7433	-2.07527	8.87598	24.8707	-1.57587	7.23803	29.782	-2.13214
Bra009591	0	1.44068	-5.2116	0	1.01764	-4.87917	0	0.712909	-4.35577	0	1.5819	-5.68738
Bra009636	2.51612	7.38834	-1.4045	1.94783	4.40204	-1.23729	3.67215	5.9526	--	4.61312	10.7864	-1.19648
Bra009637	1.04574	4.39483	-1.9912	1.12461	3.09341	--	3.29581	2.87723	--	0.00870229	1.8386	-4.60846
Bra009649	0	2.28734	-4.4253	0	1.96875	-4.40432	0	1.7445	-4.15535	0	2.21141	-4.55203
Bra009704	0.150988	3.53617	-3.8054	3.99823	1.35779	--	3.92469	6.94109	--	2.88395	1.98989	--
Bra009762	3.38144	46.9343	-3.7985	2.16098	49.2416	-4.52982	0.687127	45.1989	-5.8382	2.71643	37.0586	-3.79222
Bra009776	10.6983	34.6181	-1.3148	16.156	26.1189	--	16.1039	31.5808	--	12.9996	24.5287	-1.41145
Bra009783	20.3555	60.832	-1.5183	128.948	119.019	--	73.9661	35.6486	--	85.6717	66.7912	--
Bra009785	0.0446872	0.602497	-3.3147	0	0.399749	--	0	0.245653	--	0	0.453851	--
Bra009786	0.733597	12.0897	-3.6005	1.01353	7.56531	-2.89459	0.63104	4.25358	--	0.649765	6.54757	-3.32747
Bra009803	0.965512	3.9384	-1.9727	2.3438	14.843	-2.66104	0.432865	4.79424	-3.40608	3.34034	11.4758	-1.79829
Bra009818	5.50223	19.8319	-1.82	5.09018	6.14733	--	5.95791	3.69639	--	6.08287	5.64535	--
Bra009943	22.8725	44.3394	-1.0408	34.0817	47.261	--	22.9428	39.2443	--	24.4322	39.7564	--
Bra009968	8.3675	17.813	-1.0164	9.38207	23.1818	-1.30856	5.33849	11.1867	--	10.9968	6.87035	--
Bra010030	6.70405	18.7378	-2.5364	3.64423	23.6399	-2.83969	4.0452	21.2827	-2.48472	10.7198	21.4044	-2.10236
Bra010037	0	9.26715	-6.3882	0	16.7499	-7.40719	0	7.939	-6.26919	0	14.2541	-7.19026
Bra010087	0	1.89721	-4.1201	0	1.42257	--	0	0.924998	--	0	1.89051	-4.23109
Bra010217	0.933134	8.98281	-2.9694	1.77002	15.0482	-3.04169	0.863301	6.23282	-2.74316	1.50747	16.4615	-3.32536
Bra010272	3.10622	9.2245	-1.3761	4.92747	12.4036	-1.2441	3.12112	4.95244	--	5.78995	18.0706	-1.56227
Bra010275	0.496049	2.42399	-2.4099	0.512339	2.12728	-2.33333	0.618089	2.9237	-2.4907	0.721475	2.58741	-2.26213
Bra010283	647.793	2081.36	-1.6549	170.426	247.691	--	153.179	212.805	--	179.066	285.865	--
Bra010333	6.05098	17.6142	-1.5776	6.00173	17.6514	-1.56388	7.83792	15.112	-1.01046	6.98745	10.9129	--
Bra010576	8.15318	34.6609	-2.0627	0.746937	1.35643	--	0.226344	0.488188	--	0.466205	0.925661	--
Bra010597	25.8834	103.523	-1.966	4.6452	4.1206	--	1.29216	0.630039	--	2.0686	1.41823	--
Bra010626	0.0705351	1.4628	-3.3147	0	0.55435	--	1.37636	0	4.14436	0.125093	0.110364	--
Bra010644	4.20862	34.6483	-3.0059	2.70994	5.1564	--	1.29259	1.2849	--	2.91583	7.21885	-1.31486
Bra010645	3.72323	14.7662	-1.9576	0.928004	2.02181	--	0.45065	0.313066	--	0.871294	2.07288	--
Bra010663	0	0.37942	-3.9773	0.0343523	1.0662	-4.77138	0.0956747	1.04838	-3.40855	0.0960962	0.774445	-2.77101
Bra010728	39.396	104.703	-1.3829	47.2107	67.8436	--	46.4653	44.1307	--	99.0589	113.547	--
Bra010856	0.000157322	1.24744	-4.5816	0.877269	0.671324	--	0.000574103	1.72114	-5.1507	0.534751	0.000314948	--
Bra010926	0.00254506	7.57414	-6.1427	0	0.5196	--	0.00322346	0	--	2.13045	0.00202588	4.47889
Bra010980	220.049	486.927	-1.125	116.805	106.359	--	66.2553	59.3579	--	66.642	64.6058	--
Bra011174	5.78599	29.1971	-2.2212	5.41671	15.3941	-1.38641	3.77673	14.4964	-1.82983	5.34661	12.5255	-1.13633
Bra011196	206.306	510.355	-1.2816	222.077	467.237	-1.0745	88.808	148.883	--	251.904	182.979	--
Bra011201	291.668	623.526	-1.0805	88.2437	106.426	--	31.2387	35.7336	--	64.4085	88.1878	--
Bra011202	0.0496049	3.67085	-5.093	0	3.06169	-5.87714	0	3.6321	-6.05541	0.0438918	1.5543	-4.90731
Bra011208	101.112	372.941	-1.7712	101.8	250.565	--	511.78	343.488	--	196.776	238.673	--
Bra011273	1.45487	11.4711	-2.9004	2.21946	13.1821	-2.52201	2.22805	12.1113	-2.39593	2.08069	6.58009	-1.63217
Bra011383	5.40325	23.8825	-2.1215	2.90885	11.3449	-1.92216	7.07147	8.52864	--	5.03623	5.29974	--
Bra011510	49.1624	101.466	-1.0245	29.595	33.6485	--	10.7445	8.21271	--	66.0703	62.5708	--
Bra011554	3.70941	9.22313	-1.3859	5.27847	5.8291	--	3.51941	4.06799	--	3.29537	1.88939	--
Bra011606	12.4828	29.1815	-1.1961	10.8016	30.2996	-1.48333	25.4928	16.6327	--	13.0698	15.592	--
Bra011627	2.67893	9.00622	-1.0486	3.06024	6.21107	--	3.96463	9.79407	-1.37982	2.91817	4.78284	--
Bra011660	1.08637	11.9176	-3.3744	0.887431	12.1225	-3.76809	1.02077	11.4099	-3.40498	0.349054	14.3904	-5.27253
Bra011724	5.61921	14.7892	-1.3653	5.5391	11.1925	-1.00883	5.48025	8.74872	--	2.93701	3.13262	--
Bra011767	33.557	73.41	-1.1052	64.1639	108.263	--	76.7491	76.7464	--	58.0863	84.2579	--
Bra011782	13.9414	30.2137	-1.0181	17.9165	28.0559	--	21.6538	31.8641	--	21.3296	31.1127	--
Bra011785	3.07906	7.63718	-1.2925	4.853	8.2786	--	6.20601	11.5698	--	12.115	20.8238	--
Bra011821	198.597	558.321	-1.4717	110.822	124.757	--	38.9147	27.6417	--	43.7975	68.4785	--
Bra011822	46.1379	167.634	-1.8382	18.9497	30.6507	--	8.03269	5.57651	--	11.4102	16.628	--
Bra011893	0	2.04701	-3.9773	0	9.74963	-6.38433	0	10.7009	-6.44072	0.196303	14.7806	-6.05734
Bra011897	0.456862	18.5544	-5.0776	0.230519	4.09314	-4.08277	0.209198	6.13607	-4.55766	0.268949	2.58409	-3.25983
Bra011907	2.6365	15.485	-2.4215	2.27505	19.3344	-3.04169	4.17207	11.4404	--	1.51418	15.9043	-3.25893
Bra011917	1.61461	8.12998	-2.2746	11.9967	11.7584	--	7.39875	9.40761	--	10.9578	8.90162	--
Bra011960	2.88124	8.32916	-1.4808	4.97957	9.84385	-1.19184	4.41896	5.85112	--	4.05154	7.96991	--
Bra011969	5.791	18.7613	-1.6609	1.4626	1.42257	--	0.998727	0.822221	--	1.02978	1.66365	--
Bra012015	0.112114	1.34573	-2.9579	0.0530593	1.10128	-4.27362	0.321418	1.00954	--	0.198535	0.832562	--
Bra012020	4.87258	11.5103	-1.2673	3.84989	5.3314	--	2.51923	2.55276	--	4.3357	5.19637	--
Bra012131	13.1195	27.6393	-1.0549	3.67281	7.89949	-1.08932	2.10501	3.36874	--	0.562917	0.220728	--
Bra012198	0	3.83403	-6.224	0.246358	4.34672	-4.08122	0.348005	0.550672	--	0.498761	2.77909	-2.46644
Bra012231	0.242682	5.31515	-3.3783	0.691088	3.81988	--	0.281674	0.526733	--	0.438176	1.34218	--
Bra012293	15.8418	79.4561	-2.2786	17.297	67.4084	-1.93681	13.2215	35.8127	-1.42861	17.8538	72.1069	-2.01313
Bra012342	1.7713	6.76304	-1.9044	3.14286	7.21951	-1.19287	3.1966	9.18025	-1.52147	4.81647	8.7166	--
Bra012359	1.86511	8.22561	-2.1222	1.68528	4.4812	-1.39604	4.12728	4.04036	--	1.54641	2.38418	--
Bra012500	0	10.4274	-6.0741	0	0.618469	--	0	0	--	0	0.760721	--
Bra012531	2.37735	16.5164	-2.7566	1.57876	13.805	-3.11252	1.29019	16.5387	-3.6605	2.91307	13.3887	-2.20141
Bra012613	6.52104	13.9453	-1.0747	5.39477	10.965	-1.0299	5.99382	12.7023	-1.087	3.57	8.49099	-1.26955
Bra012617	2.48998	5.08421	-1.0188	2.77812	5.0581	--	3.06485	6.43863	-1.08096	3.11986	7.02197	-1.18742
Bra012677	0	142.617	-4.5314	69.3876	74.8193	--	0	195.54	-4.15535	0	23.6746	-4.4933
Bra012684	237.277	551.378	-1.2299	178.976	412.189	-1.24343	253.239	373.239	--	676.672	1972	-1.57198
Bra012688	0.01458	10.9045	-9.0335	0	10.192	-9.94936	0.00677533	11.2301	-9.10358	0.131942	10.8041	-7.06731
Bra012713	8.23281	22.4845	-1.4266	11.0425	21.9281	--	11.5221	17.6447	--	10.414	22.5763	-1.1334
Bra012794	1.23622	3.58059	-1.3339	1.05686	4.39793	-1.83315	1.72941	3.91456	-1.32238	1.10599	5.08177	-2.26878
Bra012814	1.56768	7.81853	-2.2892	1.78032	6.46705	-1.8496	1.64248	7.0599	-2.09053	2.05986	7.4879	-1.87648
Bra012899	103.329	321.141	-1.5543	20.2293	24.3907	--	7.73189	14.4044	--	7.05744	11.8988	--
Bra012943	0.119891	6.11291	-5.3312	0.113438	5.9533	-5.66186	0.0993797	10.1448	-6.42239	0.555829	8.99227	-4.04682
Bra013011	35.8791	78.2789	-1.0977	56.9734	162.125	-1.47052	53.289	45.654	--	44.0476	26.1754	--
Bra013042	0.703926	5.20754	-2.6164	0.602018	1.37792	--	0.291853	0.741787	--	0.733643	1.64051	--
Bra013136	6.2162	11.5469	-1.1037	5.13875	5.16046	--	7.35594	7.85286	-1.44297	8.42213	10.7629	--
Bra013154	6.15556	15.5922	-1.314	7.62059	11.2635	--	6.85943	23.9868	-1.81065	20.8006	32.0089	--
Bra013179	2.25784	4.835	-1.0831	3.36807	4.79281	--	3.3255	1.81045	--	1.91248	4.04589	-1.092
Bra013204	17.4086	62.957	-1.8219	2.42229	44.4362	-4.10047	0.00369707	37.8369	-6.98528	17.3666	43.7314	-1.36185
Bra013211	0.000612394	6.92313	-4.5816	0.726748	7.41169	-2.97182	7.78772	3.7305	--	7.86875	1.10299	2.6912
Bra013378	3.09058	9.18678	-1.5435	2.84003	4.57533	--	2.2584	2.0848	--	2.41637	2.20438	--
Bra013399	14.3969	39.4176	-1.4328	11.7157	7.11541	--	6.25281	5.77255	--	9.24627	9.24149	--
Bra013434	0.257761	2.39119	-2.8581	0.305012	2.15231	-2.78522	1.33087	0.478373	--	0.456847	1.3607	--
Bra013536	0	4.68	-4.8095	0.00232135	4.76726	-5.00811	0	10.5361	-6.07449	0	0	--
Bra013579	101.818	299.714	-1.5374	305.732	299.84	--	199.445	140.971	--	115.478	137.156	--
Bra013658	0	1.24465	-4.851	0.146293	1.32777	-4.26139	0.0887043	1.4243	-4.34544	0.274091	1.46971	-2.87272
Bra013712	12.3626	33.4549	-1.4162	17.214	24.8807	--	13.1048	6.16904	1.07946	1.60524	0.515365	--
Bra013714	7.45139	28.5177	-1.9138	3.16339	8.93388	-1.49963	3.32975	0.98656	1.68804	1.60068	1.02781	--
Bra013781	0.0359807	0.981186	-3.6596	0.0340462	1.02479	-4.78633	0.123624	0.532269	--	0.0635842	0.589965	--
Bra013793	55.3055	150.451	-1.4176	24.0996	30.888	--	12.3756	12.7342	--	18.269	17.1524	--
Bra013833	72.8937	156.31	-1.0802	123.089	148.781	--	203.127	276.933	--	172.126	273.434	--
Bra013884	4.27122	13.7088	-1.7133	3.61467	9.42897	-1.5658	5.36856	10.8607	-1.20621	2.95009	8.1408	-1.55485
Bra014060	1.30463	6.09766	-2.0458	3.25521	5.50323	--	1.27842	4.31965	-1.73805	2.69783	5.86346	-1.13625
Bra014109	0.272641	2.28291	-2.8995	0	2.4091	-4.52417	0.376241	2.42441	--	0.002404	4.17051	-5.29889
Bra014142	0	1.32329	-3.9773	0.135032	1.33112	--	0	0.681251	--	0.0632415	2.62229	-5.15475
Bra014274	0	7.0543	-5.078	0	4.75622	-4.68711	0	1.34975	--	0	6.4875	-5.11635
Bra014307	2.71602	6.14319	-1.0771	2.52737	3.8373	--	11.0925	4.283	1.33038	5.72685	10.6742	--
Bra014308	0.107687	2.34888	-4.0972	0.0277168	0.60809	-4.46549	0.95527	0.0649443	3.5572	0.451547	1.3236	--
Bra014368	0.848856	3.57862	-2.3451	1.60462	3.95525	-1.74006	1.25676	2.46252	--	13.9307	17.6145	--
Bra014437	47.8267	196.78	-1.6834	39.8205	277.786	-2.49525	34.5321	142.664	-1.69645	34.6262	115.75	-1.52133
Bra014511	0.202702	0.908474	-2.0304	0.139485	0.783822	-2.34767	0.443625	0.533142	--	0.322192	1.01883	--
Bra014535	1.15126	87.728	-5.0496	1.24747	75.6761	-5.07702	0.189924	62.9374	-6.38349	1.17818	105.218	-5.15592
Bra014540	0.152139	3.07245	-3.7012	0.36012	11.2101	-4.89148	0.436728	2.18138	--	0.337462	3.63137	-3.28702
Bra014558	9.33015	44.2685	-2.1364	9.47666	72.2154	-2.80036	12.5158	53.2182	-1.95612	9.16159	40.7076	-2.10598
Bra014580	0	3.62099	-5.3914	0	5.40009	-6.28603	0	3.36477	-5.44262	0	4.32651	-5.99314
Bra014606	0	2.94468	-4.7226	0.0842709	6.7044	-6.08632	0.114355	3.2835	-4.08994	0.0790585	3.7015	-5.22862
Bra014711	6.54166	14.475	-1.1173	4.44699	7.69221	--	5.91305	7.31111	--	8.51621	11.6249	--
Bra014739	1.33443	6.61447	-2.2026	2.62518	3.93384	--	3.18778	3.60996	--	1.18722	0.96543	--
Bra014788	0.00476524	2.94612	-6.3882	3.79104	0	6.90952	1.16146	2.3875	--	0.31374	2.66623	-3.06985
Bra014789	1.06698	5.28741	-2.2603	0.951766	6.49898	-2.72037	0.420036	3.14516	-2.78482	1.51157	10.0088	-2.70312
Bra014790	2.35751	11.8288	-2.2935	3.56813	12.1188	-1.7528	9.05621	12.0855	--	3.97029	13.6823	-1.79384
Bra014809	0.074448	1.25874	-3.4397	0.140893	0.438709	--	0.0426354	0.314714	--	0.0986847	0.726661	--
Bra014854	14.7137	32.3296	-1.116	26.2286	44.1238	--	28.93	34.8289	--	18.5055	26.7301	--
Bra014885	3.37291	12.3726	-1.8504	2.11461	3.64407	--	0.531364	3.21013	-2.58368	0.447324	0.889137	--
Bra014919	0	0.898557	-4.4793	0	0.573081	-4.05226	0	0.21757	--	0	0.375172	--
Bra014931	0	3.70332	-7.5844	0.0152989	2.42987	-7.14273	0	1.75578	-6.6202	0.0713065	1.92989	-4.60184
Bra014961	33.2011	72.0327	-1.0449	42.1633	56.8043	--	27.4725	24.0336	--	24.1171	32.1251	--
Bra014984	92.8042	202.604	-1.1069	59.543	87.2883	--	59.4892	64.1435	--	50.3909	69.7975	--
Bra015153	81.789	178.458	-1.0984	96.792	113.762	--	91.1792	108.533	--	80.3798	107.852	--
Bra015212	0	6.96911	-6.6342	0	4.15261	-6.04684	0	3.99903	-5.95605	0	4.54881	-6.22739
Bra015215	0	2.22667	-5.7835	0	0.668297	-4.27362	0	0.646959	-4.15535	0.0300567	1.14218	-5.03633
Bra015351	1.14792	3.69607	-1.666	1.67366	2.21593	--	1.29295	5.11376	-1.94521	1.20408	3.582	-1.56097
Bra015426	7.1103	33.0327	-2.1662	2.52736	1.893	--	2.90498	3.01706	--	10.1959	11.1747	--
Bra015435	1.51033	8.7575	-2.4243	0.330205	0.685059	--	0.267491	0.124028	--	0.931574	0.273384	--
Bra015524	132.854	467.911	-1.2881	158.585	495.848	-1.15182	148.962	571.416	-1.42048	185.233	497.078	-1.00344
Bra015587	0	2.23841	-6.3307	0	3.07917	-7.00532	0	7.07401	-8.13303	0.0597133	0.140824	--
Bra015591	0	3.23329	-6.9047	0.0266028	1.88623	-6.18053	0	2.45745	-6.63312	0.0248256	2.13301	-6.44444
Bra015629	2.72662	7.05865	-1.3461	4.05693	5.8168	--	3.22063	3.72416	--	7.95024	9.75554	--
Bra015631	12.0562	29.7376	-1.258	15.0371	21.3302	--	25.2144	18.3561	--	8.98681	5.93994	--
Bra015694	2.97048	6.63517	-1.076	5.26457	5.45141	--	4.50001	6.3743	--	4.53079	6.78841	--
Bra015719	483.025	1075.89	-1.1344	259.301	290.147	--	95.7783	70.8353	--	83.6694	100.121	--
Bra015782	2.04197	6.99107	-2.3837	1.77251	9.18752	-3.06674	1.66177	14.6423	-3.83521	2.64299	15.5825	-3.16823
Bra015902	0.344711	2.04813	-2.4917	2.2385	2.24132	--	1.71158	1.32672	--	1.97986	1.36516	--
Bra015935	112.749	255.649	-1.1563	32.9349	47.8008	--	15.0459	13.1322	--	22.8227	23.5231	--
Bra015936	4.70458	11.9215	-1.318	10.4683	38.3732	-1.86949	15.8027	13.8211	--	2.65564	1.26096	--
Bra015939	90.6561	197.461	-1.0758	46.6989	50.3845	--	22.4397	22.8166	--	15.5156	20.3671	--
Bra015981	0	1.7016	-4.5314	0.118077	1.10279	--	0.930145	0.330617	--	3.03915	1.65817	--
Bra016046	4.89939	19.5225	-1.8955	17.4729	15.5615	--	7.57567	16.0518	--	27.0531	15.9392	--
Bra016078	8.972	24.0343	-1.3719	13.0238	31.8677	-1.28486	14.1839	9.85856	--	28.7477	40.9451	--
Bra016091	0.989488	5.7424	-2.4912	0.187268	1.71042	-3.14696	0.317381	2.46863	-2.82256	0.489789	1.39094	--
Bra016170	3.23698	20.9465	-2.5448	5.53761	19.7564	-1.80219	8.30936	31.5997	-1.89043	5.30523	16.9584	-1.65065
Bra016229	4.87729	11.5727	-1.2278	8.21314	14.4285	--	9.30051	12.3173	--	6.72918	11.571	--
Bra016348	2.38622	6.14754	-1.4037	3.4352	11.6226	-1.75385	11.5316	10.85	--	3.06413	10.6711	-1.83254
Bra016380	18.059	39.5603	-1.1081	17.2035	83.3549	-2.27825	20.2974	48.9423	-1.26805	19.5568	66.6478	-1.78722
Bra016499	1.17646	4.27839	-1.8282	0.853409	1.92405	--	2.73777	2.15371	--	1.37337	2.28579	--
Bra016798	0.12518	3.28263	-3.6076	0.355835	3.44486	-3.23466	0	3.3448	-4.5859	0.558157	2.65244	--
Bra016833	141.185	478.67	-1.6063	179.396	651.59	-1.88681	208.572	1068.77	-2.11496	166.347	573.596	-2.12442
Bra016888	16.0969	38.151	-1.2258	10.6345	15.1709	--	19.3391	23.2659	--	24.2474	39.8562	--
Bra016908	44.1164	97.6766	-1.1421	70.2663	196.744	-1.48993	93.2969	80.2423	--	57.7471	46.4077	--
Bra016920	1.64431	7.04657	-2.2317	2.28119	3.62415	--	1.88341	5.65847	-1.87218	1.94144	2.99391	--
Bra016938	0.839193	4.62872	-2.3938	0.308857	7.87631	-4.60951	5.87748	5.03168	--	1.52587	2.73182	--
Bra017010	6.43407	15.6892	-1.3738	5.56136	12.1552	-1.09042	4.33845	12.1404	-1.56589	10.7402	29.5545	-1.59978
Bra017057	3.1885	7.54002	-1.1926	2.70406	3.78485	--	5.86946	7.68058	--	3.94487	5.66322	--
Bra017093	6.22829	21.0388	-1.7352	8.52843	6.98647	--	9.32831	1.68844	2.45368	16.1916	11.3515	--
Bra017100	0	1.28172	-5.9458	0	2.33742	-6.67069	0	3.92343	-7.46889	0	2.10501	-6.71246
Bra017102	6.72671	16.9921	-1.3147	4.07332	5.76343	--	1.25754	2.82527	--	3.40127	5.57094	--
Bra017103	3.34984	8.75953	-1.3638	1.25396	3.21455	--	0.536771	0.744832	--	4.00969	4.69485	--
Bra017109	1.35328	4.63021	-1.6137	1.96879	5.21263	-1.23079	1.66321	6.75072	-2.05522	1.31254	3.91138	-1.63766
Bra017128	0	1.50225	-4.3692	0	1.04488	-4.05226	0	3.51594	-5.66027	0	1.38111	-4.43208
Bra017132	31.3915	174.307	-2.4518	3.24439	4.24199	--	0.550637	1.09088	--	0.425355	0.375309	--
Bra017146	2.50003	9.1739	-1.8279	1.0419	0.982646	--	1.03501	0.74575	--	0.444727	0.705294	--
Bra017179	4.92745	10.5814	-1.0817	5.11023	12.7179	-1.30956	5.40889	15.9302	-1.5539	6.21705	12.1673	--
Bra017209	2.51469	7.75383	-1.5398	2.62486	6.41295	-1.84722	3.08121	11.6333	-2.06204	1.4486	5.72536	--
Bra017219	94.309	199.867	-1.0635	73.0649	97.5169	--	59.3806	69.375	--	41.8027	43.9988	--
Bra017220	12.1773	32.2776	-1.377	18.5671	25.8614	--	29.1863	15.3978	--	8.62719	9.20607	--
Bra017437	1.75082	10.3663	-2.4529	2.21266	32.8436	-3.83793	11.1068	15.1667	--	3.52057	21.2078	-2.57675
Bra017662	1.07216	6.56749	-2.4941	1.67565	7.35839	-2.15936	1.4403	7.97084	-2.33695	1.37955	8.49978	-2.63302
Bra017844	2.24247	5.42508	-1.232	1.95627	3.14922	--	1.32557	3.83028	-1.52647	1.58428	2.78256	--
Bra017848	1.24456	10.0867	-2.7481	0.945195	4.16302	--	0.867065	1.35174	--	0.899436	1.37713	--
Bra017855	0.614446	4.50457	-2.6791	0.748124	7.2446	-3.22658	7.76666	4.48163	--	0.46785	1.51227	--
Bra017856	3.56658	10.2204	-1.487	2.56555	9.8716	-1.90575	3.35791	7.83546	-1.22906	4.26507	10.452	-1.30211
Bra017871	148.014	329.826	-1.1365	73.6068	108.211	--	30.9179	52.2704	--	60.156	69.4848	--
Bra017872	114.631	278.004	-1.1234	66.8305	87.5828	--	39.0265	36.1517	--	39.3631	41.8716	--
Bra017882	0.447577	2.06188	-2.0641	0.47067	1.61196	--	0.399043	2.42147	-2.46723	0.264023	0.42746	--
Bra017949	11.9504	28.4896	-1.1294	8.15545	26.5836	-1.56245	11.1327	26.3433	-1.14532	11.954	20.8967	--
Bra017957	0	3.93733	-5.3339	0	4.91114	-5.8314	0	3.04787	-5.07694	0	4.10661	-5.57859
Bra017965	0	5.12742	-5.4735	0	2.49898	-4.63481	0	1.8752	-4.15535	0	3.06574	-4.90731
Bra017969	0.218758	3.97608	-3.7481	0.414236	1.12543	--	0.251145	0.154827	--	0.0646692	0.692903	--
Bra017975	5.98737	28.9641	-2.0728	41.5228	63.5762	--	26.9459	26.9614	--	64.2173	63.9438	--
Bra018006	8.43048	17.2062	-1.0089	9.47363	8.48398	--	7.31561	6.61801	--	5.28656	6.11217	--
Bra018028	272.296	600.889	-1.1528	181.91	263.198	--	175.549	195.001	--	198.937	192.565	--
Bra018063	2.70676	4.98206	-1.2381	4.1687	6.3983	--	1.09011	4.96011	-2.3262	4.27495	6.8439	--
Bra018107	0	7.44507	-7.2918	0	5.08818	-6.95288	0	6.40381	-7.21753	0.0371076	7.03682	-7.41256
Bra018157	104.358	236.625	-1.158	84.4233	50.7161	--	50.3468	50.6956	--	46.3689	58.2671	--
Bra018166	0	10.8934	-5.672	0	6.39816	-4.58055	0	9.2515	-4.91705	0	9.64306	-4.66277
Bra018178	4.67694	9.64278	-1.0186	6.53743	7.29077	--	4.71968	6.44379	--	5.46333	6.09981	--
Bra018268	16.4477	62.3982	-1.4467	21.7954	87.659	-1.61199	22.9469	57.7923	--	24.5308	51.3697	--
Bra018328	7.30233	24.6576	-1.822	6.64122	24.5014	-1.91096	11.213	22.1386	-1.10092	21.643	52.8091	-1.33923
Bra018408	4.15637	9.22485	-1.1272	5.13219	10.2483	--	4.6268	7.7542	--	4.20306	6.81093	--
Bra018493	0.972365	2.94518	-1.5315	0.58554	1.24718	--	1.38814	2.51153	--	1.19761	2.31487	--
Bra018682	32.8166	109.905	-1.6865	54.5269	112.125	-1.04606	36.8477	98.3456	-1.36003	34.7998	61.7933	--
Bra018725	4.00707	9.97686	-1.2894	2.72451	4.98942	--	4.20692	6.09868	--	2.79848	5.24744	--
Bra018831	27.3619	76.9837	-1.5013	19.2619	26.4939	--	12.4974	24.4636	-1.00415	16.3886	19.0398	--
Bra018842	6.11963	22.7558	-1.8612	5.13979	21.6612	-2.07848	5.85939	18.2437	-1.63433	5.95578	14.724	-1.30993
Bra018885	0.0941314	0.859532	-3.0123	0.0890374	0.554585	-2.60115	0.067275	0.347056	-2.3539	0.0103709	0.477076	-5.29889
Bra018900	14.3938	38.1507	-1.3698	13.2555	15.6163	--	11.588	27.8943	-1.2459	35.2052	1.26671	4.62357
Bra018966	81.4966	58.9887	-1.2909	76.8704	54.5316	-2.13416	13.2948	67.7967	-2.04539	40.974	14.3489	--
Bra018969	4.3287	65.4639	-3.885	4.05621	18.7568	-2.20443	1.0211	0.94247	--	3.9399	16.3087	-2.05898
Bra018975	0.0720197	3.30172	-4.4023	0.0681854	2.19335	-4.87917	0	3.1345	-5.3201	0.319363	2.19758	-2.67338
Bra018977	1.1938	2.7775	-1.1961	1.63143	2.18843	--	1.27532	3.27579	-1.34255	1.28798	1.98744	--
Bra018989	36.9298	84.9764	-1.181	32.8166	35.7247	--	40.8331	40.3694	--	59.5138	70.4616	--
Bra018992	31.4627	66.8866	-1.0655	29.5667	20.5299	--	38.6686	29.4902	--	74.1818	90.9743	--
Bra019021	0.034264	1.71919	-4.5475	0	0.874928	-4.63481	0	0.506763	--	0	1.84579	-5.68738
Bra019031	57.9933	125.873	-1.098	33.8707	243.267	-2.84299	53.6871	274.956	-2.36079	2.84579	14.6578	-2.354
Bra019035	813.551	5661.95	-2.3837	86.4403	3190.85	-5.33007	276.705	7549.76	-5.08271	202.719	2794.42	-4.17537
Bra019036	1068.37	3021.5	-1.3623	445.208	3576.8	-3.1189	1055.45	6144.15	-2.50275	489.32	2140.85	-2.62928
Bra019075	116.777	272.483	-1.1934	69.4986	84.8209	--	42.1504	44.7299	--	50.0096	61.2449	--
Bra019108	3.17786	9.00391	-1.4295	2.29282	7.40728	-1.49969	3.15158	8.08703	--	3.275	9.73478	--
Bra019236	1.01859	2.62689	-2.7785	0.954747	2.00008	--	1.48894	2.44317	--	0.411162	1.88474	--
Bra019257	2.2521	7.66627	-1.6922	2.43439	2.87088	--	1.85833	1.38908	--	5.64696	6.60778	--
Bra019267	0	17.0896	-5.9458	0	16.9581	-6.10566	0	18.1799	-6.1119	0	17.844	-6.19089
Bra019289	0.298869	1.59372	-2.2517	0.31421	0.880563	--	0.798535	1.19261	--	0.645339	1.21844	--
Bra019305	1.39503	2.99929	-1.082	0.869767	3.35074	-1.9492	1.04259	2.52415	-1.26679	1.36833	2.79908	-1.03782
Bra019310	0	8.5054	-5.3914	0	8.52372	-5.57805	0	11.7041	-5.93533	0	12.0446	-6.07552
Bra019316	0.225499	1.47657	-2.5065	0.598372	1.0812	--	1.17738	2.36405	--	1.72669	3.20142	--
Bra019317	0	15.8159	-9.131	0.0223462	4.59278	-7.51238	0.0270317	6.08033	-6.95446	0.0416883	11.0025	-7.85361
Bra019337	0.484872	2.27479	-2.0872	0.137667	2.38127	-4.04717	0.277881	1.84738	-2.68387	0.0428979	1.62908	-5.03633
Bra019346	5.45867	17.4968	-1.6312	4.80199	13.1421	-1.42167	3.65545	11.211	-1.49465	7.16726	18.5787	-1.114
Bra019347	3.47397	8.43473	-1.0248	6.29707	6.96991	--	5.91612	9.05141	--	5.39368	8.54125	--
Bra019350	0	1.5545	-4.3109	0.0642063	1.93216	-4.78633	0.155667	1.22325	--	0	3.28915	-5.55006
Bra019381	0	5.9279	-6.2859	0	3.18579	-5.60548	0	3.15468	-5.50019	0	3.73735	-5.86001
Bra019387	4.28683	10.8381	-1.3153	3.85944	8.31882	-1.09989	7.31221	9.79788	--	3.70161	7.47677	-1.03406
Bra019389	0.075598	2.18522	-4.6376	0.053634	2.28243	-5.41757	0.0864867	1.82282	-4.5098	0.0566725	1.87229	-4.78187
Bra019400	1.72008	42.0102	-4.5685	2.23724	35.0399	-3.95803	6.08253	50.7751	-3.04483	4.19801	41.8101	-3.32424
Bra019406	66.8769	225.979	-1.6859	178.046	216.294	--	106.404	119.22	--	89.5451	121.301	--
Bra019409	0.76659	2.81798	-1.8501	0.953388	2.66115	-1.49759	1.13875	4.03784	-1.79975	0.700878	3.63072	-2.41223
Bra019412	2.83932	4.80595	-1.1612	2.55009	2.12234	--	6.6604	6.74955	--	2.85989	3.98188	--
Bra019560	4.80449	13.8577	-1.4824	1.03019	1.7814	--	3.12558	3.76188	--	13.9353	13.2061	--
Bra019570	2.43066	6.32155	-1.3503	0.557647	0.626972	--	0.506564	0.935484	--	2.65007	1.90409	--
Bra019584	7.63311	21.632	-1.4773	14.6298	30.8856	-1.07876	20.7441	26.4693	--	18.6448	26.144	--
Bra019636	0.435829	3.42336	-2.8394	0.618667	0.98455	--	0.848964	1.429	--	1.54158	2.89375	--
Bra019677	58.0092	127.117	-1.1448	54.1443	73.8041	--	18.5341	19.6972	--	23.2994	33.8481	--
Bra019711	364.533	1018.79	-1.4627	38.3171	96.1109	-1.3274	9.67452	22.8497	-1.23895	24.7187	39.2411	--
Bra019749	7.74418	16.8936	-1.1071	9.87344	10.4093	--	8.90505	5.51086	--	19.0141	17.4193	--
Bra019811	0.893157	2.69112	-1.5361	1.4087	2.92413	--	1.80304	2.69871	--	1.80506	5.08276	-1.48458
Bra019824	0	5.96261	-6.3597	0	6.82493	-6.67069	0.0757023	9.31362	-6.14489	0	5.46422	-6.36478
Bra019879	0.75706	4.34026	-2.3406	1.61326	4.55627	--	3.15491	3.82838	--	2.94433	5.70849	--
Bra019921	0.836183	3.20049	-1.8475	2.17285	4.26903	--	3.85512	3.35896	--	2.59174	4.79395	--
Bra019922	0	1.2245	-4.8095	0	1.75494	-5.55008	0	1.81209	-5.52813	0	0.649647	-4.15735
Bra019952	0.44074	1.58336	-1.7777	0.613204	1.32394	--	0.207713	1.53214	-2.75344	0.411914	1.33526	-1.65065
Bra019958	1.1295	2.37383	-1.0446	0.00769917	1.50109	-6.30288	0.958748	1.82304	--	0.000207018	1.77573	-6.57762
Bra020011	5.41655	15.5434	-1.6522	5.63129	8.4707	--	4.06301	9.30117	-1.37484	6.27782	5.26088	--
Bra020044	1.20333	4.79444	-1.9224	1.36863	4.21322	-1.63673	0.868256	0.414098	--	1.02553	1.46675	--
Bra020052	10.6611	21.4108	-1.0016	13.1708	30.1304	-1.21112	5.75174	9.18817	--	9.0829	8.21632	--
Bra020097	0	1.99171	-5.3914	0	3.22137	-6.06671	0	1.86373	-5.41295	0.0358671	5.35523	-6.98177
Bra020140	1.33744	4.7236	-1.6717	0.946574	10.058	-3.38867	2.27698	2.43082	--	0.827647	6.24618	-2.90091
Bra020212	6.7021	17.913	-1.3945	10.5838	20.6941	--	15.6934	18.1608	--	7.66611	14.3301	--
Bra020220	13.1008	32.9957	-1.3031	10.7174	19.0377	--	7.9233	10.9374	--	7.26164	14.0081	-1.00378
Bra020268	1.439	11.0408	-2.8501	2.41834	9.66873	-1.94467	2.68897	5.74437	--	3.14386	9.60156	-1.62079
Bra020301	0.026675	0.9043	-3.9377	0.126185	0.419154	--	0.122133	0.669903	--	0.0280775	2.24843	-6.24529
Bra020345	0	17.1724	-4.4793	0	9.59846	--	0	8.91628	--	0	61.3618	-6.45986
Bra020385	1.31715	2.79252	-1.0639	0.927522	1.49458	--	0.786701	1.54222	--	0.825791	1.41522	--
Bra020395	0.0286876	0.657046	-3.4391	0	0.450771	--	0	0.363418	--	0.0506581	0.806036	-3.81998
Bra020505	0.962473	3.8792	-1.9141	0.841162	2.76395	--	1.36	1.10057	--	1.0508	2.25938	--
Bra020597	0.000432008	0.94987	-4.8095	0.510547	0.45695	--	9.53e-05	0.241188	--	0.417945	1.26364	--
Bra020675	1.93278	8.24924	-2.0458	7.81919	6.94923	--	4.06283	2.15214	--	3.52011	4.6576	--
Bra020692	0.260245	1.39676	-3.2347	0.413816	2.13038	-2.73933	0.0994299	2.28103	-5.24565	0.366952	3.78818	-3.86857
Bra020704	0.0865793	1.39078	-3.4801	0.449129	0.639186	--	0.347223	1.96814	-2.52367	0.49764	2.50208	-2.48812
Bra020752	118.149	236.283	-1.0587	86.8236	247.441	-1.63352	71.108	138.292	-1.08004	408.491	662.891	--
Bra020813	5.86124	12.1514	-1.0244	5.95105	8.32189	--	11.7299	10.1005	--	6.36728	9.61999	--
Bra020834	1.45397	5.21209	-4.7249	0.68352	2.97162	-4.46797	1.72054	3.4333	-3.87898	2.71554	4.19364	-3.90942
Bra020868	66.0348	140.007	-1.0042	191.208	161.772	--	107.535	124.549	--	115.568	118.299	--
Bra020873	0.674259	1.76105	-1.3638	0.563645	1.75533	-1.63365	0.44838	1.37167	-1.59202	0.732788	2.49474	-1.77706
Bra020921	8.76165	27.3942	-1.341	17.1131	46.6417	-1.19404	15.1856	25.4908	--	11.5808	28.4624	-1.70468
Bra020983	80.2421	172.068	-1.0399	31.6606	117.294	-1.86988	47.4278	111.87	-1.23742	27.8676	55.9088	-1.00737
Bra021113	2.83874	9.03873	-1.6373	1.11995	3.25379	--	0.452794	0.837789	--	1.39966	2.2219	--
Bra021117	3.08029	9.93411	-1.6246	2.62797	15.1406	-2.48235	6.04299	15.3659	-1.33044	6.75013	13.8017	--
Bra021175	54.6543	329.657	-2.5482	67.4602	534.577	-2.99325	31.643	126.058	-2.01333	22.6657	104.173	-2.2665
Bra021411	7.38324	29.897	-2.1427	5.80224	36.1102	-2.66244	10.5929	37.1698	-1.94352	5.46486	14.584	-1.5093
Bra021421	0.00537716	1.54768	-4.851	0.0205813	0.000102588	--	0.715423	0	--	1.43e-05	0.487563	--
Bra021476	0	2.43968	-3.9773	0.162855	1.36573	--	0	1.99403	-4.15535	0.153905	1.21443	--
Bra021549	150.418	311.284	-1.0306	102.305	129.088	--	134.897	128.802	--	62.4752	72.9574	--
Bra021572	4.61772	18.6636	-1.983	0.873997	2.85087	-1.66952	0.251967	0.837312	--	2.64457	6.32108	-1.25938
Bra021584	1.99898	5.3339	-1.3776	1.89261	3.41857	--	1.105	3.77338	-1.70321	0.853771	2.37524	--
Bra021670	14.8623	39.745	-1.4338	13.6646	15.6892	--	13.4525	11.3434	--	26.0935	27.5139	--
Bra021673	1571.48	3715.86	-1.2203	2439.43	2781.97	--	1148.6	750.674	--	1492.94	1800.5	--
Bra021808	0.542127	10.7797	-3.5158	0.359272	11.8816	-4.79269	0.690951	14.5627	-3.75109	1.06714	10.9007	-2.93753
Bra021821	0.681813	2.97501	-2.062	0.609376	2.00892	-1.68861	0.997948	1.84243	--	0.744005	1.09441	--
Bra021871	6.42332	22.2285	-1.7432	1.01454	8.81271	-3.07316	0.771161	4.43874	-2.48664	0.955555	2.41662	--
Bra021981	0.665988	2.41734	-1.7806	1.44489	1.89996	--	0.977638	1.57699	--	2.10536	2.94481	--
Bra022042	0	1.25133	-4.5816	0	0.937	-5.00811	0	1.34308	-5.35172	0	3.36483	-6.57762
Bra022142	3.8036	11.3082	-1.5542	1.74038	2.87369	--	0.478882	0.795577	--	1.47817	1.07733	--
Bra022157	2.38624	7.81344	-1.6637	3.12397	8.04422	-1.7177	4.19786	2.59233	--	2.58125	4.05278	--
Bra022256	0.970726	9.30152	-2.8953	0	11.6984	-5.52156	1.12669	8.42774	-2.78482	0.438176	8.62829	-4.13126
Bra022266	31.2997	84.7576	-1.421	68.2283	95.7599	--	86.8539	120.976	--	125.182	137.53	--
Bra022302	1.31908	10.3073	-2.7582	2.50218	16.6771	-2.69258	5.66665	19.0877	-1.71106	6.08962	70.9455	-3.54111
Bra022355	0	38.4346	-7.8987	0	41.9854	-8.18839	0	22.4948	-7.21753	0.120284	7.08901	-5.66094
Bra022448	5.82022	15.6485	-1.3948	7.62295	55.0812	-2.85461	13.2439	11.0629	--	17.3723	8.18076	1.05393
Bra022474	168.358	377.862	-1.0912	103.27	154.394	--	119.146	202.182	--	341.458	480.019	--
Bra022602	0.305601	4.51019	-3.2658	0.144845	2.55359	-4.05226	2.64481	1.96676	--	0.136655	0.600524	--
Bra022767	14.7469	31.3647	-1.0433	9.15255	10.0855	--	8.76323	9.8959	--	10.7075	16.1226	--
Bra022781	6.89866	18.1762	-1.3734	1.72451	2.59951	--	0.696009	1.19312	--	3.26113	3.05022	--
Bra022920	7.0051	352.852	-5.7943	7.97849	273.638	-5.07801	6.70883	102.07	-3.93069	5.14223	129.453	-4.55917
Bra022925	1.14006	4.29305	-1.8714	0.918522	2.39184	--	0.317599	0.849221	--	23.0943	22.0213	--
Bra022948	1.46656	22.0888	-4.2965	1.30493	22.2313	-4.19681	1.72267	24.5004	-4.4081	1.88944	21.0958	-3.83012
Bra022958	0.129977	1.16236	-2.8787	0.36891	1.32749	-1.81482	0.059506	0.576099	--	0.344185	4.42225	-3.64303
Bra022989	18.391	42.0234	-1.1655	19.3234	31.0615	--	17.8599	44.0379	-1.32156	19.6013	33.4265	--
Bra022997	10.4064	43.1629	-2.0306	4.31769	8.35983	--	3.42353	1.75488	--	1.84218	1.53772	--
Bra023013	1.47251	4.35413	-1.4766	2.15901	2.9234	--	2.10686	2.88755	--	3.31018	3.99197	--
Bra023075	29.8928	76.242	-1.3296	48.5535	132.509	-1.44896	107.847	157.193	--	63.1746	109.738	--
Bra023089	0.645884	4.0077	-2.5296	0.0554615	9.8541	-7.45321	0.665904	10.1759	-3.91154	0.373877	6.47873	-3.96733
Bra023122	149.333	318.793	-1.0781	48.8753	91.6425	--	33.4925	40.4045	--	31.134	32.0128	--
Bra023271	13.7334	32.9785	-1.2407	13.7324	27.7416	-1.01063	20.5685	37.0843	--	15.8168	19.1426	--
Bra023288	0	1.44505	-4.25	0.250681	1.56079	--	0.227896	0.0702214	--	1.11485	1.50156	--
Bra023316	5.07867	10.7253	-1.054	5.73739	6.64143	--	5.90199	7.71467	--	4.13973	7.22487	--
Bra023320	0	3.59771	-6.0741	0	1.45689	-4.73757	0	1.74853	-5.11429	0	2.49388	-5.68738
Bra023321	0	9.65884	-5.2116	0	9.11304	-5.3044	0	5.49031	-4.47542	0	11.1405	-5.57859
Bra023343	11.289	31.4031	-1.4602	14.0522	28.0618	-1.01607	17.3131	27.046	--	23.322	33.9878	--
Bra023399	12.9111	34.3019	-1.4066	3.07946	4.38608	--	3.21437	2.39868	--	3.23115	2.30979	--
Bra023415	3.65428	15.0024	-1.9478	1.95075	7.63836	--	2.91324	6.92709	--	3.49991	11.359	-1.68226
Bra023449	3.26542	8.69588	-1.3654	3.27673	5.58161	--	2.32307	3.87898	--	7.75598	26.9691	-1.81318
Bra023450	22.212	47.6424	-1.0816	30.4392	103.838	-1.76135	27.2723	20.2167	--	16.7032	5.12149	1.68838
Bra023461	1.68898	1.07939	-2.8826	1.12254	1.1888	-2.62138	1.68042	2.74251	-1.90919	0.888696	1.50996	-2.92837
Bra023466	5.33033	20.7038	-1.9199	5.62698	13.737	-1.28536	4.61879	9.94478	-1.10017	4.81247	21.1443	-2.14859
Bra023499	0.15431	0.710432	-2.0641	0.0648762	0.336731	--	0.117677	0.0542209	--	0.120963	0.414558	--
Bra023528	3.90045	9.2699	-1.2183	4.50088	14.0655	-1.64417	6.18746	5.88472	--	9.79022	15.9106	--
Bra023562	0.175913	1.24744	-2.4707	0.873997	0.734315	--	0.403147	1.0699	--	0	0.721428	--
Bra023598	0.994729	7.60036	-2.8395	2.42166	5.37475	--	0.89714	2.26244	--	3.71748	5.33646	--
Bra023665	2.47376	13.2383	-1.4535	1.07151	2.58934	--	0.447737	1.01119	--	1.85128	2.38752	--
Bra023683	1.14083	4.2857	-1.7167	0.771171	1.55672	--	0.933579	0.904651	--	0.540287	1.3883	--
Bra023693	9.33688	12.2788	-1.6776	4.48502	17.1926	-3.00726	7.50418	11.5243	--	2.70152	18.193	-3.45943
Bra023701	1.51363	8.63079	-2.4607	4.51988	4.09137	--	4.97487	4.93059	--	1.49497	5.70959	-1.90396
Bra023725	0.606877	12.309	-3.7012	2.01811	9.85576	-2.26542	0	9.6263	-4.82993	0.275697	4.33049	--
Bra023735	0.768178	5.30967	-2.6718	0.545393	5.28233	-3.22658	0.587577	6.72053	-3.41304	1.53161	4.2553	-1.45554
Bra023738	5.20935	12.3294	-1.3559	5.4387	17.0434	-1.49698	23.2483	11.5689	--	7.36939	9.7801	--
Bra023817	33.2576	113.995	-1.7049	11.386	14.2009	--	12.7619	12.8987	--	63.1688	73.1483	--
Bra023841	20.1154	79.4289	-1.9593	1.85028	3.28464	--	0	0.272341	--	0.637415	0.482452	--
Bra023862	9.92438	77.558	-2.9419	15.7319	62.4892	-1.9877	21.6675	64.9125	-1.58791	24.1459	73.7793	-1.629
Bra023927	0.625653	14.4498	-4.4045	1.38174	9.52557	-2.73559	1.01617	12.3108	-3.58741	0.969046	7.25287	-2.91155
Bra023938	0.065745	11.9894	-6.6368	0	9.70395	-7.36768	0	13.6726	-7.79063	0.116544	8.53877	-6.25384
Bra023962	0.873749	6.72527	-2.91	1.28586	6.12553	-2.228	0.888836	6.22974	-2.79259	1.0113	5.8714	-2.53491
Bra023993	2.87724	8.08765	-1.587	2.68915	10.5644	-2.02556	3.32767	9.73646	-1.74861	3.08639	19.5163	-2.78527
Bra024065	0	3.82115	-4.3692	0.178726	2.30005	--	0	2.25818	-4.00438	0	3.8714	-4.60846
Bra024066	0	6.27458	-4.969	0	7.13461	-5.33749	0	7.43694	-5.3201	0.151179	4.64696	-4.71511
Bra024067	3.69673	9.40398	-1.288	4.00893	8.32142	-1.01855	7.62036	8.22807	--	1.17557	4.99	-2.13098
Bra024068	73.4766	297.618	-1.8167	74.0629	147.728	--	54.1371	76.254	--	62.9901	97.7614	--
Bra024074	59.4307	327.779	-2.4336	58.3041	346.514	-2.57379	41.3573	241.555	-2.53465	505.994	361.011	--
Bra024077	17.7311	57.5503	-1.714	4.89329	9.14153	--	2.25814	2.92723	--	5.48366	7.25013	--
Bra024131	25.3241	146.268	-2.509	12.8875	43.6782	-1.76064	6.62387	12.606	--	5.20208	9.97305	--
Bra024134	2.31133	8.93616	-1.9304	1.75954	7.05761	-1.99729	1.03678	1.22336	--	1.86741	2.70921	--
Bra024137	1.04834	4.33651	-2.0016	1.61216	5.23416	-1.69222	1.55161	4.34291	-1.45685	2.66524	8.35963	-1.64381
Bra024260	1.27274	5.40746	-2.0772	1.98143	5.7031	-1.54105	2.2894	4.27262	--	2.40506	7.63112	-1.68395
Bra024266	0	2.42832	-7.8172	0	1.9834	-7.68946	0	1.44337	-7.18279	0.106081	0.892822	-6.57762
Bra024269	3.24553	7.74483	-1.2328	3.14436	10.3071	-1.70092	7.3663	6.09193	--	0.803555	0.826913	--
Bra024346	406.488	864.265	-1.0678	332.036	597.254	--	317.166	363.67	--	364.214	515.301	--
Bra024445	19.4397	85.6135	-2.0942	36.0629	67.3456	--	24.8494	59.7994	-1.2227	23.9524	63.2939	-1.42839
Bra024481	0.209738	8.3614	-4.6628	0.0993357	5.7709	-5.71028	0.844461	5.25419	-2.49572	0.186644	5.58983	-4.74175
Bra024634	87.4241	184.946	-1.0613	75.9728	95.9249	--	41.6555	34.3166	--	35.8802	39.341	--
Bra024686	18.906	57.0567	-1.4959	18.8268	17.469	--	9.45626	16.5249	--	6.22981	23.4097	-1.8713
Bra024700	0.232283	1.87285	-2.6762	3.93978	1.72066	--	0.00426545	1.08692	--	0.58719	0.000243249	--
Bra024709	4.79314	11.6688	-1.2573	4.62002	7.62836	--	4.6279	5.21097	--	8.20291	25.8284	-1.67194
Bra024717	8.95782	24.5376	-1.4738	11.0216	24.4345	-1.15447	7.75511	7.12738	--	10.3178	34.5176	-1.69318
Bra024741	0.273198	16.6285	-5.516	0.387955	12.2841	-4.88603	0.862232	6.45258	-2.85246	0.847715	20.0127	-4.50582
Bra024822	0	7.64493	-5.6007	0	10.2493	-6.19866	0	7.06012	-5.58245	0	8.29032	-5.90577
Bra024943	174.178	1059.45	-2.5826	165.506	986.736	-2.57642	207.723	1118.5	-2.4301	130.389	460.96	-1.84379
Bra024979	0.882888	2.79758	-1.6063	3.36171	1.67951	--	0.00630102	2.19761	-6.05541	2.47279	3.07256	--
Bra025001	38.8121	460.379	-3.5469	28.7014	276.845	-3.2697	29.6719	205.878	-2.79763	26.1924	212.923	-3.04207
Bra025028	0.769974	2.21708	-1.4837	0.203985	0.60495	--	0.176309	0.0688458	--	0.707179	1.27299	--
Bra025045	0.612351	7.13977	-2.9131	0.868289	6.14138	-2.36051	1.36072	4.51559	--	1.02591	4.06726	-1.90186
Bra025092	0.0897686	0.872863	-2.8995	0.135465	0.514841	--	1.76474	0.521477	--	1.5027	0.280453	2.2974
Bra025095	0	2.73902	-4.4793	0	3.42061	-4.8335	0	5.35345	-5.11429	0	0.265116	--
Bra025096	1.78821	5.1183	-1.6519	1.56324	4.8015	-1.58149	2.04648	6.58568	-1.66546	1.75633	4.49448	-1.38663
Bra025144	1.76456	8.7951	-2.1609	4.09151	10.99	--	2.04188	3.80669	--	10.0399	12.2049	--
Bra025198	0.135626	1.52898	-3.0479	0.0427841	0.710464	--	0	0.143479	--	0	0.211904	--
Bra025248	0.340826	95.0759	-8.0242	0.599052	102.999	-7.47511	0.390661	58.8395	-7.19807	0.990797	89.0938	-6.58168
Bra025250	0	1.27622	-4.3109	0	2.23631	-5.23583	0	1.51853	-4.47542	0	1.74101	-4.90731
Bra025251	2.94682	31.9798	-3.3944	4.91902	88.1724	-4.15835	4.66882	54.2466	-3.53807	4.63014	55.3558	-3.59336
Bra025261	1.22851	4.94931	-1.9405	2.81928	7.27858	-1.33739	1.42395	2.88193	--	166.528	116.057	--
Bra025445	0	4.66638	-5.5762	0	5.97606	-6.10566	0	4.71786	-5.70991	0	4.11827	-5.57859
Bra025481	132.746	297.944	-1.1629	124.7	159.905	--	92.5581	83.341	--	92.2566	113.782	--
Bra025495	2.7583	6.0653	-1.1049	1.22357	6.43425	-2.39577	4.04937	5.28747	--	3.35361	5.82401	--
Bra025598	5.93357	12.2757	-1.0064	6.80644	16.2527	-1.20509	4.78672	9.31843	--	8.76104	16.7665	--
Bra025617	7.61187	33.6451	-2.2523	7.74266	50.2127	-2.88766	7.55135	37.9228	-2.43583	8.84074	37.4519	-2.34235
Bra025714	55.185	137.455	-1.2925	18.0512	33.2254	--	7.35601	6.57351	--	18.528	25.6981	--
Bra025860	0	1.38212	-4.1865	0	0.920801	--	0	0.749369	--	0.130392	2.09474	-4.95161
Bra025861	0.158064	4.34153	-4.4625	0.0747652	1.86175	-4.58266	0.226354	2.74557	-3.5662	0.104772	3.58576	-4.99315
Bra025880	0.1941	17.4135	-5.368	0	17.3695	-6.40008	0	19.268	-6.39592	0.174339	17.7792	-6.39717
Bra025994	771.075	1776.09	-1.1929	420.5	652.647	--	413.312	443.614	--	463.45	715.416	--
Bra026058	17.3265	44.0736	-1.3273	22.5009	113.153	-2.32899	34.8689	33.6682	--	21.8254	9.52775	1.17697
Bra026062	1.56196	4.59137	-1.5221	1.64239	1.57675	--	1.74002	1.60613	--	0.153465	0.576153	--
Bra026065	0.535095	1.73327	-1.832	0.688791	1.53683	--	0.852309	1.87021	--	1.06933	1.42153	--
Bra026078	0.902289	5.03217	-2.7851	0.512694	1.9827	-2.64481	1.03698	3.73375	-2.41301	0.561207	2.12061	-2.32347
Bra026123	32.204	65.302	-1.0091	23.7056	24.7557	--	27.169	27.9299	--	51.5042	67.3908	--
Bra026124	20.504	50.2429	-1.2733	3.2531	3.22089	--	1.10725	0.639513	--	3.74535	5.13842	--
Bra026150	1528.38	8798.08	-2.2595	1937.84	4626.28	-1.4558	3750.67	8094.45	-1.49208	2386.04	6872.63	-2.11806
Bra026163	17.546	48.3249	-1.4375	10.5643	13.4251	--	8.48838	11.3854	--	1.69157	1.26	--
Bra026183	4.24494	10.3413	-1.265	5.08471	7.05116	--	4.3295	10.5753	-1.29937	4.78625	9.22404	--
Bra026272	43.9703	93.8619	-1.07	153.677	212.622	--	101.72	109.33	--	95.4785	194.741	-1.05046
Bra026366	0.327812	1.7885	-2.2295	1.03425	2.14667	--	1.00236	3.29849	-1.71042	1.59614	2.64767	--
Bra026393	0.418787	2.19003	-2.3475	0.335287	2.52408	-2.83419	0.33197	1.82181	-2.37029	0.625522	1.99808	-1.75497
Bra026420	0	1.75378	-4.4253	2.18338	2.6044	--	1.42601	1.47452	--	1.44882	1.15564	--
Bra026462	0.455227	3.72701	-2.8113	1.22744	3.35426	--	0.596162	0.552323	--	0	1.06874	--
Bra026585	0	1.39332	-4.25	0.0789379	1.70316	-3.8946	0	2.61307	-5.3201	0	3.05887	-5.86001
Bra026672	7.6832	18.7838	-1.2479	9.25508	11.7754	--	10.2034	15.5987	--	8.24953	12.9828	--
Bra026679	11.9305	61.7477	-2.3469	3.97559	10.9531	-1.46938	1.6618	1.54255	--	3.74358	4.21984	--
Bra026680	20.5678	49.0138	-1.1498	9.22555	32.3659	-1.76114	8.74873	10.3256	--	6.55987	12.9554	--
Bra026697	6.83e-06	1.12486	-4.851	0	1.64419	-5.49247	7.64e-06	0.36761	--	7.04e-06	0.469123	--
Bra026698	11.3746	24.4221	-1.0762	14.4569	25.1224	--	18.8158	23.7687	--	17.9164	22.38	--
Bra026736	6.42738	15.7995	-1.106	8.21202	16.7768	--	9.23028	12.3238	--	8.70405	12.5277	--
Bra026762	0	1.95196	-4.5816	0	1.89202	-4.73757	0	1.24076	-4.08184	0	0.376645	--
Bra026768	115.193	413.047	-1.7831	107.292	225.967	-1.06456	45.331	103.879	-1.28218	90.5411	70.4684	--
Bra026901	8.22305	24.3195	-1.5436	5.70453	9.86605	--	7.99363	9.91675	--	9.23248	10.2591	--
Bra026902	4.77063	36.4449	-2.9049	1.42622	9.49607	-2.68658	0.864177	7.65388	-3.04717	2.39155	4.61415	--
Bra026975	10.6917	22.5021	-1.0479	13.384	13.363	--	12.473	11.0138	--	10.2481	16.7879	--
Bra027020	2.62624	9.09044	-1.7232	3.59557	5.59344	--	6.05827	14.0722	-1.18257	1.17352	5.84649	-2.19238
Bra027024	0.850572	3.17039	-1.65	2.51665	3.62201	--	2.98229	2.69303	--	1.61903	3.3624	--
Bra027027	0	11.0218	-5.4735	0	7.93197	-5.23583	0	2.34732	--	0	17.6352	-6.36478
Bra027134	0.732699	3.10549	-1.9652	0.577978	1.04666	--	0.700419	0.58252	--	1.56861	1.8142	--
Bra027170	6.76623	19.4108	-1.4919	4.02616	15.5093	-1.94101	3.32718	9.63581	-1.52911	3.08372	5.74519	--
Bra027185	5.20138	12.1986	-1.213	6.60929	13.4644	-1.02322	7.36176	7.42081	--	4.03829	13.1708	-1.71975
Bra027298	0.00260567	1.7334	-4.7667	1.72881	2.48166	--	0.927847	0.781421	--	2.02815	1.05626	--
Bra027305	0.812007	3.67481	-2.0717	0.898888	3.1276	-1.77103	1.1675	2.40206	--	0.781599	3.04974	-1.94626
Bra027320	1.10918	4.62439	-1.9868	2.12256	2.33283	--	13.4478	14.8093	--	2.81348	4.54877	--
Bra027321	14.2742	29.9573	-1.0679	17.356	30.0185	--	22.3291	28.6675	--	22.7909	35.6891	--
Bra027323	0.655216	7.00513	-3.3228	1.07477	3.90417	-1.81953	0.250259	1.38604	-2.44373	2.20172	4.84517	-1.13348
Bra027381	5.98338	20.8827	-1.7802	7.40713	15.6958	-1.08465	13.7315	13.8785	--	10.0234	15.7362	--
Bra027459	0.16456	17.52	-6.5078	10.8333	8.38589	--	0.00301146	20.1661	-7.67666	16.7959	0.00318885	7.48219
Bra027492	2.9857	12.8779	-2.0442	3.61716	10.7632	-1.53881	1.34096	17.6437	-3.56285	0.445642	5.21908	-3.3953
Bra027515	0	4.14773	-6.3597	0	1.29687	-4.87917	0	1.03603	-4.47542	0.03786	2.40533	-5.76391
Bra027546	2.57643	12.9028	-2.2892	2.93309	8.34233	-1.49837	2.43638	3.73739	--	4.04425	15.9316	-1.98748
Bra027567	3.50473	24.4702	-2.7787	3.70451	26.9063	-2.83963	3.7448	13.5136	-1.84623	6.5844	38.8569	-2.57817
Bra027699	23.1279	54.1583	-1.3073	46.8318	79.7223	--	38.6541	62.3447	--	31.5027	102.656	-1.83572
Bra027706	12.2827	40.2679	-1.6566	12.3259	33.4499	-1.46228	9.31378	10.4385	--	26.4008	39.0612	--
Bra027743	0.522643	6.59053	-3.4912	0.769551	4.44941	-2.48879	0.466218	2.70753	-2.40849	0.771422	10.3964	-3.71576
Bra027788	14.204	33.9186	-1.2317	10.512	28.3155	-1.30587	12.7739	25.6707	-1.27264	12.0833	31.0498	-1.25929
Bra027814	0.0862168	2.25934	-3.6076	0.244961	1.60955	--	0.467489	1.10028	--	0.153152	2.49802	-3.86878
Bra027918	1.81584	5.11453	-1.2898	3.18696	4.27093	--	1.28321	2.22695	--	3.70722	5.26099	-1.45768
Bra027932	0.583971	1.46964	-1.4087	0.921024	1.69105	--	0.622305	0.789416	--	1.60144	2.90557	--
Bra027987	0	57.1705	-8.08	0	78.1758	-8.87254	0	0.0688001	--	0.553181	1.40871	--
Bra027988	6.15139	18.6913	-1.8629	5.62598	12.3756	-1.39187	8.29804	10.1806	--	9.68544	24.6573	-1.87337
Bra028065	0	6.7244	-6.5858	0.0870711	5.14581	-6.26897	0.105676	4.50846	-5.16521	0.0486368	9.92142	-7.36422
Bra028160	0.145448	1.06353	-2.4023	0.496861	1.05701	--	0.399609	0.754274	--	0.365853	0.885458	--
Bra028233	0	0.705181	-3.9773	0	0.037348	--	0	0.241152	--	0	0.0296948	--
Bra028238	5.53661	13.9769	-1.295	5.95124	7.56402	--	6.16432	11.936	--	3.16823	9.38209	-1.56491
Bra028253	0.431378	7.08232	-3.3982	1.02328	4.24284	--	1.49943	4.89824	--	0.194169	2.38209	--
Bra028269	34.3393	76.3539	-1.1302	20.0013	11.7449	--	14.8919	15.2805	--	37.6867	28.2197	--
Bra028344	15.0463	35.6115	-1.208	15.6647	15.757	--	19.7171	17.9089	--	21.6897	31.4453	--
Bra028345	34.9011	75.7465	-1.098	31.4784	48.5446	--	29.7983	30.7334	--	26.0243	40.2242	--
Bra028399	0.875553	3.76573	-1.9664	0.510081	2.44898	-2.19676	0.772904	2.15327	--	0.417919	14.2746	-4.91975
Bra028423	0	13.9305	-6.6342	0	7.42606	-5.89947	0	4.28648	-5.0386	0	11.1404	-6.47512
Bra028467	15.2081	41.1174	-1.4073	28.0776	30.7976	--	33.236	55.5317	--	81.8908	167.559	-1.05562
Bra028502	0.676997	2.56982	-1.8004	0.640637	4.23754	-2.64757	0.501823	3.17869	-2.60203	0.880034	3.70599	-2.04216
Bra028605	1.72777	5.41277	-1.6195	1.89914	6.56966	-1.78694	1.78956	3.77862	--	2.02321	7.27558	-1.85855
Bra028635	0.346398	2.82715	-2.6986	0.0820004	1.8624	-4.34045	0.0994967	1.1265	--	0.0769127	1.00206	--
Bra028715	4.95102	11.2814	-1.1676	4.59332	4.0982	--	5.66302	4.81677	--	9.43089	12.178	--
Bra028747	0.538995	3.97599	-2.5662	1.27698	1.98669	--	2.95087	2.59555	--	1.44341	3.38579	--
Bra028752	37.1187	96.012	-1.3876	6.00922	15.8881	-1.22576	1.2637	2.43135	--	2.6232	3.13947	--
Bra028767	13.6323	27.8158	-1.0031	14.4842	20.9835	--	15.5252	14.4365	--	15.5555	23.1133	--
Bra028769	0.119655	3.5547	-4.3227	0	0.0782804	--	0.13123	0.0421293	--	0.0352256	0	--
Bra028797	0	2.82098	-5.8465	0	3.60486	-6.3523	0.0477849	1.27899	-3.92066	0.110623	4.43034	-5.1613
Bra028830	0.137618	5.41449	-4.2062	0.912957	7.71035	-3.03436	1.7451	2.94644	--	1.72035	10.9157	-2.64688
Bra028848	17.2583	38.9377	-1.1455	25.0055	55.3153	-1.14817	30.3795	26.2403	--	26.4216	40.161	--
Bra028875	425.772	1067.33	-1.2864	812.948	1792	-1.08707	832.815	1925.15	-1.22505	1076.79	2752.43	-1.25431
Bra028896	1.62819	11.0114	-2.7335	3.28674	5.29478	--	43.8013	55.2085	--	3.54875	2.57086	--
Bra028897	0.105124	3.26907	-4.3063	0.447736	2.32332	-2.34205	0.301311	0.946175	--	0.325656	2.99875	-3.07568
Bra029113	1.81927	8.61818	-2.1221	1.14968	5.06721	--	5.24786	5.85325	--	2.03354	3.69388	--
Bra029123	0	2.69622	-4.969	0	2.29258	-4.87917	0	1.64013	-4.35577	0	4.02168	-5.73885
Bra029124	0.046288	13.1297	-6.8645	0.162467	13.2313	-6.42253	0.212191	13.4041	-5.75417	0.24566	27.0418	-6.49869
Bra029210	43.4773	161.551	-1.7037	94.2238	218.65	-1.13135	67.5142	103.119	--	148.25	214.89	--
Bra029215	10.7414	23.9939	-1.1424	9.66672	18.812	--	15.0481	13.4762	--	11.4206	17.1012	--
Bra029224	2.6387	9.45175	-1.8055	2.03933	6.34967	-1.62266	1.05826	2.83756	--	0.894485	3.36666	-1.90396
Bra029231	0.481813	10.6414	-4.3737	0.455867	11.7408	-4.63244	0.413704	13.7039	-4.94674	5.02584	17.3933	-1.80731
Bra029248	113.995	285.212	-1.3036	87.8533	130.864	--	55.0142	49.8402	--	48.6831	82.8209	--
Bra029355	26.2837	61.6562	-1.2297	29.6834	121.767	-2.02601	38.9211	28.7688	--	27.5335	12.3887	1.14745
Bra029391	3.99168	8.99341	-1.1534	6.28214	9.54573	--	5.12064	8.53542	--	7.32794	7.72722	--
Bra029450	0	37.4864	-7.7473	0	12.2663	-6.30288	0	12.8709	-6.30193	0.376169	25.2555	-5.85221
Bra029465	0.958321	2.9872	-1.5797	0.820557	2.4204	--	0.889042	2.36568	--	0.887965	4.13548	-2.22763
Bra029505	16.8776	53.6595	-1.6794	52.3514	42.9012	--	34.9966	26.8142	--	33.3922	31.9704	--
Bra029587	2.59837	5.92619	-1.3799	3.01935	5.27591	--	3.30035	4.46636	--	3.93264	4.448	--
Bra029590	24.4291	50.5791	-1.025	9.67824	41.3583	-2.09543	23.0406	33.563	--	15.7593	24.4947	--
Bra029690	12.5639	30.5165	-1.258	11.6184	9.55472	--	11.6205	13.6196	--	22.2528	46.0325	-1.06566
Bra029743	0.306908	3.2633	-3.223	0.900367	3.45401	-1.8863	1.46443	3.92284	--	0.669267	1.44932	--
Bra029754	1.11166	3.71047	-1.733	0.943247	3.89379	-2.05963	1.96313	2.23543	--	0.225939	4.59428	-4.21928
Bra029842	9.46142	20.0653	-1.0642	5.35558	11.9418	-1.15375	9.62583	9.02707	--	11.2604	17.4066	--
Bra029873	174.719	598.311	-1.6592	274.573	661.85	-1.3268	232.214	682.162	-1.35875	251.577	1005.14	-2.30237
Bra029909	1.62459	5.43655	-1.7567	5.79184	7.45761	--	3.82278	9.40474	-1.30606	25.6309	40.0037	--
Bra029996	4.43543	13.7279	-1.5983	5.64032	13.852	-1.29763	1.82317	2.38753	--	4.22469	6.83471	--
Bra030124	34.5426	77.6458	-1.1344	23.9922	24.3927	--	46.6694	49.3592	--	21.6338	24.5419	--
Bra030154	7.76786	20.9614	-1.3902	2.55456	3.82261	--	2.08822	1.63313	--	8.68209	5.20988	--
Bra030202	2.67e-05	1.78135	-5.274	5.45e-05	3.13745	-6.25171	3.69e-05	0.000280034	--	0	2.87527	-6.15345
Bra030246	121.373	400.598	-1.6959	79.7544	116.521	--	29.2878	35.6853	--	23.3314	41.1222	--
Bra030305	60.0148	155.325	-1.324	98.6202	174.735	--	86.0132	191.108	-1.07895	69.2965	138.434	-1.05811
Bra030322	12.5955	34.3849	-1.4465	11.1384	14.8924	--	7.35263	7.03115	--	7.91495	8.728	--
Bra030342	4.91045	11.7764	-1.2437	5.33327	12.006	-1.16137	5.51632	9.72177	--	7.04515	11.3694	--
Bra030379	0.8076	5.37337	-2.6498	0.549374	6.06151	-3.30734	0.473688	2.87635	-2.4288	0.800999	3.33869	-2.00689
Bra030382	0.159068	8.348	-4.6017	0	14.8526	-6.46142	0	12.8069	-6.16626	0	17.8859	-6.73798
Bra030394	0.0584214	5.03647	-5.304	0.0552995	8.72292	-7.13334	0.268022	2.53824	-3.14621	0.0517399	2.19233	-5.19216
Bra030443	11.071	41.4733	-1.8949	9.85717	23.5428	-1.27503	6.89281	14.5076	-1.08302	5.49758	10.6786	-1.0187
Bra030494	0	4.78364	-4.1201	0	1.90994	--	0	0.7901	--	0	22.4335	-6.45986
Bra030495	1.55706	33.0146	-4.4745	1.57854	80.4503	-5.43124	1.44544	48.0695	-4.80144	1.49712	65.897	-5.15592
Bra030496	0	1.52265	-5.4192	0	7.61771	-8.00485	0	4.61004	-7.1651	0	11.303	-8.55552
Bra030583	28.0068	59.712	-1.1161	31.6116	49.5559	--	76.7078	69.1209	--	24.026	33.6001	--
Bra030620	6.6512	16.2316	-1.2675	4.80537	10.4729	-1.12046	4.07429	4.03129	--	7.32365	7.97496	--
Bra030622	11.6433	21.5239	-1.0583	21.2341	22.768	--	20.3666	30.0531	--	17.04	38.7768	-1.47373
Bra030712	0	4.15252	-6.598	0	8.8533	-7.8529	0	9.33533	-7.87465	0.095199	12.9551	-6.91604
Bra030713	0.0845065	1.98208	-3.893	0.119956	11.288	-6.46543	0.387291	6.12156	-3.88054	0.0747171	1.02309	-3.6064
Bra030725	1.93763	4.65942	-1.219	1.43873	2.61212	--	2.20644	5.20064	-1.24802	6.50625	8.23867	--
Bra030734	0.000129237	1.04468	-5.4466	0.000912233	0.345415	-4.05226	0	0.000316092	--	0	0.00138316	--
Bra030839	4.48491	19.1481	-2.1909	2.3018	12.7639	-2.38586	3.19094	3.3933	--	2.70181	4.25571	--
Bra030871	1.11189	3.77512	-1.7006	0.935577	2.91264	--	1.06295	2.29203	--	1.14924	2.7049	--
Bra030886	4.03141	8.61962	-1.0893	2.65753	6.40785	-1.31571	2.73571	4.2664	--	2.86348	5.12498	--
Bra030900	4.01737	8.70018	-1.0848	4.93195	7.9545	--	4.96902	6.98827	--	4.56062	7.46115	--
Bra030912	92.5535	330.941	-1.8255	79.8908	434.208	-2.44481	53.291	183.731	-1.79936	43.9543	175.216	-2.00842
Bra030917	21.9828	48.2656	-1.112	11.874	16.1326	--	24.1843	19.7478	--	14.0952	30.1368	-1.11214
Bra030920	47.2343	97.0326	-1.0087	12.3197	12.7553	--	2.23068	4.63104	--	2.44267	3.94381	--
Bra030926	0	11.0769	-7.3217	0	12.9857	-7.70856	0	7.87401	-6.88079	0.0512736	17.017	-8.10423
Bra030937	1.45004	5.62296	-1.9292	2.00352	3.3301	--	4.2537	3.09098	--	2.3824	0.0587587	4.79986
Bra030964	14.3887	54.8503	-1.9006	9.25709	42.7692	-2.19861	7.20352	14.6288	--	16.1244	32.3248	-1.02782
Bra031086	0	3.14895	-4.1865	0.28742	2.98071	-3.33472	0.174929	2.11367	--	0.271139	1.19158	--
Bra031087	5.91403	19.4044	-2.0433	10	13.6534	--	9.57942	10.1156	--	7.841	8.23152	--
Bra031232	504.517	1551.03	-1.5355	547.82	2131.11	-1.98376	632.467	1588	-1.11736	117.736	108.855	--
Bra031340	2.16317	11.7205	-2.681	0.766193	0.481529	--	0	0	--	0.394099	0.282625	--
Bra031486	4.68466	11.0262	-1.2017	3.3958	2.30116	--	3.94954	3.10854	--	4.73955	5.61285	--
Bra031591	0.272245	4.30847	-3.6291	0.451099	1.67153	--	0.312431	1.44434	--	0.422414	2.02305	--
Bra031619	21.7922	45.4916	-1.0396	15.4569	55.0209	-1.83229	24.0951	17.0628	--	9.7213	6.05572	--
Bra031841	25.9497	111.089	-1.9691	26.6685	124.018	-2.19196	26.7656	42.1499	--	67.9101	146.524	-1.25252
Bra031850	1.23204	5.94066	-2.4801	0.917208	5.83389	-2.82852	1.10952	6.36457	-2.92713	0.932736	9.13487	-3.59184
Bra031965	2.35895	9.41079	-2.1268	4.4604	12.4534	-1.44674	7.22705	6.81814	--	5.13156	12.193	-1.35839
Bra031973	4.73427	10.369	-1.9092	5.6028	13.704	-2.02516	5.70205	6.29724	--	4.72625	13.858	-2.40502
Bra031991	3.39627	7.0692	-1.0343	2.70661	6.93495	-1.3574	2.45802	3.78177	--	3.04311	4.67785	--
Bra032007	4.97219	10.2918	-1.035	9.09802	8.66437	--	7.52772	4.42607	--	7.39054	7.03252	--
Bra032019	17.5087	73.5413	-2.051	2.84715	3.02005	--	1.65049	1.72293	--	2.45378	5.47151	-1.26938
Bra032045	0	0.395834	-4.25	0	0.433702	-4.52417	0	0.834526	-5.38266	0	0.308016	-4.07964
Bra032049	0	1.53417	-4.5816	0.0535118	2.12472	-5.23583	0	3.77998	-5.97648	0	2.57825	-5.52095
Bra032242	0	5.52986	-4.9307	0	8.23871	-5.68478	0	2.08688	-4.08184	0	6.12938	-5.39827
Bra032245	0	10.4001	-5.9648	0.132623	11.8293	-6.31954	0	8.84102	-5.82702	0.124981	7.36405	-5.66094
Bra032248	5.61924	14.0903	-1.306	4.55218	11.5082	-1.33652	5.30965	9.26204	--	4.10543	7.58302	--
Bra032261	0.530406	8.43686	-3.7809	0.717423	8.48638	-3.51171	0.609019	6.35739	-3.23123	1.34453	7.53072	-2.51217
Bra032265	63.9685	214.719	-1.6949	120.723	314.578	-1.38887	179.904	168.197	--	118.474	223.472	--
Bra032336	0.532341	3.48487	-2.5923	0.036762	0.821616	--	0.736123	0.000620413	--	1.49131	0.827721	--
Bra032426	0.643845	6.4347	-3.1377	3.59894	5.72077	--	4.35349	2.91211	--	4.06566	3.6724	--
Bra032472	13.0577	31.4636	-1.3139	9.5406	19.3395	-1.20181	9.91258	17.7914	-1.05667	10.1308	14.4489	--
Bra032578	4.73759	22.4262	-2.2155	5.34306	24.2767	-2.16458	7.65979	19.2589	-1.32757	3.91803	11.4998	-1.54335
Bra032690	2.49218	7.36966	-1.5345	4.46057	8.56385	--	5.54347	8.9609	--	5.59567	5.53379	--
Bra032734	24.3559	59.6883	-1.2727	67.6977	218.402	-1.68991	90.7099	82.1643	--	56.3651	34.7065	--
Bra032785	6.47447	49.7237	-2.8663	4.53525	7.3809	--	5.97079	3.37153	--	5.28417	4.60287	--
Bra032805	1.81665	5.18881	-1.491	1.56772	1.5745	--	2.02165	1.81068	--	3.78366	5.84641	--
Bra032853	0.364457	2.47302	-2.6982	0.654162	4.20022	-2.7906	0.375056	1.34375	--	1.15574	4.38465	-1.94277
Bra032942	0.488537	11.5214	-4.814	0.832252	13.2469	-4.31506	0.671969	14.9667	-4.76081	0.778028	15.6999	-4.67597
Bra032992	0.0941729	2.67375	-3.7098	0.445947	4.16399	-3.17861	0	2.00503	-4.29201	31.0568	50.6091	--
Bra033050	18.5273	37.9605	-1.014	10.1944	10.513	--	6.2939	6.17303	--	3.73512	3.2959	--
Bra033070	0.600326	10.2911	-3.6435	2.08811	14.5627	-2.75931	1.85295	12.5258	-2.65007	3.05744	10.8825	-1.79106
Bra033090	6.97785	27.6468	-1.7316	10.4508	16.4596	--	4.76229	15.5736	-1.60833	22.0358	13.7452	--
Bra033093	1.95136	7.67176	-1.9086	5.04447	4.59515	--	9.81266	3.80434	1.35711	3.28577	0.298253	3.27804
Bra033128	0.524197	3.13247	-2.3086	0.699624	2.07589	--	0.180296	3.23818	-3.87243	0.185584	4.88935	-4.41397
Bra033403	2.84418	3.79553	-3.3464	0.903103	2.95087	-4.79643	0	1.78591	-4.95872	1.75438	2.55383	-3.63239
Bra033420	1.1038	148.959	-2.0509	18.9777	116.519	--	28.0561	65.5157	--	2.46742	108.401	--
Bra033450	0	1.39998	-4.5816	0	3.52415	-6.06671	0	2.08945	-5.25471	0	2.42944	-5.57859
Bra033574	1.34523	23.1272	-3.8903	1.64053	21.7326	-3.67476	2.44554	12.6384	-2.34311	8.1111	46.63	-2.52906
Bra033708	221.533	476.667	-1.0645	230.523	371.847	--	273.052	416.598	--	243.312	391.58	--
Bra033880	0.114128	28.3011	-6.8252	0	39.2555	-8.3308	0	36.0546	-8.13757	0.203318	21.5715	-6.54407
Bra033893	8.78603	19.2951	-1.1118	46.3924	38.3209	--	15.4609	9.36521	--	15.6062	12.1803	--
Bra033900	0.595728	2.15049	-1.8094	0.2332	2.56193	-3.40523	0.517078	1.08318	--	0.217467	1.68266	-2.93871
Bra033901	334.314	976.378	-1.5264	376.161	310.406	--	217.056	145.301	--	223.327	234.092	--
Bra033937	0	3.79883	-5.8048	0	6.07682	-6.64448	0	1.90999	-4.91705	0	4.53769	-6.24529
Bra033942	0	3.18416	-5.5512	0.162469	3.93412	-4.52378	0	2.00047	-4.99921	0.0506649	3.89126	-6.03492
Bra033947	7.43e-05	2.19396	-4.25	1.25213	0.883346	--	1.86504	3.09184	--	0.967464	0.480684	--
Bra033984	0	1.61884	-5.3914	0	0.939353	-4.78633	0	0.731579	-4.35577	0	0.592196	-4.15735
Bra034065	3.83942	13.8911	-1.813	0.693213	5.97649	-2.97052	1.26243	4.06835	-1.64389	2.35287	4.06997	--
Bra034066	3.68405	8.44731	-1.1517	4.23587	5.37754	--	2.60413	5.8647	--	4.67609	5.44276	--
Bra034071	12.2558	92.3398	-2.8856	14.5206	75.153	-2.36546	16.6602	129.464	-2.94981	13.2999	48.95	-1.89995
Bra034205	15.3651	42.8214	-1.4806	5.36189	4.24468	--	0.989018	1.07289	--	0.357897	0.511205	--
Bra034219	29.0976	60.6584	-1.0002	31.4205	43.428	--	37.7534	69.9948	--	37.8833	80.2095	-1.07757
Bra034458	6.53918	13.3291	-1.0268	8.04434	18.4184	-1.27281	9.42655	14.2648	--	6.84279	13.3434	-1.02082
Bra034645	5.44502	25.2069	-2.1575	4.6683	34.1493	-2.85897	4.63064	18.8554	-1.99773	6.47727	28.163	-2.11564
Bra034681	0.646668	14.2094	-4.4161	1.49509	7.44047	-2.29911	3.9164	7.65025	--	4.74255	6.08224	--
Bra034733	0	0.737599	-4.3109	0	0.0503807	--	0.73653	0.308368	--	0.0752571	0.0128177	--
Bra034754	20.7834	217.889	-3.3676	19.3868	270.888	-3.80448	13.7006	69.5809	-2.34853	32.6487	362.36	-3.49155
Bra034774	23.2773	47.9137	-1.0199	10.1554	11.2101	--	6.1142	3.23168	--	1.88979	1.66686	--
Bra034804	6.21876	13.7679	-1.0486	3.23794	15.8616	-2.16594	2.23114	10.5375	-2.14159	2.00317	14.693	-2.78883
Bra034812	7.9368	24.8485	-1.6241	16.4149	12.6322	--	10.5363	5.90835	--	19.0115	18.278	--
Bra034858	2.22995	4.66688	-1.1552	4.60699	4.16748	--	2.97131	4.81997	--	2.75366	3.62076	--
Bra034862	40.1438	84.674	-1.0591	14.0267	11.6699	--	9.69337	9.54659	--	12.264	9.7892	--
Bra034941	881.319	1933.3	-1.1137	593.946	637.129	--	361.061	292.426	--	441.015	530.187	--
Bra034980	0	8.63058	-5.9648	0	7.99235	-6.02668	0	3.4728	-4.78432	0.103508	5.46769	-5.49125
Bra035031	28.7781	66.3375	-1.3017	33.381	88.0022	-1.59701	26.4436	93.352	-2.07302	35.2737	126.335	-2.04373
Bra035066	4.89246	12.8389	-1.3618	8.96772	13.3075	--	13.7466	11.2101	--	6.57027	11.8001	--
Bra035079	0	0.914273	-4.8095	0	1.7322	-5.98551	0	1.91672	-5.99662	0.433928	3.14365	-2.75845
Bra035123	2.1393	6.7092	-1.6122	2.3497	5.17772	-1.14053	1.18147	1.25171	--	1.92446	4.08694	-1.09469
Bra035126	0.840767	2.24124	-1.3512	0.902427	3.54028	-1.96691	1.41963	5.13109	-1.85547	0.881009	4.41058	-2.32865
Bra035286	0.00246117	0.546394	-4.4253	0.303934	0.353109	--	0.268826	0.443138	--	0.939799	0.701288	--
Bra035477	11.9247	27.0978	-1.1511	6.61243	11.4926	--	5.46874	3.8775	--	9.1154	10.9698	--
Bra035544	1.68511	4.21251	-1.1971	5.3972	16.4718	-1.61329	4.84914	3.33056	--	7.71043	5.13915	--
Bra035574	0	11.4911	-4.4793	0.247789	1.2131	--	0	0	--	0	1.50857	--
Bra035712	20.6074	45.3061	-1.1327	30.0416	47.7179	--	24.3774	50.5831	-1.15365	12.1602	19.7986	--
Bra035787	0.29123	2.47888	-2.8149	0.275666	2.00253	-2.82576	1.9373	0.185163	3.03567	3.66243	4.37145	--
Bra035790	12.9562	38.6726	-1.5267	12.7804	12.7684	--	13.6216	24.301	--	14.9664	40.3592	-1.45557
Bra035917	38.258	81.6432	-1.0687	39.6556	100.701	-1.33776	35.4305	83.8699	-1.22298	266.923	203.01	--
Bra035931	0.305471	3.15762	-3.2188	4.75782	2.73758	--	1.09096	2.26165	--	2.97388	3.36448	--
Bra035934	2.45892	5.75029	-1.1942	3.04582	2.26539	--	1.85682	1.52473	--	3.31138	3.06605	--
Bra036040	38.9143	99.7546	-1.3343	40.8788	94.5643	-1.21113	46.068	71.7354	--	44.2849	69.1622	--
Bra036101	19.2709	54.6183	-1.4265	16.4115	22.7693	--	14.1435	19.2976	--	11.3148	15.0398	--
Bra036199	2.21631	5.4796	-1.3128	1.31975	6.21163	-2.20712	6.92023	4.29627	--	3.00774	5.6568	--
Bra036346	0.755703	3.9175	-2.2636	0.119228	0.989811	--	0.216749	0.0667729	--	0.223197	0.14774	--
Bra036490	267.884	636.236	-1.2221	153.899	206.838	--	120.662	89.953	--	111.646	154.231	--
Bra036573	3.05903	9.33373	-1.5836	6.51613	5.53225	--	2.47367	0.811555	--	8.81492	7.77742	--
Bra036575	95.9963	200.761	-1.0445	38.1049	40.4267	--	36.4134	41.2491	--	88.4138	80.8537	--
Bra036617	0.863623	51.2547	-5.2229	0.822142	64.2427	-6.18498	3.0446	171.06	-5.56851	2.38636	87.6084	-5.07687
Bra036640	54.039	116.422	-1.0449	17.0789	23.8234	--	5.28811	6.92654	--	17.1464	8.16007	--
Bra036725	16.4083	44.2302	-1.3776	19.1424	22.1852	--	13.7276	40.8619	-1.48232	30.8064	41.686	--
Bra036774	9.00556	19.7284	-1.1069	21.4277	23.4513	--	18.4041	18.3636	--	23.9741	21.1837	--
Bra036846	3.3298	11.2526	-1.7354	1.74853	8.66069	-2.30603	3.51247	5.28319	--	2.86937	21.3241	-2.89733
Bra036882	183.071	371.449	-1.0011	113.164	106.179	--	63.6478	66.0141	--	49.0861	49.9651	--
Bra036897	6.46767	41.3057	-2.6561	7.8702	7.62407	--	0.206105	1.75468	-2.9404	1.85539	2.46487	--
Bra036912	0.00347859	5.46445	-6.4705	3.65738	0.884747	1.99458	1.75744	1.87285	--	1.7165	3.05224	--
Bra036924	0	2.74209	-5.0062	0	2.5319	-4.9664	0	3.08762	-5.18621	0	4.6406	-6.05536
Bra036946	6.64977	22.1898	-1.656	1.63303	3.11893	-1.40685	1.15342	3.34046	--	1.13471	3.31576	--
Bra037001	6.02791	16.4515	-1.4201	8.47752	16.5746	-1.01828	5.18137	11.8854	-1.17995	8.23425	19.4706	-1.26572
Bra037017	2.76347	16.1454	-2.231	4.28816	19.2208	-2.02762	4.32312	19.0995	-2.122	6.08231	22.0685	-1.81544
Bra037020	1.33679	44.0859	-5.1258	1.58987	41.6712	-4.68717	0.616271	26.8507	-5.38844	2.96821	65.9731	-4.4503
Bra037058	8.91181	23.5666	-1.3627	7.62923	26.2805	-1.76386	8.78565	15.3997	--	11.8155	20.7779	--
Bra037094	46.1897	117.514	-1.3255	6.09739	9.37283	--	4.01743	5.82863	--	7.97344	8.40074	--
Bra037098	20.8695	76.5321	-1.865	17.2291	74.6915	-2.12444	18.7543	50.5832	-1.44553	16.2957	23.8823	--
Bra037108	11.0285	14.2453	-1.6786	16.0204	14.3464	-1.69752	16.2378	14.8292	-1.29244	14.0838	16.5523	-1.50086
Bra037126	0.00015998	1.33146	-4.4793	0.000164868	1.20002	-4.52417	0.350117	0.699793	--	0.629321	0.712247	--
Bra037159	4.33104	7.95502	-1.0028	3.58393	1.68576	--	4.06835	2.01278	--	2.35024	8.02806	-1.76761
Bra037191	99.7993	265.262	-1.1482	100.439	185.641	--	117.405	194.406	--	143.713	389.982	-1.43576
Bra037268	22.522	48.3547	-1.0748	21.0948	25.4673	--	17.8286	21.7563	--	8.29514	10.6431	--
Bra037406	37.5574	78.7064	-1.077	20.4738	57.6949	-1.48787	25.6499	96.2329	-1.90249	31.006	96.4626	-1.69272
Bra037438	0.713512	2.9676	-1.9945	1.17929	0.576739	--	2.16806	0.00240432	4.86291	1.65202	2.35239	--
Bra037456	9.57538	48.4849	-2.3113	7.50377	10.4621	--	5.59451	5.87883	--	10.2603	9.04725	--
Bra037493	1.76423	17.7868	-3.3744	1.13803	23.4823	-4.36235	1.84124	17.654	-3.27367	2.2056	26.8013	-3.72597
Bra037536	0.741865	7.43863	-3.2973	0.924333	6.36128	-2.75782	0.517475	6.02823	-3.50803	0.766031	5.87465	-2.92837
Bra037648	0.299917	1.63571	-2.2782	0	0	--	0	0	--	0.033129	0	--
Bra037664	0.148043	1.17079	-2.6558	0.0700431	2.03558	-4.77138	0.127172	0.899597	--	0.196235	1.27158	-2.58371
Bra037675	247.449	543.312	-1.0685	342.918	499.174	--	110.368	100.83	--	379.212	398.802	--
Bra037689	8.63211	20.5103	-1.2117	10.2971	15.035	--	11.5669	26.1683	-1.14405	12.5688	21.3941	--
Bra037760	14.1617	90.4875	-2.6552	15.9657	26.7537	--	11.2464	19.4292	--	9.29956	38.0648	-2.0503
Bra037766	0	4.19253	-5.1126	0	3.56818	-5.04865	0	2.76448	-4.5859	0	1.70769	--
Bra037778	1.88731	6.02899	-1.4709	1.3748	2.94521	--	2.16281	3.99618	--	1.92891	5.16922	--
Bra037985	2.83967	19.758	-2.705	5.26351	10.9546	--	2.87574	20.2481	-2.73908	13.1014	18.0261	--
Bra038045	27.3095	58.2185	-1.0639	18.7396	46.8895	-1.32526	31.4695	32.8622	--	31.1537	36.0874	--
Bra038216	0.498394	12.6145	-3.5536	0.474936	0	--	0.588253	0	--	0	0	--
Bra038242	1.18377	4.0584	-1.3922	1.22962	3.36439	-1.3603	2.61023	4.57067	--	2.44113	5.88449	-1.36262
Bra038246	2.4387	6.34547	-1.3415	0.0695186	5.93148	-6.19866	4.60318	1.04044	2.12512	1.46954	0.489414	--
Bra038273	0.040575	3.29705	-5.7626	2.13463	2.63676	--	1.64393	1.34421	--	2.48163	1.24022	--
Bra038432	81.9481	252.986	-1.5704	110.653	172.48	--	11.9045	16.3971	--	4.4637	12.0273	--
Bra038461	0	2.72158	-5.7619	0	3.92749	-6.3523	0	2.50407	-5.7579	0.049345	2.27971	-5.57859
Bra038538	2.38565	5.2535	-1.1024	9.28153	25.0371	-1.42885	7.99854	8.78534	--	6.13379	18.3942	-1.59608
Bra038667	1.0335	6.16218	-2.4793	1.35498	6.48287	-2.21671	1.89519	10.6347	-2.58895	1.34067	4.66756	-1.74731
Bra038680	0	4.87312	-4.7667	0	6.57366	-5.36985	0	4.58811	-4.78432	0	4.44824	-4.81441
Bra038687	0.581995	4.03875	-2.9198	1.00922	7.62031	-2.94477	0.566742	5.68699	-3.1439	0.256549	3.36644	-3.60329
Bra038700	43.5308	160.595	-1.8577	21.6415	197.389	-3.17524	81.3521	48.7099	--	17.9814	16.8277	--
Bra038726	51.2479	117.6	-1.1737	69.9799	119.146	--	18.6519	18.1408	--	82.0592	81.739	--
Bra038734	182.981	416.559	-1.1675	119.164	68.5207	--	95.9632	95.8118	--	179.302	158.749	--
Bra038753	51.8018	118.733	-1.1979	52.3888	134.118	-1.39733	51.5894	121.733	-1.26004	61.1534	114.033	--
Bra038776	1.90258	6.7285	-1.8528	1.32372	8.51816	-2.57239	1.91169	8.8412	-2.19846	0.766526	1.95783	--
Bra038780	1.95773	5.4731	-1.3643	0.965873	3.00719	--	0.499738	2.00548	--	1.41694	1.25054	--
Bra038797	9.85091	62.1726	-2.5976	9.18547	58.3938	-2.63935	8.57304	56.787	-2.7164	18.0702	50.765	-1.47752
Bra038798	24.6609	52.5429	-1.0682	20.9845	38.161	--	37.7415	49.7014	--	16.5127	34.2779	-1.06738
Bra038804	14.5849	47.1514	-1.6867	13.8241	36.2725	-1.60446	19.893	48.3986	-1.41435	11.6782	29.8979	-1.58026
Bra038875	0.385493	2.70637	-3.1659	0.121761	4.2268	-5.78416	0	2.9419	-5.18621	0.114629	3.08111	-5.33279
Bra038924	0	5.53665	-4.1865	0.252569	3.40228	--	0	0.289536	--	0	6.31292	-4.4933
Bra038967	1.83743	4.45518	-1.2596	1.64243	8.62299	-2.38704	3.74474	1.62106	--	1.8519	0.837604	--
Bra038976	0.191541	4.83743	-4.3991	0.135953	5.39632	-5.31577	3.34461	3.78765	-4.78986	0.338911	5.96453	-4.08894
Bra038995	0	19.4345	-4.7667	0	17.988	-4.8335	0	7.61832	--	0	10.2989	--
Bra039051	0.292502	99.8527	-8.2627	0.47047	34.8157	-6.15292	0.937589	86.9608	-6.52398	0.645682	36.2992	-5.79266
Bra039081	3.30796	6.94182	-1.1146	9.2325	13.3036	--	6.4453	13.94	-1.15364	6.72737	13.4916	-1.00897
Bra039090	0.0901391	2.56416	-4.3714	0.0013724	9.44583	-7.28526	4.66569	4.92289	--	0.00922854	0.112424	--
Bra039152	10.4394	23.073	-1.1167	6.75006	9.36574	--	10.3424	9.8858	--	15.7851	24.6726	--
Bra039165	54.3688	114.642	-1.3257	69.2412	99.0574	-1.05571	59.7367	69.3926	--	108.166	147.672	--
Bra039268	387.724	999.233	-1.3031	346.136	479.214	--	118.469	109.967	--	100.408	111.78	--
Bra039324	1.09724	7.6101	-2.8022	0.518003	5.35832	-3.92405	0	10.0488	-6.60716	0.366009	7.05466	-4.67888
Bra039355	1.73394	5.61874	-1.5113	2.33543	4.08974	--	1.87712	3.93398	--	2.25177	3.70307	--
Bra039495	50.4901	164.41	-1.6832	16.0113	23.7546	--	8.42803	6.10883	--	5.98569	4.5819	--
Bra039569	2.68372	7.4068	-1.5853	3.39084	6.10687	--	2.79144	7.17586	-1.66348	5.788	9.59516	--
Bra039655	0	2.96542	-5.4466	0	2.6743	-5.46278	0	1.59278	-4.63812	0.0509675	3.08058	-5.68738
Bra039701	1.68045	8.09061	-2.4615	1.04377	3.50734	-1.90691	0.842892	4.27372	-2.30699	4.70715	6.66033	--
Bra039775	0.660919	2.32109	-1.8513	0.865618	3.72689	-2.31645	1.32292	4.40273	-1.75324	0.821531	5.19343	-2.75845
Bra039787	22.0672	45.3891	-1.0062	25.0055	59.6813	-1.25278	19.3983	46.1125	-1.23921	20.0256	53.4786	-1.44942
Bra039818	143.849	451.77	-1.6112	128.621	177.151	--	58.7561	51.0009	--	69.3261	89.1034	--
Bra039841	0	9.70709	-5.9069	0	7.65595	-5.73533	0	9.21474	-5.91431	0	6.65316	-5.55006
Bra039896	0	2.47145	-5.1793	0	1.36905	-4.52417	0	1.66144	-4.73721	0.328516	1.40737	-3.6064
Bra039903	0.518554	26.4631	-5.4549	0.85993	17.9548	-4.50585	1.34436	8.61904	-2.89395	1.50363	33.4508	-4.62056
Bra039926	1.24012	6.0933	-2.2094	0.503312	0.696271	--	0.101793	0.565381	--	0.157388	0.693707	--
Bra039929	8.94855	20.6186	-1.1829	11.0012	13.247	--	4.35423	3.64244	--	20.8725	20.4195	--
Bra039937	19.9985	97.2096	-2.2423	9.63613	44.7823	-2.21331	10.1231	44.9416	-2.09478	3.6814	11.4808	--
Bra039938	2.25372	21.0534	-3.1914	0.403085	8.68148	-4.41917	6.43647	5.07862	--	4.16751	5.37325	--
Bra040039	18.5386	155.565	-1.581	35.4676	170.643	--	25.5058	208.947	--	16.0528	67.2233	--
Bra040049	12.8882	27.4458	-1.0708	15.8591	27.7434	--	15.3789	27.1243	--	26.0642	30.1017	--
Bra040051	1629.76	5734.77	-1.5796	1895.01	5036.63	-1.58372	2323.23	7513.75	-1.96034	2108.99	4038.72	-1.55485
Bra040130	0	4.43701	-5.695	0.694104	2.49406	--	1.25617	0.137973	--	2.44382	0.356629	2.73417
Bra040221	0.248046	12.3444	-5.3257	0.10948	15.0638	-6.81634	0.245879	17.6465	-5.89873	0.306206	6.36245	-4.24116
Bra040257	0.431804	25.4099	-5.5548	0.272044	23.6172	-6.62271	0.946221	35.1319	-5.13699	1.32757	19.47	-3.78054
Bra040329	3.14606	8.13232	-1.3439	1.88738	3.09155	--	2.41275	3.13016	--	4.38614	6.16526	--
Bra040350	0	74.6248	-6.3597	0	40.9616	-5.78416	0	43.0143	-5.63479	0.723572	115.046	-6.66003
Bra040463	0	0.909621	-4.4793	0	0.574913	-4.05226	0	1.07162	-4.91705	0	1.89132	-5.71334
Bra040529	3.98683	9.54408	-1.2323	8.89329	8.46138	--	6.55905	6.42455	--	8.18609	9.64234	--
Bra040663	14.565	30.2364	-1.0281	16.1232	30.6254	--	13.4916	21.3051	--	14.0947	18.3956	--
Bra040673	0	15.4136	-4.4253	0	4.19721	--	0	9.69605	--	0	2.94254	--
Bra040725	3.29162	7.1829	-1.0933	5.17624	12.9326	-1.31292	6.27739	4.79722	--	5.43704	9.78213	--
Bra040749	6.93399	34.0451	-2.2751	4.04219	37.9038	-3.21415	3.22554	39.2008	-3.59381	16.54	38.2824	-1.22676
Bra040857	1.80863	8.87078	-2.2022	2.60568	19.4338	-2.8259	5.48976	3.38962	--	14.6477	13.4589	--
Bra040868	0	1.05096	-4.3109	0	0.749723	--	0	0.733153	--	0	1.37446	-4.90731
Bra040902	33.7167	72.2928	-1.0802	7.06971	4.03004	--	2.66052	2.08681	--	2.08703	1.81377	--
Bra040903	1.57398	7.51408	-2.1321	1.19819	11.0995	-3.1796	4.28909	5.08965	--	8.17362	13.8682	--
Bra040915	10.3929	39.6712	-1.9008	12.2812	33.9439	-1.46187	13.9999	21.4031	--	12.7641	61.894	-2.29155
Bra040922	0	8.19565	-6.9816	0	6.24848	-6.87612	0	2.90415	-5.7341	0	5.80412	-6.77543
Bra040933	1.66749	7.55236	-2.157	1.95515	5.5895	-1.49492	1.57764	4.25184	-1.4238	1.72966	8.01006	-2.21864
Bra040944	0.0828993	2.08165	-3.5536	0	0.895934	--	0.0952297	0.881229	--	0	3.11524	-5.19216
Bra041020	0	1.2425	-4.1201	0	1.67757	-4.68711	0	1.07305	-4.00438	0	1.13761	-4.15735
cabbage_newGene_1001	0	2.859	-4.5816	0	3.74572	-5.12646	0	2.95852	-4.73721	0	3.98259	-5.22862
cabbage_newGene_1002	0	1.00606	-4.4253	0	2.12666	-5.65883	0	2.75548	-5.95605	0.035445	0.939468	-4.4933
cabbage_newGene_1015	0.501175	2.63286	-2.0872	0.228006	3.92537	-4.46157	0.184377	2.29309	-3.72353	0.170181	4.31024	-4.603
cabbage_newGene_1022	0.0474332	7.17089	-6.2092	0	7.01579	-7.19784	0.108763	5.37296	-5.29369	0.0411946	6.2659	-7.08481
cabbage_newGene_1042	62.8152	161.895	-1.3245	64.7301	199.136	-1.62474	57.8301	110.504	--	65.4772	173.324	-1.4516
cabbage_newGene_1063	0	15.1567	-5.078	0	15.8607	-5.3044	0	5.93488	--	0	22.8413	-5.88307
cabbage_newGene_1072	0	2.6818	-4.1201	0	2.144	--	0	2.04284	--	0	4.06811	-4.86161
cabbage_newGene_1079	0.847064	4.19933	-2.3508	0.875668	3.29933	-2.59582	0.436677	3.87658	-3.0557	1.0826	5.33594	-2.53658
cabbage_newGene_1095	4.91153	12.5307	-1.3348	7.52732	10.3044	--	12.2256	9.8231	--	7.31456	17.4051	-1.26733
cabbage_newGene_1101	0	14.7014	-8.0175	0.0450215	10.3144	-7.6701	0.109102	9.17032	-5.97708	0.0420823	7.99832	-7.33106
cabbage_newGene_1102	0	2.37614	-5.7835	0	4.25159	-6.89847	0	1.81354	-5.58245	0.0360934	4.53658	-7.11434
cabbage_newGene_1103	0	5.25115	-6.5357	0	6.05235	-6.95288	0	2.35643	-5.52813	0.0322255	5.23835	-6.8239
cabbage_newGene_111	0	3.16708	-6.1258	0	3.4143	-6.40008	0	2.86682	-6.09331	0.0675249	2.56552	-5.06855
cabbage_newGene_1165	0	2.00533	-4.8095	0	1.62455	-4.68711	0	1.42847	-4.41684	0	3.35255	-5.71334
cabbage_newGene_1168	429.754	32256.1	-4.654	0	10146.4	-5.00811	0	29799.7	-6.16626	0	4864.95	--
cabbage_newGene_1169	0	19.5361	-7.1324	0	17.5744	-7.14273	0	25.5814	-7.61285	0.208279	7.51785	-5.00448
cabbage_newGene_12	0.195663	10.6813	-5.555	0	11.1227	-7.58308	0	10.7216	-7.46889	0	13.1853	-7.85299
cabbage_newGene_120	1.07632	8.89387	-3.7506	1.58569	11.0729	-3.53656	1.33962	1.61898	--	2.5481	21.4004	-3.87577
cabbage_newGene_1236	0	6.81218	-7.2063	0	4.41906	-6.74658	0.044431	3.895	-5.60314	0.102847	5.90659	-5.67825
cabbage_newGene_1249	0	1.26664	-4.5314	0	1.44397	-4.78633	0	1.2459	-4.53172	0	2.06747	-5.3659
cabbage_newGene_1256	0	178.652	-8.0037	0	254.594	-8.68596	0	168.427	-7.9333	0	296.595	-8.8931
cabbage_newGene_1287	0	3.12211	-4.851	0	2.35624	-4.63481	0	2.65034	-4.73721	0	2.52859	-4.71511
cabbage_newGene_1307	0	6.94729	-7.3143	0.0373221	8.58303	-7.7945	0	2.23084	-5.78131	0.12981	2.86695	-4.30972
cabbage_newGene_1327	0.0430029	12.1506	-7.017	0	20.6115	-8.812	0	12.3251	-8.01456	0.0380243	23.9832	-9.05668
cabbage_newGene_1355	0	3.87879	-5.274	0	5.40201	-5.92147	0	1.07924	--	0	1.19211	--
cabbage_newGene_136	910555	44114200	-3.4709	2971990	67341400	-3.05898	4556100	82549100	-3.24807	3715570	20635100	-3.37263
cabbage_newGene_1367	0	6.44344	-6.561	0	2.59038	-5.43246	0	1.82222	-4.87415	0	1.97188	-5.07689
cabbage_newGene_1368	0	6.24247	-8.719	0	3.01224	-7.82982	0.0142025	1.714	-6.0557	0.0109473	1.75284	-7.08481
cabbage_newGene_1400	0.0617715	1.5505	-3.5536	0.292368	1.09224	--	0	0.261946	--	0.492532	0.627924	--
cabbage_newGene_1407	0	5.12646	-4.5816	0	2.4815	--	0	1.7464	--	0	2.27065	--
cabbage_newGene_1408	0	1362.2	-3.9773	0	222.992	--	0	199.181	--	0	143.306	--
cabbage_newGene_1437	10.1042	22.7968	-1.1369	10.4916	4.73028	--	4.62905	7.23239	--	8.03881	9.20678	--
cabbage_newGene_1444	0	2.46353	-5.078	0	1.29352	-4.34045	0	1.59558	-4.53172	0	2.30457	-5.15475
cabbage_newGene_1517	0.629948	5.47397	-3.0688	0.000130376	1.90807	-4.9664	7.64e-05	1.16933	-4.2253	0.24217	3.03586	-3.40008
cabbage_newGene_1518	0	1.24292	-4.851	0	0.334368	--	0	0.391907	--	0	0.648786	-4.15735
cabbage_newGene_1519	0	5.29958	-5.2116	0	4.52883	-5.16384	0	3.10903	-4.53172	0.108097	4.94755	-5.29889
cabbage_newGene_1583	0	0.708272	-4.4793	0	0.159444	--	0	0.199921	--	0	0.274524	--
cabbage_newGene_1604	0.144576	1.65702	-2.8995	0.0684399	0.923221	--	0.0829837	0.920866	--	0.705237	1.8099	--
cabbage_newGene_1649	0.17319	3.68174	-3.8627	0.0819959	2.51763	-4.87917	0	1.3681	-4.00438	0.290245	2.72295	-3.03395
cabbage_newGene_1681	0	10.6006	-6.0022	0	10.3485	-6.14358	0	15.2888	-6.6202	0.124677	15.3496	-6.72528
cabbage_newGene_1710	0	7.22538	-5.9836	0	9.40931	-6.52026	0	10.8604	-6.65863	0.0856718	8.60344	-6.4131
cabbage_newGene_1711	1.16879	12.1303	-3.2265	2.54686	14.8176	-2.49415	2.15293	8.11117	-1.88517	1.35382	9.62651	-2.81405
cabbage_newGene_1717	0	1.72435	-4.6771	0	2.23732	-4.9664	0	1.15215	-4.2253	0	3.24771	-5.60656
cabbage_newGene_1782	1.65276	4.88568	-1.5202	3.32497	5.47983	--	2.92436	3.14213	--	4.15173	5.11769	--
cabbage_newGene_179	0	1.72001	-6.1427	0	1.87077	-6.43108	0	2.28986	-6.65863	0.018071	2.02947	-6.57762
cabbage_newGene_1795	0	5.56788	-3.9773	0	2.64642	--	0.348037	1.63313	--	0.271315	3.55219	--
cabbage_newGene_1818	0	1.36505	-6.8948	0	1.0781	-6.72172	0	0.841857	-6.31803	0.0169741	0.90856	-5.55952
cabbage_newGene_1825	0	1.68955	-4.25	0	2.28082	-4.8335	0	1.47966	-4.15535	0	0.545083	--
cabbage_newGene_184	0.0356063	0.737937	-3.3147	0	0.664425	-4.20354	0	0.41384	--	0.0314601	0.556013	--
cabbage_newGene_188	0	44.6875	-5.6486	0	53.9658	-6.08632	0	62.6201	-6.1119	0	24.9685	-4.95161
cabbage_newGene_1880	6.36537	15.7415	-1.2856	10.2634	21.9984	-1.09663	8.2681	14.1697	--	7.54949	20.4086	-1.45051
cabbage_newGene_1923	0	12277600	-4.4253	0	6766590	--	0	9429180	-4.41684	411846	1925260	--
cabbage_newGene_1937	1.70179	15.6394	-2.8013	0.337703	2.34733	--	0	0.766456	--	1.11764	2.80321	--
cabbage_newGene_1949	0	0.679515	-5.1126	0	0.975809	-5.78416	0.0192662	0.426091	-3.62244	0	0.722504	-5.3659
cabbage_newGene_1952	0.794877	2.76628	-1.7719	0.609936	0.204536	--	0.132208	0.659113	--	0.766406	4.81289	-2.64452
cabbage_newGene_1957	0	3.87882	-6.2553	0	3.63435	-6.3523	0	3.45588	-6.20139	0	2.10282	-5.57859
cabbage_newGene_1968	0.550771	3.60848	-2.498	1.30401	0.811756	--	0.633054	1.95381	--	1.14208	1.72564	--
cabbage_newGene_1969	0.772199	4.51942	-2.4118	0	0.932777	--	4.9e-05	1.12822	--	1.13015	0.59574	--
cabbage_newGene_1999	0	1.02307	-4.1865	0	1.15654	-4.52417	0	0.679045	--	0	1.04118	-4.36815
cabbage_newGene_2045	0	1.89887	-6.9627	0	0.859521	-6.00625	0	0.700789	-5.63479	0	0.328896	-4.66277
cabbage_newGene_2046	0	634228000	-4.8914	0	432841000	-5.43246	0	248199000	-4.63812	0	119651000	-4.95161
cabbage_newGene_2048	0	6.18768	-5.8669	0	3.00494	-5.00811	0	7.84773	-6.30193	0.0799222	0.915835	--
cabbage_newGene_2059	0	444144000	-5.1463	0	143417000	-4.46549	0	245610000	-5.22086	0	14146100	--
cabbage_newGene_2093	0	168293000	-4.1865	0	90399800	-4.12988	0	25352200	--	0	28492900	--
cabbage_newGene_2094	0.317269	5.37667	-3.4397	2.10545	4.36671	--	0.549365	2.38396	--	5.25246	5.36348	--
cabbage_newGene_2098	0.344867	4.23605	-3.2804	0.326578	1.86363	--	0.396247	1.46701	--	0.536031	4.45571	-2.92115
cabbage_newGene_2109	0.627428	3.33911	-2.2459	0.222781	2.4657	-3.42053	0.090068	3.49955	-4.44245	0.348012	0.73662	--
cabbage_newGene_2137	0	16.172	-6.224	0	16.8709	-6.44633	0	16.3126	-6.31803	0.327495	48.5759	-7.03042
cabbage_newGene_2138	0	12.5267	-5.274	0	10.714	-5.23583	0	5.04137	-4.08184	0	29.0831	-6.66003
cabbage_newGene_2147	0	2.01701	-5.1463	0	0.238924	--	0	0.257444	--	0	1.36846	-4.76561
cabbage_newGene_2172	0	0.898134	-4.3109	0	0.500582	--	0	0.745999	-4.15535	0	0.949144	-4.55203
cabbage_newGene_2183	9.35685	20.7079	-1.1238	12.0089	15.1385	--	10.5022	13.0273	--	12.8783	18.4944	--
cabbage_newGene_2190	0	4.59491	-3.9773	0.234286	5.34164	-4.40432	3.43836	2.14384	--	0.222902	0.780158	--
cabbage_newGene_2212	2.36094	7.0864	-1.4967	3.81839	5.23437	--	5.72846	5.96491	--	5.42584	9.37073	--
cabbage_newGene_2222	0	10.6716	-6.6578	0	8.55539	-6.50577	0	16.1631	-7.34868	0.0789367	19.2747	-7.69257
cabbage_newGene_2231	0	2.60865	-4.7226	0	2.09599	-4.58055	0	2.90357	-4.95872	0	1.60354	-4.23109
cabbage_newGene_224	0.0907922	6.14659	-4.9748	0	3.74677	-5.3044	0	7.34242	-6.18393	0	6.25786	-6.05536
cabbage_newGene_2257	6.14101	21.3097	-1.7752	7.11449	16.864	-1.24573	5.46884	25.9588	-2.25298	7.48754	19.4531	-1.3946
cabbage_newGene_2273	0	0.506071	-4.1865	0	0.263834	--	0	0.257695	--	0	0.64795	-4.71511
cabbage_newGene_2283	7.34622	18.5191	-1.2968	3.85449	2.66563	--	14.1788	9.28664	--	6.03958	10.3701	--
cabbage_newGene_2288	1.85645	4.5361	-1.2439	2.28367	3.17252	--	1.91368	5.02251	-1.38983	2.32955	1.94247	--
cabbage_newGene_2289	0	1.46876	-4.3109	0.060666	1.13318	-4.12988	0	2.31062	-5.0386	0	1.10259	-4.07964
cabbage_newGene_2311	0.329115	4.14143	-3.539	0.359272	4.47514	-3.585	0.347698	2.83175	-2.92599	0.402208	8.92929	-4.41299
cabbage_newGene_236	0	24855800	-3.9773	0	4755750	--	0	5629670	--	0	1597530	--
cabbage_newGene_2393	0.0628392	3.70329	-4.7769	0	1.85188	-4.8335	0	3.26475	-5.55555	0.0556778	5.15967	-6.29772
cabbage_newGene_2408	0	1.72488	-4.1201	0	1.264	--	0	0.576875	--	0	4.32756	-5.52095
cabbage_newGene_2414	0	1.04568	-5.1126	0	0.916166	-5.08808	0	1.01186	-5.1507	0	1.17289	-5.46092
cabbage_newGene_2419	0	1.35488	-4.8914	0	2.05852	-5.65883	0	1.68213	-5.3201	0	1.48521	-5.19216
cabbage_newGene_2422	0	0.96263	-4.6302	0	0.472765	--	0	0.0830906	--	0	0.514132	--
cabbage_newGene_2436	0	74062200	-4.4253	36331400	74868300	--	43704000	62274600	--	49037300	32078700	--
cabbage_newGene_2439	0	1.83768	-4.3109	0	1.73257	-4.40432	0	0.766607	--	0	1.88234	-4.4933
cabbage_newGene_2491	0	5.59554	-5.6007	0	10.2595	-6.64448	0	6.89769	-5.99662	0.0859594	5.45377	-5.76391
cabbage_newGene_2500	0	2.13191	-4.3109	0	1.82698	-4.27362	0	2.96863	-4.87415	0.0826305	2.47608	-4.71511
cabbage_newGene_2507	0	5.35563	-6.4571	0	4.46975	-6.3684	0	3.57264	-5.97648	0.045248	3.59606	-6.07552
cabbage_newGene_2510	0	13.2704	-3.9773	0	9.65549	--	0	11.4448	--	0	9.80997	--
cabbage_newGene_2540	0	10.0263	-5.3914	0	5.60679	-4.73757	0	7.4746	-5.0386	0	7.54396	-5.15475
cabbage_newGene_2545	3.94601	10.2968	-1.3525	5.08794	6.24755	--	3.91008	9.35346	--	3.51325	7.13338	--
cabbage_newGene_2546	0	1248640000	-5.8669	0	470480000	-5.55008	0	0	--	0	29183000	--
cabbage_newGene_2581	0	5.14932	-4.3109	0	7.27072	-4.9664	0	3.63739	--	0	9.72317	-5.3659
cabbage_newGene_2597	0	11.247	-5.1126	0.263454	13.1025	-5.49247	0.322694	12.399	-4.41083	1.25672	17.3488	-3.64914
cabbage_newGene_2614	0	26.8613	-5.0062	0	16.464	-4.52417	0	18.4321	-4.47542	0	21.9793	-4.90731
cabbage_newGene_2623	41.6854	191.573	-2.1625	57.2803	179.05	-1.6467	336.894	390.166	--	51.6509	217.085	-2.10442
cabbage_newGene_2636	0	32.8181	-4.4253	0	50.2333	-5.20029	7.48227	30.352	--	1.55312	8.00972	--
cabbage_newGene_2641	4.72858	20.8249	-1.9958	8.51486	13.4691	--	6.21235	20.7226	--	12.2206	11.8149	--
cabbage_newGene_2664	3.2899	29.1431	-2.7805	4.7258	22.7608	--	2.97601	14.4868	--	3.16244	30.9204	-3.19869
cabbage_newGene_2696	1046510	15500600	-2.6316	1179690	8269990	--	1922760	9414340	--	3011490	4916120	--
cabbage_newGene_2822	0	10512.2	-4.3692	0	1341.34	--	0	4888.63	-4.00438	0	1557.74	--
cabbage_newGene_2853	42227.8	133483	-1.1761	63775.8	17245.3	1.60395	52465.2	29007.8	--	44566.4	25871.4	--
cabbage_newGene_2860	480.798	16616.5	-3.5536	0	4322.38	--	3907.71	4817.97	--	3843.43	5426.6	--
cabbage_newGene_2867	20688.1	137136	-2.2341	26789	20343.6	--	55537.3	36359.2	--	48639.7	31154.8	--
cabbage_newGene_288	0	3.72262	-5.4735	0	1.25643	-4.12988	0	0.98039	--	0	2.05676	-4.81441
cabbage_newGene_2890	9212.05	44016.3	-1.7314	13426.8	30961.1	-1.48264	28662.8	17971.2	--	15921.8	30055.6	--
cabbage_newGene_290	0	3.99358	-5.078	0	1.59696	--	0.116821	1.19055	--	0	1.35328	--
cabbage_newGene_2918	0	32560500	-4.851	0	0	--	0	26828400	-4.63812	0	10158800	-4.60846
cabbage_newGene_296	0	1.46805	-5.5257	0	1.66563	-5.87714	0	0.767186	-4.73721	0	1.78581	-5.99314
cabbage_newGene_325	0	0.940193	-4.4793	0	0.775986	-4.40432	0	0.493331	--	0	2.24331	-5.90577
cabbage_newGene_333	0.24268	6.64394	-3.6596	0.230361	8.19895	-5.20029	0.845021	4.26524	--	0.219088	3.85056	-4.23109
cabbage_newGene_342	0.155855	1.41714	-2.7283	0.0983409	1.99015	-4.26139	0.0595602	1.32016	-3.62244	0.0919586	1.46162	-3.81998
cabbage_newGene_347	4.68242	20.2495	-2.0757	5.60786	13.7565	-1.28033	34.7546	18.283	--	4.86986	19.1687	-1.97806
cabbage_newGene_361	0	4.78428	-4.5816	0	2.81249	-4.05226	0	0.904264	--	0	2.91241	-4.07964
cabbage_newGene_372	0.158567	3.10159	-3.4397	0.0921702	1.90942	-4.52417	0	2.82661	-4.87415	0	7.21725	-6.26298
cabbage_newGene_391	6.89414	20.9357	-1.5833	8.71366	15.9644	--	4.95011	21.8568	-2.12237	9.31739	17.8227	--
cabbage_newGene_394	0	6.34981	-4.7667	0	8.85569	-5.4015	0	6.04692	-4.78432	0	13.0905	-5.97179
cabbage_newGene_41	0	1.81366	-5.8465	0	3.97751	-7.12389	0	3.31217	-6.80286	0	0.20932	--
cabbage_newGene_429	0	2.2381	-5.0062	0.0554667	1.26634	-4.40432	0	0.99355	-4.00438	0	2.61129	-5.42993
cabbage_newGene_433	0	1.7519	-4.969	0.178784	1.99469	-3.43014	0	1.89905	-5.18621	0.334224	1.03316	--
cabbage_newGene_474	0	1374840000	-5.4735	0	481559000	-5.16384	0	580558000	-5.44262	0	202536000	-5.19216
cabbage_newGene_486	0	10.6038	-6.7704	0.0772858	20.6892	-7.89241	0.187504	21.5136	-6.42282	0	13.0984	-7.26238
cabbage_newGene_505	0	8.64881	-5.2432	0	6.63624	-5.04865	0	14.5523	-6.07449	0	16.7094	-6.36478
cabbage_newGene_522	2.44937	6.32832	-1.3283	0.946196	1.78316	--	0.573009	0.209158	--	0.928865	1.13277	--
cabbage_newGene_562	0	3.67024	-6.0022	0	2.15661	-5.52156	0	2.04045	-5.47169	0	5.59981	-6.8708
cabbage_newGene_579	0.00134529	2.40771	-4.7226	0.290309	0.000305685	--	2.67658	2.39347	--	0.0271687	2.00661	-4.66277
cabbage_newGene_582	1.26775	3.47028	-1.2697	1.29709	3.2313	-1.27889	1.97435	3.09233	--	1.33136	2.80987	-1.01412
cabbage_newGene_585	1.89243	5.13907	-1.4264	2.01941	3.75688	--	2.44472	5.6191	-1.20529	3.20336	4.77979	--
cabbage_newGene_665	0.0486826	1.78072	-4.0972	0	2.29857	-5.57805	0	1.74772	-5.11429	0	3.14611	-5.99314
cabbage_newGene_680	0	24.0551	-4.4253	0	31.6968	-5.00811	0	32.641	-4.82993	0	24.0454	-4.55203
cabbage_newGene_759	1136740	19270500	-2.4866	2250500	0	--	2899600	9027410	--	4302130	0	--
cabbage_newGene_776	1.21382	21.5103	-4.0632	0.811186	16.4139	-4.28128	0.983525	6.82094	-2.6933	0.759837	25.9201	-5.07686
cabbage_newGene_779	0	2.18249	-4.8095	0	1.63701	-4.58055	0	4.2425	-5.84934	0	3.2324	-5.55006
cabbage_newGene_784	6.14982	13.3152	-1.0754	5.61773	14.0296	-1.30404	3.66477	18.8599	-2.35401	21.022	19.1159	--
cabbage_newGene_785	0	21.6743	-7.3653	0	8.44968	-6.18053	0	19.7555	-7.32498	0.0981515	9.24865	-6.33164
cabbage_newGene_789	0.19629	3.96575	-3.7012	0.185914	0.867955	--	0.112854	2.1952	-3.4465	0.0872779	0.922842	--
cabbage_newGene_8	3.84659	16.1388	-2.0368	1.17941	10.0048	-3.03371	0.248483	3.95921	-3.88152	1.63065	7.6645	-2.23777
cabbage_newGene_811	10.6884	139.684	-3.6773	6.114	149.27	-4.59266	4.85742	136.901	-4.8084	12.7737	52.6797	-2.05921
cabbage_newGene_872	0	5.23424	-5.4998	0	7.20861	-6.12474	0	4.1671	-5.25471	0	6.97455	-6.0954
cabbage_newGene_874	0	8.13649	-7.2536	0	8.14929	-7.46074	0	9.92689	-7.6704	0.125944	8.20261	-5.98518
cabbage_newGene_894	7.04982	15.7845	-1.1392	12.9748	17.0379	--	9.98476	12.1012	--	14.0298	19.335	--
cabbage_newGene_908	0	4422680	-4.4793	0	2738960	-5.04865	0	453913	-4.73721	0	1585130	-4.23109
cabbage_newGene_916	1.08763	8.63823	-2.9103	0.343181	2.67101	-2.91985	2.56452	4.80352	--	1.87336	4.48824	--
cabbage_newGene_93	0.0227284	3.02891	-4.25	0	0.8783	--	1.9845	2.75638	--	1.87028	0.000261716	--
cabbage_newGene_931	0.211764	6.25761	-3.8054	0	12.913	-5.85445	0.490589	7.55327	-3.53653	0.381113	6.51358	-3.96168

## Sheet: down 12hai
Supplementary Table S5. List of B. rapa genes significantly down-regulated in CR BJN3-2.
aResistant NIL CR BJN 3-2, bhours after inoculation, cSusceptible NIL BJN 3-2, dLog2 R/S, e-- represents no differently between two NILs.
GeneID	aR 0bhai.rpkm	cS 0 hai.rpkm	dlog2FC	R 12 hai.rpkm	S 12 hai.rpkm	log2FC	R 72 hai.rpkm	S 72 hai.rpkm	log2FC	R 96 hai.rpkm	S 96 hai.rpkm	log2FC
Bra000002	0.199965	8.40562	-5.0717	0.0631016	31.8408	-8.9628	0.296737	22.321	-5.94108	0.355258	7.10986	-4.11104
Bra000096	11.1394	20.666	e--	9.32825	19.3209	-1.11128	5.49505	20.4226	-1.891	5.32143	17.309	-1.72156
Bra000111	1.16216	3.41643	--	0.846599	3.60131	-2.0605	0.102737	2.37772	-3.67663	0.158853	1.19023	--
Bra000125	6.31946	14.6484	-1.1692	8.24878	32.0773	-1.92774	23.1524	25.9123	--	11.2604	20.0946	--
Bra000152	1.82018	4.33717	-1.4053	2.2239	5.09143	-1.11617	2.00229	4.25152	-1.1314	3.02327	6.36118	-1.39413
Bra000169	0.890451	1.74396	--	1.60454	4.27808	-1.40006	2.88675	2.94072	--	1.77695	1.84307	--
Bra000187	0.551273	0.948484	--	0.46505	1.61508	-1.81595	0.952646	0.91902	--	0.925972	1.25331	--
Bra000272	47.0392	131.861	-1.4579	53.1949	117.871	-1.15164	55.0248	128.734	-1.21393	43.8423	99.3548	-1.20841
Bra000340	8.23846	2.90273	--	5.59028	19.4015	-1.76094	14.0488	13.5021	--	2.13657	1.16579	--
Bra000358	118.496	369.434	-1.5985	64.7383	179.579	-1.46842	31.698	190.475	-2.4842	82.5257	115.684	--
Bra000406	0.929744	2.59437	--	0.115417	1.36131	-3.33472	0.379661	3.17252	-3.01221	1.45e-05	0	--
Bra000487	2.97101	7.09568	-1.2198	2.17543	5.12094	-1.23079	3.1499	4.33509	--	1.63791	1.44603	--
Bra000488	2.75009	8.93416	-1.6976	2.34526	8.13389	-1.80491	2.54511	6.18317	-1.29494	1.5974	2.06003	--
Bra000493	3.48686	6.54954	--	5.6564	11.9591	-1.02459	8.49005	10.0771	--	4.61902	7.96541	--
Bra000638	1.17326	6.58574	-2.3528	1.48091	11.9647	-3.00227	9.81719	8.97254	--	4.15475	5.88158	--
Bra000711	5.099	21.5185	-2.0424	6.4436	16.8464	-1.37444	3.42978	15.9291	-2.18163	4.55492	23.9209	-2.39404
Bra000758	0.164335	0.716757	-1.9945	0.23318	1.27484	-2.408	0.319557	1.64554	-2.36805	0.173896	1.76874	-3.32747
Bra000759	0	2.45695	-6.9145	0	2.8999	-7.31879	0	6.22589	-8.36376	0.0150537	4.02081	-7.81752
Bra000760	1.05317	3.46133	-1.4241	2.23673	8.89558	-2.05402	3.37626	2.70014	--	1.86121	0.901565	--
Bra000776	0	5.07664	-5.5257	0	3.53735	-5.23583	0	10.1863	-6.58072	0	10.6781	-6.81194
Bra000800	0	2.01284	-5.672	0.0317474	2.96569	-6.38433	0	12.5466	-8.39824	0.118557	2.30507	-4.1377
Bra000848	0.127129	1.61803	-3.2031	0.12031	5.51516	-5.39556	1.27029	0.134441	2.8072	0.824502	0.0710532	--
Bra000892	0	3.98462	-5.74	0	6.85876	-6.65765	0	4.7421	-6.09331	0	31.6757	-8.92678
Bra000952	8.5063	20.4315	-1.8847	7.93617	17.1639	-1.73841	9.47583	34.0231	-2.58075	8.72892	27.187	-2.36907
Bra000974	32.5405	63.3504	--	42.33	111.289	-1.3957	62.8748	84.9323	--	49.4032	113.842	-1.22329
Bra001030	5.45999	5.17488	--	3.27806	6.98557	-1.07673	6.50714	8.01042	--	5.69475	4.68653	--
Bra001033	3.42015	0.000854294	5.54365	0.0038233	2.1023	-4.9664	2.07649	8.33e-05	4.9058	1.88216	0.969902	--
Bra001378	17.5617	54.4742	-1.597	14.6824	52.6082	-1.83204	21.232	56.0088	--	20.55	48.5545	--
Bra001453	5.21915	23.1774	-2.1297	0.322463	2.56454	-2.96258	0	0	--	0.101057	0.177963	--
Bra001623	9.84221	20.569	-1.2537	17.9504	36.6478	-1.14549	11.4391	13.3933	--	11.3918	15.151	--
Bra001635	10.9411	4.94514	1.16571	6.29595	17.4799	-1.47162	7.09225	24.3203	-1.77602	8.81297	12.9851	--
Bra001752	179.748	72.5324	1.33029	34.031	75.4742	-1.14995	75.8042	153.407	-1.01798	75.6161	46.4593	--
Bra001758	0	3.00224	--	0	4.84202	-4.68711	0.339016	5.41359	-3.82794	0.0677973	7.69846	-5.33279
Bra001761	10.9401	23.0018	-1.0483	6.67158	36.7252	-2.45323	8.70345	2.99049	1.50664	5.59247	0.577475	3.21478
Bra001826	1.15007	0.669575	--	1.01632	17.4755	-4.0481	0.704319	0.570061	--	1.02046	1.02006	--
Bra001832	1.24104	2.50173	--	1.30949	6.73126	-2.36379	0.854782	8.13981	-3.19681	0.688866	5.35384	-2.99486
Bra001877	3.6237	13.8708	-1.879	0.181331	5.71092	-4.39657	4.03073	4.98328	--	3.56501	2.05256	--
Bra001940	1.00815	0.628532	--	1.7265	4.19666	-1.28033	1.48565	2.59104	--	0.509652	0.450112	--
Bra001953	31.6868	57.8996	--	21.1087	50.0608	-1.23655	22.5366	33.7011	--	185.663	111.698	--
Bra002096	6.042	12.6065	--	3.46397	9.96006	-1.43424	4.46713	13.7814	-1.30689	4.18253	9.78672	-1.18396
Bra002165	0.83974	2.53005	-1.5361	0.681121	2.51355	-1.84722	0.41228	1.39507	--	0.0706943	1.93622	-4.60442
Bra002178	26.5219	43.1462	--	12.854	28.1331	-1.12984	12.5622	35.7748	-1.51344	21.1881	20.2765	--
Bra002204	3.44345	4.80337	--	0.985556	3.43947	-1.77103	2.30922	5.22624	--	1.92385	1.42517	--
Bra002258	4.46001	9.87844	-1.3784	5.49792	9.77889	-1.36752	6.38778	10.5663	-1.89012	7.73757	8.97574	--
Bra002270	0.206596	8.13403	-4.7326	0.212722	3.84051	-4.15592	0.171971	3.86448	-4.14618	0.199317	3.12192	-3.85389
Bra002340	0.598224	26.4766	-5.4098	0.259401	16.0578	-5.8909	0.256744	11.6251	-5.4263	0.395988	10.6391	-4.68927
Bra002380	0	1.20341	-4.3109	0.0112445	1.27061	-4.52417	0.000217834	0	--	1.74975	1.00001	--
Bra002400	138.567	24.6131	2.51108	31.5829	76.7901	-1.28232	60.7368	115.721	--	69.2929	38.8578	--
Bra002465	3.50583	12.331	-1.863	5.14021	12.4769	-1.41612	3.94351	12.3057	-1.67576	3.61265	12.6182	-1.83603
Bra002588	41.2584	80.0628	--	35.7592	93.2903	-1.37444	32.7648	99.9295	-1.54561	46.1677	67.8975	--
Bra002590	15.2133	28.1718	--	14.2217	35.4793	-1.2395	19.5716	32.2809	--	12.8437	18.1669	--
Bra002659	3.14906	7.61154	-1.2441	2.8886	7.71247	-1.41665	3.38732	6.71686	--	2.31456	6.47307	-1.49678
Bra002744	3.69663	3.34354	--	0.543166	1.65531	-1.59998	4.05472	1.5111	1.40184	1.92691	3.29256	--
Bra002793	3.84693	11.706	-1.5826	2.1701	8.12206	-1.8617	1.97436	6.00267	-1.59111	4.43251	8.58606	--
Bra002895	0.236351	5.90567	-4.3729	0.078757	4.49797	-5.31281	0.318645	3.96244	-3.58607	0.110848	3.28349	-4.32457
Bra002927	2.70868	24.74	-3.1748	2.40046	20.3044	-3.03028	2.42147	16.4642	-2.87457	6.54844	29.7169	-2.23817
Bra003062	4.1309	21.7664	-2.3712	2.43162	26.374	-3.41718	12.5893	26.3444	-1.06943	7.80122	13.3058	--
Bra003112	5.84507	5.62102	--	7.64154	17.0692	-1.14488	9.37353	10.6492	--	11.9343	12.3788	--
Bra003161	4.10465	17.2563	-2.0929	3.30438	8.66454	-1.42453	2.39292	3.92084	--	1.91055	6.30926	-1.67333
Bra003189	0.64838	3.61953	-2.9676	0.473911	7.20941	-4.21419	1.23872	5.78437	-2.29282	0.948396	3.32381	-2.37297
Bra003256	0	0.250478	--	0	1.01463	-4.12988	0.52649	0.243204	--	0.152447	0.493459	--
Bra003314	2.78311	15.182	-2.4172	3.78546	9.05721	-1.26035	9.60185	13.9306	--	6.69088	8.10225	--
Bra003329	0.0869904	5.31891	-4.8233	0.082378	3.07695	-5.08808	0	4.81105	-5.63479	0.154538	6.40324	-5.18873
Bra003387	0.76871	0.864196	--	4.56492	10.2566	-1.16879	0.793018	0.406821	--	0.0188541	2.41383	-4.99459
Bra003507	1.64623	1.92695	--	1.55968	8.08938	-2.33494	2.30146	5.77555	--	3.35293	2.4905	--
Bra003517	6.90111	17.3023	--	0	13.6201	-4.40432	18.6713	0.716913	3.81128	5.90209	7.09619	--
Bra003647	1.83176	2.9853	--	3.10314	9.3467	-1.24636	2.84485	1.52944	--	1.63289	1.65295	--
Bra003681	11.35	48.6527	-1.8796	19.6816	39.1485	-1.0105	9.04635	19.0561	-1.05801	6.37138	18.4175	-1.44183
Bra003732	49.9912	46.5438	--	23.175	56.7406	-1.2903	34.1972	55.1424	--	43.2656	59.6544	--
Bra003780	84.7246	15.3523	2.47248	14.2093	38.6216	-1.44133	20.3972	60.6238	-1.56589	31.1998	21.5846	--
Bra003811	0	2.16413	-4.3692	0	3.80626	-5.33749	0	1.91708	-4.29201	0	2.93579	-4.95161
Bra004026	160.314	302.461	--	18.2944	41.5251	-1.17994	11.2661	29.5779	-1.39587	33.0797	30.8911	--
Bra004032	0	9.17592	-7.1324	0	7.32295	-6.94216	0	10.2841	-7.34082	0	8.25812	-7.1337
Bra004073	25.5725	79.5599	-1.6153	39.1771	96.0564	-1.29365	76.0691	78.9649	--	41.5606	62.8631	--
Bra004188	1.85094	23.2699	-3.6644	0.626999	6.39519	-2.99289	1.85743	7.2338	-2.03859	0.907412	11.664	-3.19477
Bra004195	0.0353896	1.35108	-4.1345	0.0334866	1.91163	-5.68478	0.0405296	1.8322	-4.64627	0	0.967091	-4.71511
Bra004208	0.000177987	0.73785	--	0	1.75749	-4.92344	0.00127762	0	--	0.0277935	0.000227858	--
Bra004209	16.1753	17.6563	--	6.55113	26.9712	-2.01994	25.8671	9.3717	--	14.3193	11.689	--
Bra004462	5.55426	11.3133	--	8.47788	17.1042	-1.00623	11.4276	14.0997	--	11.8503	17.7828	--
Bra004491	47.4276	53.0601	--	32.9057	82.8135	-1.33144	27.0231	53.8155	-1.00013	61.9897	61.2043	--
Bra004499	24.9627	58.3001	-1.1982	49.1519	99.99	-1.02877	97.0082	96.4115	--	54.7043	69.647	--
Bra004509	0.404101	2.13175	--	0.637598	2.84501	-2.12748	1.23665	1.07177	--	1.73137	2.79208	--
Bra004617	0.393595	0.879036	--	0.225324	2.71153	-3.79867	0.976789	0.931716	--	0.313974	0.529426	--
Bra004671	1.08699	2.82994	--	1.42518	5.83275	-1.99458	1.63294	2.48895	--	1.85611	3.79687	--
Bra004736	2.15433	3.616	--	0.41335	2.88513	-2.70055	1.44748	2.46128	--	5.40668	7.52533	--
Bra004743	89.9841	151.403	--	114.809	263.083	-1.21377	116.618	95.4774	--	74.1279	56.8943	--
Bra004753	0	2.29474	-5.5257	0.0796235	2.31392	-4.77138	0	2.75825	-5.89298	0.0371958	2.56303	-5.88307
Bra004775	0	17.8005	-6.598	0	23.1039	-7.14273	0	20.5975	-6.9023	0	16.5857	-6.68648
Bra004792	20.4167	58.8356	-1.4547	16.3726	40.8824	-1.24122	8.59307	15.9684	--	20.2434	33.487	--
Bra004864	0.673744	2.5034	--	0.255396	4.50316	-4.0692	3.26149	3.60493	--	1.44341	2.64515	--
Bra004896	6.36419	11.4352	--	6.80602	14.2229	-1.06129	7.08395	9.62657	--	7.58036	9.73476	--
Bra004968	9.36861	19.2306	-1.0144	11.4596	28.163	-1.25759	13.9636	17.8805	--	11.1489	20.0983	--
Bra004982	9.70563	7.96194	--	2.73151	11.631	-2.08361	5.03302	9.9035	--	1.31124	0.372473	--
Bra004983	2.96571	10.3725	-1.7608	5.07659	21.4905	-2.02451	14.0589	15.5966	--	11.752	19.0318	--
Bra004994	14.314	11.6096	--	1.08347	8.25954	-2.91083	1.31342	13.848	-3.39638	3.36954	7.69603	-1.19928
Bra005033	8.29454	13.9964	--	1.69119	12.849	-2.87513	8.63812	12.3139	--	5.03192	4.93981	--
Bra005069	12.915	21.3685	--	9.91198	21.0577	-1.05643	9.08087	7.37697	--	23.2706	23.5867	--
Bra005077	28.237	53.2208	--	28.3387	62.9362	-1.15147	29.6614	55.8849	--	28.2912	46.9145	--
Bra005143	0.261612	1.34022	-2.0872	0.399437	2.49207	-2.59367	0.543022	1.97995	-1.85226	0.662485	2.13995	-1.74849
Bra005153	13.2494	46.606	-1.7624	43.7315	146.653	-1.74176	21.8116	29.0337	--	2885.92	5342.22	--
Bra005178	1.09665	5.16187	-2.1478	0.259552	1.81799	-2.77975	0.235987	0	--	0.303825	0.214462	--
Bra005238	5.19	18.1142	-1.7694	3.70614	8.61022	-1.20694	5.86504	3.43779	--	4.45798	4.19692	--
Bra005298	7.12165	42.4145	-2.6607	6.10158	41.1872	-2.75953	6.03354	26.1744	-2.2097	6.29383	23.2913	-2.02474
Bra005300	11.8407	29.0639	-1.2741	19.1643	67.3261	-1.81313	17.7512	39.8189	-1.1698	12.975	23.6693	--
Bra005336	1.29479	2.83695	--	1.32689	3.14172	-1.30257	1.4575	3.69334	-1.33028	1.73649	3.11326	--
Bra005345	0.969911	3.52958	--	0.382666	5.00284	-3.65425	0.185671	0.085896	--	0.143496	0.379621	--
Bra005351	6.12645	3.23402	--	2.03104	6.32118	-1.60352	1.7616	10.1193	-2.47636	20.2571	15.205	--
Bra005409	0	2.8989	-4.1865	0	7.44407	-5.65883	0.222319	3.28859	-3.50756	0.517726	4.55629	-3.4396
Bra005423	1.23225	3.58464	-1.5076	0.518277	4.12364	-2.94477	0.784626	1.59321	--	0.807548	2.70945	-1.77113
Bra005500	0.857658	1.96858	--	1.48099	4.87471	-1.6837	1.95657	2.58328	--	4.20467	8.22591	-1.00602
Bra005561	0	1.65836	--	0	2.30504	-4.05226	0	1.18142	--	0	1.70972	--
Bra005637	3.49175	9.78628	--	3.65034	14.9812	-1.25952	4.6997	19.8856	-1.20825	5.58596	8.63649	--
Bra005641	23.0324	59.5381	-1.3321	29.6442	82.5991	-1.49287	28.5523	24.6246	--	16.5306	9.97501	--
Bra005712	2.02565	3.19466	--	1.4931	3.8452	-1.26397	1.49582	1.31168	--	4.16757	3.92602	--
Bra005727	23.7192	33.7568	--	25.3583	53.7317	-1.0831	29.4282	50.1812	--	41.1252	62.4133	--
Bra005731	12.6607	73.4218	-2.4055	2.80437	239.017	-6.33272	5.93381	129.699	-4.30213	5.7135	23.2905	--
Bra005758	0	0.803759	--	0.0805811	1.29151	-3.52659	0.269277	2.28972	-3.01231	0.150653	0.221667	--
Bra005759	5.53088	11.5512	-1.0296	5.54067	12.0492	-1.11605	6.07622	13.4582	-1.13417	5.19393	10.7293	-1.0677
Bra005771	7.13787	5.10665	--	4.1321	9.26609	-1.16659	6.8519	7.40164	--	1.54747	1.17194	--
Bra005802	0.275709	3.27566	-3.3464	0.430526	6.2555	-3.80556	0.288494	4.11196	-3.91928	0.201195	4.51344	-4.34369
Bra005894	1.70916	0.926711	--	0.0173607	1.594	-4.87917	0.033771	0.00794761	--	0.910179	0.509389	--
Bra006003	0	2.82339	-6.224	0	1.52563	-5.52156	0.0376318	1.93755	-4.87204	0.0290278	2.11309	-5.99314
Bra006061	34.6744	68.7455	--	25.5127	81.9836	-1.39531	36.2302	93.1977	-1.08371	23.8414	63.8608	-1.25035
Bra006067	3.18319	10.5369	-1.4302	3.27782	14.8164	-2.11234	4.23501	14.1827	-1.86693	4.4532	19.9882	-2.11596
Bra006197	18.315	41.1023	-1.1734	15.1101	32.5203	-1.16969	13.2506	26.8973	-1.04979	21.2942	41.0199	--
Bra006374	0.192782	0.841181	--	0.0729697	1.17391	-3.94027	0.132496	1.50791	-3.28902	0.34077	1.05382	--
Bra006378	0.631433	2.96346	-2.062	1.24866	3.79329	-1.36468	0.677219	5.13088	-2.68802	1.85643	6.14809	-1.58131
Bra006396	17.8054	58.8364	-1.7083	21.6816	45.7652	-1.08136	22.1406	60.4954	-1.46149	26.2765	73.6186	-1.50123
Bra006407	11.2365	21.9148	--	14.6302	31.7975	-1.12016	15.2519	20.6617	--	15.7388	31.606	-1.02132
Bra006578	10.4542	54.0274	-2.366	17.0411	53.6665	-1.68537	101.015	119.496	--	15.4855	64.1192	-2.08798
Bra006655	9.78033	17.8067	--	8.84496	18.2962	-1.04266	15.562	25.9565	--	2.77279	5.63922	--
Bra006656	11.73	26.8966	-1.1732	15.979	32.7137	-1.03117	23.6432	19.5849	--	13.2286	24.2393	--
Bra006719	6.31721	0.973522	2.63477	1.68878	7.15541	-2.04029	8.87404	4.41931	--	7.44991	7.90919	--
Bra006780	0.221398	1.25599	--	0.251425	1.69615	-2.71864	0.202958	1.68616	-2.9404	0.313267	2.6634	-2.95654
Bra006826	1.38144	2.11904	--	1.21341	2.58205	-1.09411	2.13116	2.31173	--	0.817898	2.20496	-1.44035
Bra006863	0.0580639	4.83041	-5.2347	0.164466	3.72615	-4.21479	0.133134	2.39538	-4.0953	0.0775375	2.45411	-4.88516
Bra006865	0	7.43592	-4.3692	0	9.10256	-4.8335	0.359324	4.38662	--	0.280222	14.424	-5.46092
Bra006882	0.396455	0.64864	--	0.187562	1.03829	-2.4418	0.416137	0.139587	--	0.700395	0.825331	--
Bra006883	1.5934	2.81789	--	0.936107	3.45415	-1.84722	0.945061	1.68776	--	1.79981	4.98187	-1.46446
Bra006981	61.6305	189.398	-1.5494	178.836	629.753	-1.82313	290.303	364.597	--	724.94	1072.68	--
Bra006997	304.385	449.88	--	463.211	1130.28	-1.26555	390.607	671.847	--	315.633	489.848	--
Bra007002	3.4639	17.9824	-2.3539	2.69667	13.7637	-2.34287	2.74012	11.2016	-2.00751	3.62004	15.1209	-2.07207
Bra007023	122.758	290.177	-1.2003	130.517	431.713	-1.72725	131.496	264.564	--	110.104	422.254	-1.99369
Bra007040	2.5249	2.54469	--	0.930785	10.9437	-2.53486	0.889242	0.823604	--	0.945553	3.92674	--
Bra007073	2.25434	4.69102	-1.0465	2.02737	4.61004	-1.11809	2.66072	2.61017	--	3.27162	6.28453	--
Bra007092	1.9401	5.65103	--	5.30926	15.8878	-1.56429	5.33258	17.0113	-1.64936	5.75669	4.98563	--
Bra007102	19.8045	35.9753	--	18.3756	43.6874	-1.24834	22.1957	36.0663	--	22.8301	50.9968	-1.17838
Bra007133	0	2.17471	-5.274	0	2.80827	-5.6324	0	0.301327	--	0	2.18771	-5.46092
Bra007143	0	5.87077	-6.8948	0	2.73268	-6.10566	0	1.57821	-5.41295	0.0393376	7.85831	-7.61894
Bra007150	0	0.890854	--	0	2.22674	-4.58055	0	0.0964584	--	0	3.97604	-5.39827
Bra007170	3.31117	11.5174	-1.676	2.75734	11.428	-1.94198	7.10515	6.0298	--	2.73974	4.48618	--
Bra007195	31.9424	14.4681	1.15999	5.60076	13.4546	-1.25658	7.53905	18.3964	-1.28485	9.94359	10.9205	--
Bra007325	7.42795	7.03537	--	4.29628	8.91746	-1.05742	3.66645	5.02449	--	7.94334	10.1988	--
Bra007354	0	2.1044	-5.0062	0	3.0851	-5.73533	0	2.10114	-5.11429	0	1.59357	-4.81441
Bra007406	0.606129	1.32294	--	0.229503	1.66716	-2.83022	1.04293	1.67047	--	0.805394	1.18482	--
Bra007485	4.31669	8.68582	--	3.07865	13.8145	-2.14084	4.62798	7.92913	--	7.23343	14.3069	--
Bra007537	1.9397	7.48564	-1.9108	0.459089	2.85832	-2.60342	0.0795094	0.294047	--	0.982736	1.95093	--
Bra007581	40.7029	37.1699	--	10.4385	31.9953	-1.61334	12.7098	30.5899	-1.25898	9.04046	15.6579	--
Bra007584	1.73571	3.02674	--	1.19729	5.9367	-2.10228	3.37757	2.72043	--	0.728657	1.60887	--
Bra007630	9.60265	18.7794	--	8.81695	18.3124	-1.1244	19.1391	12.1443	--	10.7871	10.9196	--
Bra007662	1.887	3.79573	--	1.65335	4.15211	-1.36095	3.64094	4.29759	--	2.33781	3.22148	--
Bra007667	0	13.1525	-5.5512	0.130114	18.7884	-6.59059	0	7.20145	-5.55555	0	12.0254	-6.26298
Bra007696	17.0274	4.28732	2.0072	6.7704	19.3475	-1.50925	9.47084	29.0109	-1.61825	10.0301	9.32981	--
Bra007843	9.27933	10.0568	--	3.07058	10.1909	-1.72329	3.40097	3.81711	--	1.90293	3.64701	--
Bra007857	0	0.89407	-4.8914	0	2.14494	-6.3523	0	0.535707	-4.29201	0	0.167211	--
Bra007949	11.7329	33.8123	-1.5096	21.3349	70.3182	-1.7197	10.6574	13.4315	--	15.8701	36.5225	-1.23295
Bra007950	2.5477	14.9654	-1.7497	1.54208	17.2274	-3.27656	4.47487	5.36047	--	0.93231	19.8807	-3.38805
Bra007967	0	29.5411	-8.2134	0	31.8196	-8.48646	0	8.49651	-6.52634	0	31.8082	-8.5081
Bra007976	0.298543	11.7486	-4.6452	0.141492	7.48364	-5.57805	0.172209	1.28031	--	0.266899	5.04421	-4.0907
Bra008001	9.05042	12.6888	--	1.41694	5.49628	-1.93169	7.67003	11.8792	--	1.31991	1.23353	--
Bra008055	0	2.17601	-5.5512	0	2.49341	-5.94314	0	0.766483	-4.15535	0	2.07065	-5.68738
Bra008056	0	0.959031	-5.4735	0	1.03698	-5.73533	0	0.463623	-4.53172	0.0384526	1.01474	-5.73885
Bra008071	9.42026	11.1632	--	1.09011	11.0966	-2.6822	2.95376	7.09124	--	0.924701	5.63597	--
Bra008101	239.674	26.1335	3.11674	53.9088	112.034	-1.06428	89.8234	176.142	--	114.134	66.5933	--
Bra008157	56.8814	168.135	-1.5421	32.5414	92.7373	-1.50955	30.6686	68.0957	-1.15226	107.953	163.855	--
Bra008278	2.1144	9.10509	-2.0285	2.00344	8.19014	-1.99426	2.29213	10.1019	-2.11305	2.55084	8.78434	-1.78859
Bra008308	2.42841	9.61865	-2.2649	2.15416	8.44227	-2.13876	3.01956	9.73875	-1.96538	2.61846	14.3295	-2.80962
Bra008311	0.176313	0.817489	--	0.166854	2.72747	-3.96978	1.51525	2.93729	--	0.116938	2.16922	-4.06658
Bra008312	0.16942	2.42631	-3.5577	0.33441	1.97846	-2.64481	0.105339	2.12417	-3.49604	0.121951	2.85929	-4.09455
Bra008366	0.0231778	0.252854	--	0.0438634	0.569253	-3.64165	0.284827	0.391377	--	0.122757	0.217087	--
Bra008368	0.285782	9.23156	-5.3448	0.272719	9.41441	-6.67828	0.322694	5.0179	-5.90498	0.502686	10.9306	-6.93053
Bra008408	2.16e-05	0.943305	-4.25	0.000129727	0.721892	-4.05226	0.459033	0.961197	--	1.03326	0.00839496	4.5376
Bra008446	0.0211012	0.80537	-4.1345	0.0199622	0.559483	-4.68711	0	0.623129	-4.78432	0.0372326	0.592626	-3.81998
Bra008510	15.391	16.6455	--	2.65209	12.2334	-2.20202	2.29379	10.7283	-2.21735	3.10777	3.40538	--
Bra008544	1.31192	1.8928	--	0.00169817	3.46132	-7.02577	2.12136	2.29181	--	0.000357126	5.64218	-7.75014
Bra008615	0	0.53503	--	0.397773	2.68293	-2.71864	0.884121	0.668839	--	0.683004	1.04086	--
Bra008644	0.175794	1.15102	--	0.110934	1.22311	-3.33472	0	0.872755	--	0.103794	2.74872	-4.54561
Bra008663	8.75537	14.9953	--	9.0043	18.9087	-1.0687	16.2059	14.829	--	6.4954	6.37904	--
Bra008690	0.774957	0.683582	--	0.00139187	3.20787	-5.52156	1.88518	0.525566	--	2.18754	2.10405	--
Bra008757	2.19579	5.99073	-1.4256	2.19401	5.57221	-1.343	2.30894	4.91386	--	2.80971	29.1875	-3.38603
Bra008940	208.413	9875.38	-5.0706	349.417	6580.19	-4.37481	129.333	7174.63	-5.75485	659.966	17447.9	-5.2942
Bra008993	88.3636	23.1721	1.94976	18.195	54.609	-1.57738	36.1277	75.9678	-1.05947	59.3628	44.6582	--
Bra009000	13.8421	18.8394	--	8.49151	18.6208	-1.12461	14.104	17.0727	--	15.2596	18.2412	--
Bra009111	2.46563	5.82228	-1.0343	3.2297	7.79676	-1.22741	4.09414	3.41264	--	6.85329	5.85807	--
Bra009223	1.23503	3.42235	-1.4433	0.821166	2.29473	-1.44613	1.72	2.43285	--	1.68068	3.04884	--
Bra009294	44.3096	17.3203	1.37098	10.1487	21.7875	-1.09821	9.15985	24.2666	-1.40863	12.4215	8.70871	--
Bra009401	0	1.72527	-5.1463	0	1.14454	-4.73757	0.143046	1.84833	-3.49005	0	3.38061	-6.28045
Bra009433	7.62097	27.3265	-1.8185	5.74067	20.2511	-1.81203	5.77139	18.6968	-1.69688	4.99986	16.8178	-1.76034
Bra009518	2.17211	5.79669	-1.3781	2.16553	7.08573	-1.71241	4.57639	8.815	--	3.90818	5.69455	--
Bra009581	9.02061	45.7915	-2.342	6.93436	27.7433	-2.07527	8.87598	24.8707	-1.57587	7.23803	29.782	-2.13214
Bra009591	0	1.44068	-5.2116	0	1.01764	-4.87917	0	0.712909	-4.35577	0	1.5819	-5.68738
Bra009618	1.18059	2.85074	--	0.657252	4.80345	-2.7906	3.13572	2.63233	--	1.93159	2.52844	--
Bra009632	19.113	20.116	--	42.1233	86.0405	-1.02993	26.3283	30.4334	--	21.4802	27.6715	--
Bra009636	2.51612	7.38834	-1.4045	1.94783	4.40204	-1.23729	3.67215	5.9526	--	4.61312	10.7864	-1.19648
Bra009649	0	2.28734	-4.4253	0	1.96875	-4.40432	0	1.7445	-4.15535	0	2.21141	-4.55203
Bra009716	0.793657	1.51539	--	0.328625	1.55911	-2.22247	0.398019	1.68016	--	0.526688	0.852727	--
Bra009737	0.128429	1.05882	--	0.0961049	0.979209	-3.58526	0.291018	0.826641	--	0.151412	0.858888	--
Bra009751	11.453	15.8196	--	11.3383	23.1227	-1.02209	13.5792	19.0221	--	14.0521	21.2664	--
Bra009762	3.38144	46.9343	-3.7985	2.16098	49.2416	-4.52982	0.687127	45.1989	-5.8382	2.71643	37.0586	-3.79222
Bra009786	0.733597	12.0897	-3.6005	1.01353	7.56531	-2.89459	0.63104	4.25358	--	0.649765	6.54757	-3.32747
Bra009799	26.9133	48.264	--	24.2217	81.5577	-1.73802	15.8828	43.0885	-1.38269	87.8466	103.108	--
Bra009803	0.965512	3.9384	-1.9727	2.3438	14.843	-2.66104	0.432865	4.79424	-3.40608	3.34034	11.4758	-1.79829
Bra009829	54.712	110.026	--	60.5073	126.504	-1.06339	63.6252	111.384	--	61.2454	84.0701	--
Bra009886	7.13879	9.28777	--	7.37316	15.585	-1.07301	26.737	26.4086	--	3.70924	4.17497	--
Bra009920	19.1378	48.0778	--	22.7804	62.5391	-1.05526	18.9335	47.0174	--	25.054	60.5427	--
Bra009968	8.3675	17.813	-1.0164	9.38207	23.1818	-1.30856	5.33849	11.1867	--	10.9968	6.87035	--
Bra010030	6.70405	18.7378	-2.5364	3.64423	23.6399	-2.83969	4.0452	21.2827	-2.48472	10.7198	21.4044	-2.10236
Bra010037	0	9.26715	-6.3882	0	16.7499	-7.40719	0	7.939	-6.26919	0	14.2541	-7.19026
Bra010118	10.3096	9.78031	--	3.31823	9.0589	-1.59367	11.0636	8.97801	--	9.49861	11.5282	--
Bra010192	0	266.28	--	0	293.149	-4.12988	0	717.613	-4.63812	0	65.4441	--
Bra010217	0.933134	8.98281	-2.9694	1.77002	15.0482	-3.04169	0.863301	6.23282	-2.74316	1.50747	16.4615	-3.32536
Bra010272	3.10622	9.2245	-1.3761	4.92747	12.4036	-1.2441	3.12112	4.95244	--	5.78995	18.0706	-1.56227
Bra010275	0.496049	2.42399	-2.4099	0.512339	2.12728	-2.33333	0.618089	2.9237	-2.4907	0.721475	2.58741	-2.26213
Bra010333	6.05098	17.6142	-1.5776	6.00173	17.6514	-1.56388	7.83792	15.112	-1.01046	6.98745	10.9129	--
Bra010366	0.0713828	0.18164	--	0.090043	0.677633	-2.87898	0.0272299	0.351448	--	0.020998	0.872583	-5.15475
Bra010397	1837.03	199.71	3.20559	380.769	1009.73	-1.514	933.664	2290.84	-1.3301	1599.92	1112.55	--
Bra010402	2.80869	5.5236	--	1.6762	4.6319	-1.22048	3.9424	6.18871	--	2.45447	5.28967	--
Bra010408	7.07591	1.87011	1.91689	9.08219	20.0764	-1.13344	8.14473	7.67379	--	8.84432	5.10198	--
Bra010658	0.637134	2.70449	--	0.670224	8.06744	-3.53656	0.325036	4.95903	-3.80259	0.188329	1.32923	--
Bra010663	0	0.37942	-3.9773	0.0343523	1.0662	-4.77138	0.0956747	1.04838	-3.40855	0.0960962	0.774445	-2.77101
Bra010788	1.25403	1.5125	--	1.50067	3.64392	-1.14433	1.38428	2.19605	--	10.3178	9.29429	--
Bra010797	0.566195	1.67324	--	0.706238	5.96129	-3.14696	0.521363	5.17951	-2.78482	0.998066	2.0663	--
Bra010880	410.295	181.864	1.1975	115.201	266.839	-1.21246	173.411	324.247	--	207.264	134.137	--
Bra011174	5.78599	29.1971	-2.2212	5.41671	15.3941	-1.38641	3.77673	14.4964	-1.82983	5.34661	12.5255	-1.13633
Bra011177	0.688047	2.01728	--	0.244172	1.85841	-2.8882	2.02018	1.27344	--	0.114073	0.16795	--
Bra011196	206.306	510.355	-1.2816	222.077	467.237	-1.0745	88.808	148.883	--	251.904	182.979	--
Bra011202	0.0496049	3.67085	-5.093	0	3.06169	-5.87714	0	3.6321	-6.05541	0.0438918	1.5543	-4.90731
Bra011226	0.225541	0.000323843	--	0.0711725	2.65911	-5.08808	0.0863125	3.82929	-4.61886	0.600299	2.68537	-2.04454
Bra011273	1.45487	11.4711	-2.9004	2.21946	13.1821	-2.52201	2.22805	12.1113	-2.39593	2.08069	6.58009	-1.63217
Bra011383	5.40325	23.8825	-2.1215	2.90885	11.3449	-1.92216	7.07147	8.52864	--	5.03623	5.29974	--
Bra011384	4.55185	5.08388	--	6.93648	14.7067	-1.3171	8.45286	6.31773	--	5.58019	9.52816	--
Bra011455	3.67598	3.99208	--	3.1255	7.27832	-1.11751	3.58218	3.87383	--	3.9348	4.36962	--
Bra011460	132.369	87.3619	--	61.511	168.279	-1.46825	158.015	195.243	--	24.3204	27.2206	--
Bra011494	8.77407	10.9223	--	6.4498	15.6143	-1.42376	7.67988	18.1282	-1.25254	8.34799	12.8396	--
Bra011529	69.2726	19.0804	1.87714	7.11944	16.3689	-1.19538	7.12607	19.2653	-1.42488	10.843	7.00522	--
Bra011576	21.0158	21.8686	--	7.65473	20.0314	-1.38902	7.84435	17.582	-1.16396	12.0495	15.123	--
Bra011606	12.4828	29.1815	-1.1961	10.8016	30.2996	-1.48333	25.4928	16.6327	--	13.0698	15.592	--
Bra011660	1.08637	11.9176	-3.3744	0.887431	12.1225	-3.76809	1.02077	11.4099	-3.40498	0.349054	14.3904	-5.27253
Bra011672	15.5351	16.7928	--	2.22263	23.8742	-3.07559	4.15145	15.4726	-1.88198	3.64814	4.86496	--
Bra011724	5.61921	14.7892	-1.3653	5.5391	11.1925	-1.00883	5.48025	8.74872	--	2.93701	3.13262	--
Bra011893	0	2.04701	-3.9773	0	9.74963	-6.38433	0	10.7009	-6.44072	0.196303	14.7806	-6.05734
Bra011897	0.456862	18.5544	-5.0776	0.230519	4.09314	-4.08277	0.209198	6.13607	-4.55766	0.268949	2.58409	-3.25983
Bra011907	2.6365	15.485	-2.4215	2.27505	19.3344	-3.04169	4.17207	11.4404	--	1.51418	15.9043	-3.25893
Bra011932	3.43547	5.07626	--	8.13505	16.9785	-1.05041	8.25077	10.6584	--	4.85364	8.2355	--
Bra011960	2.88124	8.32916	-1.4808	4.97957	9.84385	-1.19184	4.41896	5.85112	--	4.05154	7.96991	--
Bra012015	0.112114	1.34573	-2.9579	0.0530593	1.10128	-4.27362	0.321418	1.00954	--	0.198535	0.832562	--
Bra012088	53.421	25.2089	1.10372	7.57982	18.7549	-1.30102	12.3748	41.2089	-1.73537	17.4172	14.2775	--
Bra012131	13.1195	27.6393	-1.0549	3.67281	7.89949	-1.08932	2.10501	3.36874	--	0.562917	0.220728	--
Bra012198	0	3.83403	-6.224	0.246358	4.34672	-4.08122	0.348005	0.550672	--	0.498761	2.77909	-2.46644
Bra012225	3.94799	5.29849	--	0.320583	2.88216	-3.1319	0.519308	2.88884	--	1.00462	1.94613	--
Bra012293	15.8418	79.4561	-2.2786	17.297	67.4084	-1.93681	13.2215	35.8127	-1.42861	17.8538	72.1069	-2.01313
Bra012342	1.7713	6.76304	-1.9044	3.14286	7.21951	-1.19287	3.1966	9.18025	-1.52147	4.81647	8.7166	--
Bra012359	1.86511	8.22561	-2.1222	1.68528	4.4812	-1.39604	4.12728	4.04036	--	1.54641	2.38418	--
Bra012531	2.37735	16.5164	-2.7566	1.57876	13.805	-3.11252	1.29019	16.5387	-3.6605	2.91307	13.3887	-2.20141
Bra012583	3.55154	4.81515	--	3.23107	8.6916	-1.42758	5.29871	4.6912	--	4.96253	5.81349	--
Bra012584	0.161722	2.25112	--	0.459969	4.13797	-3.1319	0.933613	5.07633	-2.39952	0.434303	1.80154	--
Bra012613	6.52104	13.9453	-1.0747	5.39477	10.965	-1.0299	5.99382	12.7023	-1.087	3.57	8.49099	-1.26955
Bra012618	3.8791	6.49823	--	2.06851	5.90335	-1.50685	2.81915	7.98582	-1.50037	4.11127	6.78999	--
Bra012684	237.277	551.378	-1.2299	178.976	412.189	-1.24343	253.239	373.239	--	676.672	1972	-1.57198
Bra012688	0.01458	10.9045	-9.0335	0	10.192	-9.94936	0.00677533	11.2301	-9.10358	0.131942	10.8041	-7.06731
Bra012709	4.45253	8.26001	--	2.97392	8.56768	-1.52003	3.69497	11.6494	-1.62369	3.47833	9.66903	-1.47169
Bra012764	168.746	251.215	--	115.805	326.662	-1.49864	152.105	364.9	-1.22699	126.485	189.992	--
Bra012789	8.58954	12.9642	--	5.27521	10.7846	-1.03395	11.0769	13.6916	--	3.80492	5.57035	--
Bra012794	1.23622	3.58059	-1.3339	1.05686	4.39793	-1.83315	1.72941	3.91456	-1.32238	1.10599	5.08177	-2.26878
Bra012814	1.56768	7.81853	-2.2892	1.78032	6.46705	-1.8496	1.64248	7.0599	-2.09053	2.05986	7.4879	-1.87648
Bra012864	0	0.676244	--	0.0977471	1.72389	-4.05226	0.118698	1.09983	--	0.0918161	1.21325	--
Bra012943	0.119891	6.11291	-5.3312	0.113438	5.9533	-5.66186	0.0993797	10.1448	-6.42239	0.555829	8.99227	-4.04682
Bra012974	3.33995	6.05915	--	2.70623	6.26549	-1.04231	2.02616	2.8519	--	5.38002	6.85325	--
Bra013009	0.160314	0.684301	--	0.530558	9.32696	-4.43837	2.04614	0.343248	2.6185	0.577044	0.188233	--
Bra013011	35.8791	78.2789	-1.0977	56.9734	162.125	-1.47052	53.289	45.654	--	44.0476	26.1754	--
Bra013204	17.4086	62.957	-1.8219	2.42229	44.4362	-4.10047	0.00369707	37.8369	-6.98528	17.3666	43.7314	-1.36185
Bra013211	0.000612394	6.92313	-4.5816	0.726748	7.41169	-2.97182	7.78772	3.7305	--	7.86875	1.10299	2.6912
Bra013434	0.257761	2.39119	-2.8581	0.305012	2.15231	-2.78522	1.33087	0.478373	--	0.456847	1.3607	--
Bra013536	0	4.68	-4.8095	0.00232135	4.76726	-5.00811	0	10.5361	-6.07449	0	0	--
Bra013658	0	1.24465	-4.851	0.146293	1.32777	-4.26139	0.0887043	1.4243	-4.34544	0.274091	1.46971	-2.87272
Bra013714	7.45139	28.5177	-1.9138	3.16339	8.93388	-1.49963	3.32975	0.98656	1.68804	1.60068	1.02781	--
Bra013781	0.0359807	0.981186	-3.6596	0.0340462	1.02479	-4.78633	0.123624	0.532269	--	0.0635842	0.589965	--
Bra013782	1.8712	1.79269	--	2.44197	9.89375	-1.99115	5.1552	3.80318	--	1.89869	3.50946	--
Bra013884	4.27122	13.7088	-1.7133	3.61467	9.42897	-1.5658	5.36856	10.8607	-1.20621	2.95009	8.1408	-1.55485
Bra013922	2.42423	0.235277	--	0.040816	2.01452	-4.58055	1.85613	0.501772	--	1.98959	2.25005	--
Bra014109	0.272641	2.28291	-2.8995	0	2.4091	-4.52417	0.376241	2.42441	--	0.002404	4.17051	-5.29889
Bra014189	5.7793	3.58028	--	1.94683	6.73495	-1.77975	1.68418	5.49481	-1.6707	23.8768	28.128	--
Bra014214	49.4846	68.669	--	40.9542	91.5694	-1.15964	35.5347	41.906	--	25.2118	62.4402	-1.26531
Bra014274	0	7.0543	-5.078	0	4.75622	-4.68711	0	1.34975	--	0	6.4875	-5.11635
Bra014308	0.107687	2.34888	-4.0972	0.0277168	0.60809	-4.46549	0.95527	0.0649443	3.5572	0.451547	1.3236	--
Bra014368	0.848856	3.57862	-2.3451	1.60462	3.95525	-1.74006	1.25676	2.46252	--	13.9307	17.6145	--
Bra014437	47.8267	196.78	-1.6834	39.8205	277.786	-2.49525	34.5321	142.664	-1.69645	34.6262	115.75	-1.52133
Bra014464	12.3903	31.3972	--	16.9668	70.8896	-2.03071	49.3108	72.3461	--	11.9962	37.7516	--
Bra014511	0.202702	0.908474	-2.0304	0.139485	0.783822	-2.34767	0.443625	0.533142	--	0.322192	1.01883	--
Bra014535	1.15126	87.728	-5.0496	1.24747	75.6761	-5.07702	0.189924	62.9374	-6.38349	1.17818	105.218	-5.15592
Bra014540	0.152139	3.07245	-3.7012	0.36012	11.2101	-4.89148	0.436728	2.18138	--	0.337462	3.63137	-3.28702
Bra014558	9.33015	44.2685	-2.1364	9.47666	72.2154	-2.80036	12.5158	53.2182	-1.95612	9.16159	40.7076	-2.10598
Bra014580	0	3.62099	-5.3914	0	5.40009	-6.28603	0	3.36477	-5.44262	0	4.32651	-5.99314
Bra014604	1.17494	2.49625	--	1.07673	2.64648	-1.32827	2.64084	2.38886	--	0.851032	1.75524	--
Bra014606	0	2.94468	-4.7226	0.0842709	6.7044	-6.08632	0.114355	3.2835	-4.08994	0.0790585	3.7015	-5.22862
Bra014657	12.166	11.704	--	14.376	46.7156	-1.70216	18.1345	20.3124	--	5.77128	10.0177	--
Bra014789	1.06698	5.28741	-2.2603	0.951766	6.49898	-2.72037	0.420036	3.14516	-2.78482	1.51157	10.0088	-2.70312
Bra014790	2.35751	11.8288	-2.2935	3.56813	12.1188	-1.7528	9.05621	12.0855	--	3.97029	13.6823	-1.79384
Bra014810	0.000296884	0.00110867	--	8.25e-05	0.5999	-4.05226	0	0.684914	-4.15535	0	0.0633673	--
Bra014895	0.2771	0.907351	--	0.0655841	2.5861	-5.16384	0.556565	0.735118	--	0.429947	0.596117	--
Bra014919	0	0.898557	-4.4793	0	0.573081	-4.05226	0	0.21757	--	0	0.375172	--
Bra014925	8.28139	8.13735	--	3.79745	14.0514	-1.85834	10.636	7.47971	--	1.81278	1.58325	--
Bra014931	0	3.70332	-7.5844	0.0152989	2.42987	-7.14273	0	1.75578	-6.6202	0.0713065	1.92989	-4.60184
Bra014935	11.2923	16.6275	--	9.43344	24.8073	-1.3174	39.2355	31.7427	--	11.9908	18.426	--
Bra015197	0.460377	1.36533	--	0.183388	2.18276	-3.21434	0.388216	1.23397	--	0.149687	1.62594	-3.30132
Bra015212	0	6.96911	-6.6342	0	4.15261	-6.04684	0	3.99903	-5.95605	0	4.54881	-6.22739
Bra015215	0	2.22667	-5.7835	0	0.668297	-4.27362	0	0.646959	-4.15535	0.0300567	1.14218	-5.03633
Bra015294	1.51372	2.7748	--	0.982873	2.86846	-1.4704	0.732456	3.8589	-2.2892	1.27797	4.24471	-1.68974
Bra015303	1.32497	2.71974	--	1.33719	4.28122	-1.61347	0.741537	2.74676	-1.78136	1.41882	5.40739	-1.86292
Bra015379	14.8224	13.8423	--	11.2374	24.5025	-1.12894	9.93977	11.9684	--	9.38218	7.61804	--
Bra015484	0	1.30807	--	0.07091	1.69231	-4.46549	0	0.795318	--	0	0.234428	--
Bra015524	132.854	467.911	-1.2881	158.585	495.848	-1.15182	148.962	571.416	-1.42048	185.233	497.078	-1.00344
Bra015587	0	2.23841	-6.3307	0	3.07917	-7.00532	0	7.07401	-8.13303	0.0597133	0.140824	--
Bra015591	0	3.23329	-6.9047	0.0266028	1.88623	-6.18053	0	2.45745	-6.63312	0.0248256	2.13301	-6.44444
Bra015660	4.70352	1.92695	--	1.33687	6.12482	-2.16151	3.3845	7.28222	--	1.88602	2.95171	--
Bra015779	388.519	464.563	--	258.357	618.412	-1.26056	395.763	858.503	-1.11422	775.892	1067.3	--
Bra015782	2.04197	6.99107	-2.3837	1.77251	9.18752	-3.06674	1.66177	14.6423	-3.83521	2.64299	15.5825	-3.16823
Bra015856	16.609	50.287	--	20.9638	72.8286	-1.62106	54.9522	69.081	--	11.6974	3.82013	--
Bra015882	89.34	12.0746	2.89787	9.83496	31.0882	-1.66148	21.8358	32.7218	--	18.2819	8.02843	1.15059
Bra015887	0.256371	1.67946	--	0.485543	2.51889	-2.35185	0.392735	3.1805	-2.90305	0.455369	1.73973	--
Bra015936	4.70458	11.9215	-1.318	10.4683	38.3732	-1.86949	15.8027	13.8211	--	2.65564	1.26096	--
Bra015937	26.251	8.02155	1.7274	15.0287	40.6727	-1.43201	25.652	23.648	--	8.26423	21.1102	-1.36533
Bra015978	3.4179	7.14147	--	2.88328	8.35435	-1.50251	4.80258	13.3221	-1.38556	6.07687	11.7478	--
Bra016078	8.972	24.0343	-1.3719	13.0238	31.8677	-1.28486	14.1839	9.85856	--	28.7477	40.9451	--
Bra016091	0.989488	5.7424	-2.4912	0.187268	1.71042	-3.14696	0.317381	2.46863	-2.82256	0.489789	1.39094	--
Bra016170	3.23698	20.9465	-2.5448	5.53761	19.7564	-1.80219	8.30936	31.5997	-1.89043	5.30523	16.9584	-1.65065
Bra016348	2.38622	6.14754	-1.4037	3.4352	11.6226	-1.75385	11.5316	10.85	--	3.06413	10.6711	-1.83254
Bra016380	18.059	39.5603	-1.1081	17.2035	83.3549	-2.27825	20.2974	48.9423	-1.26805	19.5568	66.6478	-1.78722
Bra016470	1.65201	1.58187	--	0.587735	5.07726	-3.07764	5.4997	4.68398	--	1.48576	3.25632	--
Bra016510	9.53368	8.18958	--	24.637	113.809	-2.17014	8.11933	5.6451	--	0.1963	0.172872	--
Bra016601	39.5316	50.2805	--	33.2088	65.5642	-1.01041	38.1356	58.5489	--	12.4791	29.9368	-1.24718
Bra016650	2.09375	3.646	--	3.95689	11.568	-1.64029	4.0787	4.14635	--	1.85629	1.38921	--
Bra016692	1.65779	2.8518	--	0.67442	5.35674	-2.96258	1.37347	3.33769	--	0.213605	6.5448	-4.71511
Bra016719	140.232	176.278	--	117.262	249.145	-1.08814	102.758	169.218	--	306.757	337.883	--
Bra016723	1.92559	0.000242386	4.32825	0	2.0401	-4.52417	0.00034688	0.340558	--	0.000442531	0.000531362	--
Bra016798	0.12518	3.28263	-3.6076	0.355835	3.44486	-3.23466	0	3.3448	-4.5859	0.558157	2.65244	--
Bra016833	141.185	478.67	-1.6063	179.396	651.59	-1.88681	208.572	1068.77	-2.11496	166.347	573.596	-2.12442
Bra016908	44.1164	97.6766	-1.1421	70.2663	196.744	-1.48993	93.2969	80.2423	--	57.7471	46.4077	--
Bra016938	0.839193	4.62872	-2.3938	0.308857	7.87631	-4.60951	5.87748	5.03168	--	1.52587	2.73182	--
Bra016963	7.53134	7.47732	--	4.22872	10.3993	-1.29211	3.71916	6.74788	--	31.6144	24.6349	--
Bra017010	6.43407	15.6892	-1.3738	5.56136	12.1552	-1.09042	4.33845	12.1404	-1.56589	10.7402	29.5545	-1.59978
Bra017100	0	1.28172	-5.9458	0	2.33742	-6.67069	0	3.92343	-7.46889	0	2.10501	-6.71246
Bra017109	1.35328	4.63021	-1.6137	1.96879	5.21263	-1.23079	1.66321	6.75072	-2.05522	1.31254	3.91138	-1.63766
Bra017128	0	1.50225	-4.3692	0	1.04488	-4.05226	0	3.51594	-5.66027	0	1.38111	-4.43208
Bra017179	4.92745	10.5814	-1.0817	5.11023	12.7179	-1.30956	5.40889	15.9302	-1.5539	6.21705	12.1673	--
Bra017209	2.51469	7.75383	-1.5398	2.62486	6.41295	-1.84722	3.08121	11.6333	-2.06204	1.4486	5.72536	--
Bra017239	0.987579	3.97199	--	0.938681	7.45373	-2.96258	0.768495	9.75624	-3.27453	0.599826	1.30695	--
Bra017272	6.4777	6.67823	--	1.66347	6.64604	-1.96709	4.47707	4.10743	--	0	5.33098	-5.3659
Bra017316	1.02119	1.95544	--	0.964043	3.46433	-1.9306	1.40537	2.32045	--	0.52563	3.71435	-2.78391
Bra017437	1.75082	10.3663	-2.4529	2.21266	32.8436	-3.83793	11.1068	15.1667	--	3.52057	21.2078	-2.57675
Bra017446	10.4353	20.4633	--	14.2825	41.0637	-1.52632	14.647	13.6951	--	15.5552	15.1474	--
Bra017473	10.2869	15.7588	--	10.3432	23.1497	-1.15317	25.778	19.1532	--	84.5153	64.2796	--
Bra017645	6.88725	12.9636	--	6.56688	14.3371	-1.18068	2.8262	5.56293	--	7.66486	2.67085	1.51653
Bra017662	1.07216	6.56749	-2.4941	1.67565	7.35839	-2.15936	1.4403	7.97084	-2.33695	1.37955	8.49978	-2.63302
Bra017768	6.29838	6.17945	--	6.35139	12.0617	-1.06815	7.5678	9.29042	--	10.8595	18.8322	--
Bra017835	1.40211	0.828786	--	0.663594	3.50064	-2.36051	2.61321	1.60962	--	0.362179	0.822124	--
Bra017855	0.614446	4.50457	-2.6791	0.748124	7.2446	-3.22658	7.76666	4.48163	--	0.46785	1.51227	--
Bra017856	3.56658	10.2204	-1.487	2.56555	9.8716	-1.90575	3.35791	7.83546	-1.22906	4.26507	10.452	-1.30211
Bra017949	11.9504	28.4896	-1.1294	8.15545	26.5836	-1.56245	11.1327	26.3433	-1.14532	11.954	20.8967	--
Bra017957	0	3.93733	-5.3339	0	4.91114	-5.8314	0	3.04787	-5.07694	0	4.10661	-5.57859
Bra017965	0	5.12742	-5.4735	0	2.49898	-4.63481	0	1.8752	-4.15535	0	3.06574	-4.90731
Bra018107	0	7.44507	-7.2918	0	5.08818	-6.95288	0	6.40381	-7.21753	0.0371076	7.03682	-7.41256
Bra018128	0.240148	0.349163	--	0.151454	0.962952	-2.63025	0.457926	0.506478	--	0.229497	0.421506	--
Bra018135	4.86107	6.36876	--	1.37095	3.19684	-1.22742	1.78364	4.54221	-1.15873	2.34227	2.98164	--
Bra018166	0	10.8934	-5.672	0	6.39816	-4.58055	0	9.2515	-4.91705	0	9.64306	-4.66277
Bra018244	5.93571	4.73978	--	4.51307	4.757	-1.25738	6.72388	3.8109	--	3.56186	3.50915	--
Bra018268	16.4477	62.3982	-1.4467	21.7954	87.659	-1.61199	22.9469	57.7923	--	24.5308	51.3697	--
Bra018328	7.30233	24.6576	-1.822	6.64122	24.5014	-1.91096	11.213	22.1386	-1.10092	21.643	52.8091	-1.33923
Bra018347	3.5958	7.27479	--	3.31365	8.06963	-1.26374	6.09189	7.3364	--	3.59746	3.66097	--
Bra018364	10.1148	10.5538	--	3.71765	7.81304	-1.06245	2.58897	4.3135	--	1.56398	2.03343	--
Bra018391	31.5142	59.2409	--	15.8301	33.9378	-1.09919	16.469	24.6919	--	19.8898	25.216	--
Bra018419	0.642312	0.910772	--	1.12905	3.06411	-1.42297	1.20007	2.14269	--	0.627142	1.02139	--
Bra018675	1.29365	2.67088	--	1.77107	8.47757	-2.22243	9.11718	10.3178	--	3.33916	3.61355	--
Bra018682	32.8166	109.905	-1.6865	54.5269	112.125	-1.04606	36.8477	98.3456	-1.36003	34.7998	61.7933	--
Bra018802	2.65191	5.4639	--	2.85587	6.21679	-1.17294	3.85371	5.36267	--	5.02637	6.50219	--
Bra018808	4.81785	7.30641	--	3.25776	7.43723	-1.1745	6.17339	9.22106	--	6.04284	7.24129	--
Bra018842	6.11963	22.7558	-1.8612	5.13979	21.6612	-2.07848	5.85939	18.2437	-1.63433	5.95578	14.724	-1.30993
Bra018855	0.936479	2.64597	--	1.0328	3.12068	-1.82705	0.893844	2.486	--	1.41364	2.64518	--
Bra018885	0.0941314	0.859532	-3.0123	0.0890374	0.554585	-2.60115	0.067275	0.347056	-2.3539	0.0103709	0.477076	-5.29889
Bra018940	4.943	8.1444	--	2.58734	6.88004	-1.51258	7.01521	1.88925	1.84216	2.62889	3.22238	--
Bra018966	81.4966	58.9887	-1.2909	76.8704	54.5316	-2.13416	13.2948	67.7967	-2.04539	40.974	14.3489	--
Bra018969	4.3287	65.4639	-3.885	4.05621	18.7568	-2.20443	1.0211	0.94247	--	3.9399	16.3087	-2.05898
Bra018975	0.0720197	3.30172	-4.4023	0.0681854	2.19335	-4.87917	0	3.1345	-5.3201	0.319363	2.19758	-2.67338
Bra018998	18.2151	11.3981	--	4.53136	11.6643	-1.35508	3.28069	11.0728	-1.75393	17.7905	11.6184	--
Bra019005	0	2.54143	--	0	5.13427	-4.12988	0	1.26596	--	0	1.14808	--
Bra019021	0.034264	1.71919	-4.5475	0	0.874928	-4.63481	0	0.506763	--	0	1.84579	-5.68738
Bra019031	57.9933	125.873	-1.098	33.8707	243.267	-2.84299	53.6871	274.956	-2.36079	2.84579	14.6578	-2.354
Bra019035	813.551	5661.95	-2.3837	86.4403	3190.85	-5.33007	276.705	7549.76	-5.08271	202.719	2794.42	-4.17537
Bra019036	1068.37	3021.5	-1.3623	445.208	3576.8	-3.1189	1055.45	6144.15	-2.50275	489.32	2140.85	-2.62928
Bra019108	3.17786	9.00391	-1.4295	2.29282	7.40728	-1.49969	3.15158	8.08703	--	3.275	9.73478	--
Bra019177	10.7101	21.5929	--	13.1057	30.1453	-1.19686	12.4068	29.5209	-1.24078	13.353	23.9979	--
Bra019258	9.51558	16.5479	--	8.89448	17.2063	-1.07656	8.49414	14.5924	-1.00263	9.88883	14.6951	--
Bra019267	0	17.0896	-5.9458	0	16.9581	-6.10566	0	18.1799	-6.1119	0	17.844	-6.19089
Bra019280	0.242682	0.531515	--	2.07326	11.2209	-2.40333	1.12669	0.526733	--	0.876351	0.383479	--
Bra019305	1.39503	2.99929	-1.082	0.869767	3.35074	-1.9492	1.04259	2.52415	-1.26679	1.36833	2.79908	-1.03782
Bra019310	0	8.5054	-5.3914	0	8.52372	-5.57805	0	11.7041	-5.93533	0	12.0446	-6.07552
Bra019317	0	15.8159	-9.131	0.0223462	4.59278	-7.51238	0.0270317	6.08033	-6.95446	0.0416883	11.0025	-7.85361
Bra019337	0.484872	2.27479	-2.0872	0.137667	2.38127	-4.04717	0.277881	1.84738	-2.68387	0.0428979	1.62908	-5.03633
Bra019346	5.45867	17.4968	-1.6312	4.80199	13.1421	-1.42167	3.65545	11.211	-1.49465	7.16726	18.5787	-1.114
Bra019350	0	1.5545	-4.3109	0.0642063	1.93216	-4.78633	0.155667	1.22325	--	0	3.28915	-5.55006
Bra019381	0	5.9279	-6.2859	0	3.18579	-5.60548	0	3.15468	-5.50019	0	3.73735	-5.86001
Bra019382	120.789	39.3482	1.63789	34.2569	86.825	-1.3402	68.9603	124.738	--	59.0824	57.5865	--
Bra019387	4.28683	10.8381	-1.3153	3.85944	8.31882	-1.09989	7.31221	9.79788	--	3.70161	7.47677	-1.03406
Bra019389	0.075598	2.18522	-4.6376	0.053634	2.28243	-5.41757	0.0864867	1.82282	-4.5098	0.0566725	1.87229	-4.78187
Bra019400	1.72008	42.0102	-4.5685	2.23724	35.0399	-3.95803	6.08253	50.7751	-3.04483	4.19801	41.8101	-3.32424
Bra019409	0.76659	2.81798	-1.8501	0.953388	2.66115	-1.49759	1.13875	4.03784	-1.79975	0.700878	3.63072	-2.41223
Bra019584	7.63311	21.632	-1.4773	14.6298	30.8856	-1.07876	20.7441	26.4693	--	18.6448	26.144	--
Bra019711	364.533	1018.79	-1.4627	38.3171	96.1109	-1.3274	9.67452	22.8497	-1.23895	24.7187	39.2411	--
Bra019774	7.38272	10.1498	--	4.87779	11.7476	-1.24698	6.1692	8.7282	--	3.59282	2.55527	--
Bra019777	12.2178	4.39909	1.45475	2.86096	8.47757	-1.53436	2.4865	16.9396	-2.72702	3.85288	5.19447	--
Bra019824	0	5.96261	-6.3597	0	6.82493	-6.67069	0.0757023	9.31362	-6.14489	0	5.46422	-6.36478
Bra019875	21.8991	24.1925	--	12.2467	34.9006	-1.51299	20.902	27.3231	--	10.0314	11.0043	--
Bra019895	4.20731	6.68755	--	2.82686	9.81341	-1.68236	2.27157	8.05336	-1.82723	3.28597	4.92503	--
Bra019922	0	1.2245	-4.8095	0	1.75494	-5.55008	0	1.81209	-5.52813	0	0.649647	-4.15735
Bra019940	3.35817	6.93074	--	0.235699	3.78947	-3.94027	1.28932	2.12672	--	6.32164	23.9129	-1.92027
Bra019958	1.1295	2.37383	-1.0446	0.00769917	1.50109	-6.30288	0.958748	1.82304	--	0.000207018	1.77573	-6.57762
Bra020017	1.75845	2.90165	--	1.47752	5.63072	-1.83983	3.1051	2.28383	--	1.78747	2.94055	--
Bra020044	1.20333	4.79444	-1.9224	1.36863	4.21322	-1.63673	0.868256	0.414098	--	1.02553	1.46675	--
Bra020052	10.6611	21.4108	-1.0016	13.1708	30.1304	-1.21112	5.75174	9.18817	--	9.0829	8.21632	--
Bra020091	3.09286	5.99489	--	3.51221	8.2027	-1.14982	3.45042	5.16782	--	2.94278	8.98688	-1.44781
Bra020097	0	1.99171	-5.3914	0	3.22137	-6.06671	0	1.86373	-5.41295	0.0358671	5.35523	-6.98177
Bra020140	1.33744	4.7236	-1.6717	0.946574	10.058	-3.38867	2.27698	2.43082	--	0.827647	6.24618	-2.90091
Bra020179	92.3204	40.6687	1.20203	23.2679	59.0081	-1.3404	38.2235	80.8789	-1.08382	31.2073	34.1441	--
Bra020268	1.439	11.0408	-2.8501	2.41834	9.66873	-1.94467	2.68897	5.74437	--	3.14386	9.60156	-1.62079
Bra020569	5.24911	5.71785	--	3.44895	8.46437	-1.21053	6.15238	5.29042	--	4.70326	4.14313	--
Bra020691	2.22993	2.09362	--	2.79771	6.31638	-1.15714	5.05356	5.93008	--	1.60639	2.4722	--
Bra020692	0.260245	1.39676	-3.2347	0.413816	2.13038	-2.73933	0.0994299	2.28103	-5.24565	0.366952	3.78818	-3.86857
Bra020752	118.149	236.283	-1.0587	86.8236	247.441	-1.63352	71.108	138.292	-1.08004	408.491	662.891	--
Bra020834	1.45397	5.21209	-4.7249	0.68352	2.97162	-4.46797	1.72054	3.4333	-3.87898	2.71554	4.19364	-3.90942
Bra020873	0.674259	1.76105	-1.3638	0.563645	1.75533	-1.63365	0.44838	1.37167	-1.59202	0.732788	2.49474	-1.77706
Bra020921	8.76165	27.3942	-1.341	17.1131	46.6417	-1.19404	15.1856	25.4908	--	11.5808	28.4624	-1.70468
Bra020983	80.2421	172.068	-1.0399	31.6606	117.294	-1.86988	47.4278	111.87	-1.23742	27.8676	55.9088	-1.00737
Bra021117	3.08029	9.93411	-1.6246	2.62797	15.1406	-2.48235	6.04299	15.3659	-1.33044	6.75013	13.8017	--
Bra021175	54.6543	329.657	-2.5482	67.4602	534.577	-2.99325	31.643	126.058	-2.01333	22.6657	104.173	-2.2665
Bra021209	7.56988	15.7146	--	8.10087	18.8965	-1.21586	6.73727	10.8843	--	6.79923	12.6931	--
Bra021230	4.08713	6.43851	--	2.52984	12.2858	-2.26226	1.70595	4.69329	-1.44677	19.0339	18.3364	--
Bra021285	0.501037	1.56256	--	0.609889	4.35969	-2.795	0.575141	2.05137	--	0.888674	4.08802	-2.19013
Bra021411	7.38324	29.897	-2.1427	5.80224	36.1102	-2.66244	10.5929	37.1698	-1.94352	5.46486	14.584	-1.5093
Bra021530	6.31662	13.5563	--	2.84703	14.8973	-2.27758	3.35134	16.9687	-2.33683	3.32658	8.16648	-1.31549
Bra021558	4.96802	4.57618	--	1.53217	7.98752	-2.36571	2.86612	11.4723	-1.99614	31.5759	24.7406	--
Bra021572	4.61772	18.6636	-1.983	0.873997	2.85087	-1.66952	0.251967	0.837312	--	2.64457	6.32108	-1.25938
Bra021602	0.751736	1.93791	--	0.237152	3.09171	-3.72025	1.74919	2.98955	--	0.253146	0.35245	--
Bra021628	15.9771	11.4659	--	8.65078	19.1147	-1.14437	11.5537	16.9388	--	16.1381	14.8269	--
Bra021645	0.37908	1.725	--	0.0640208	2.82358	-5.43246	0	2.82951	-5.41295	0.189183	2.13359	-3.23709
Bra021808	0.542127	10.7797	-3.5158	0.359272	11.8816	-4.79269	0.690951	14.5627	-3.75109	1.06714	10.9007	-2.93753
Bra021815	2.39201	4.53604	--	2.64647	7.15624	-1.42606	6.23802	6.22227	--	5.23554	20.6028	-1.9919
Bra021821	0.681813	2.97501	-2.062	0.609376	2.00892	-1.68861	0.997948	1.84243	--	0.744005	1.09441	--
Bra021871	6.42332	22.2285	-1.7432	1.01454	8.81271	-3.07316	0.771161	4.43874	-2.48664	0.955555	2.41662	--
Bra022019	0.595318	1.31097	--	0.948629	2.75143	-1.514	2.66294	1.5425	--	0.803165	0.889867	--
Bra022042	0	1.25133	-4.5816	0	0.937	-5.00811	0	1.34308	-5.35172	0	3.36483	-6.57762
Bra022115	265.373	268.343	--	139.625	309.814	-1.15107	80.7562	132.128	--	55.727	47.2158	--
Bra022157	2.38624	7.81344	-1.6637	3.12397	8.04422	-1.7177	4.19786	2.59233	--	2.58125	4.05278	--
Bra022176	2.7668	5.84714	--	3.26215	9.72977	-1.52475	4.22956	6.51868	--	16.1617	14.6051	--
Bra022256	0.970726	9.30152	-2.8953	0	11.6984	-5.52156	1.12669	8.42774	-2.78482	0.438176	8.62829	-4.13126
Bra022302	1.31908	10.3073	-2.7582	2.50218	16.6771	-2.69258	5.66665	19.0877	-1.71106	6.08962	70.9455	-3.54111
Bra022355	0	38.4346	-7.8987	0	41.9854	-8.18839	0	22.4948	-7.21753	0.120284	7.08901	-5.66094
Bra022437	161.796	27.6535	2.56813	40.9903	86.1419	-1.07109	69.682	148.343	-1.09369	93.5059	67.8508	--
Bra022448	5.82022	15.6485	-1.3948	7.62295	55.0812	-2.85461	13.2439	11.0629	--	17.3723	8.18076	1.05393
Bra022602	0.305601	4.51019	-3.2658	0.144845	2.55359	-4.05226	2.64481	1.96676	--	0.136655	0.600524	--
Bra022636	30.5595	56.354	--	19.2747	42.9725	-1.10612	25.4169	59.1997	-1.31866	71.8342	61.3703	--
Bra022772	85.6252	28.6195	1.59965	24.7034	55.7206	-1.17501	32.7956	68.2679	-1.06292	41.5557	34.5288	--
Bra022920	7.0051	352.852	-5.7943	7.97849	273.638	-5.07801	6.70883	102.07	-3.93069	5.14223	129.453	-4.55917
Bra022948	1.46656	22.0888	-4.2965	1.30493	22.2313	-4.19681	1.72267	24.5004	-4.4081	1.88944	21.0958	-3.83012
Bra022956	158.145	103.546	--	16.028	60.093	-1.91308	31.683	165.188	-2.33086	168.156	145.154	--
Bra022958	0.129977	1.16236	-2.8787	0.36891	1.32749	-1.81482	0.059506	0.576099	--	0.344185	4.42225	-3.64303
Bra022976	0.198976	1.08652	--	0.376924	3.61712	-3.2191	1.60171	1.1658	--	0.619391	0.623693	--
Bra023044	35.2338	12.336	1.5283	9.01656	32.6935	-1.85337	15.7289	24.5636	--	12.9072	9.95889	--
Bra023061	58.2588	107.234	--	28.6166	65.5609	-1.19546	46.7238	68.5879	--	35.7437	80.1199	-1.19237
Bra023069	0.236536	0.645314	--	0.167924	1.97499	-3.5052	0	0.814701	--	0.261875	0.693489	--
Bra023075	29.8928	76.242	-1.3296	48.5535	132.509	-1.44896	107.847	157.193	--	63.1746	109.738	--
Bra023089	0.645884	4.0077	-2.5296	0.0554615	9.8541	-7.45321	0.665904	10.1759	-3.91154	0.373877	6.47873	-3.96733
Bra023271	13.7334	32.9785	-1.2407	13.7324	27.7416	-1.01063	20.5685	37.0843	--	15.8168	19.1426	--
Bra023320	0	3.59771	-6.0741	0	1.45689	-4.73757	0	1.74853	-5.11429	0	2.49388	-5.68738
Bra023321	0	9.65884	-5.2116	0	9.11304	-5.3044	0	5.49031	-4.47542	0	11.1405	-5.57859
Bra023339	6530.28	9920.27	--	4065.94	8591.6	-1.27401	8536	16096.9	-1.28932	20458.9	18129.3	--
Bra023343	11.289	31.4031	-1.4602	14.0522	28.0618	-1.01607	17.3131	27.046	--	23.322	33.9878	--
Bra023450	22.212	47.6424	-1.0816	30.4392	103.838	-1.76135	27.2723	20.2167	--	16.7032	5.12149	1.68838
Bra023461	1.68898	1.07939	-2.8826	1.12254	1.1888	-2.62138	1.68042	2.74251	-1.90919	0.888696	1.50996	-2.92837
Bra023466	5.33033	20.7038	-1.9199	5.62698	13.737	-1.28536	4.61879	9.94478	-1.10017	4.81247	21.1443	-2.14859
Bra023510	34.6596	11.8929	1.54903	3.77912	16.9588	-2.12748	6.66806	16.3577	--	96.6426	39.5548	1.24142
Bra023528	3.90045	9.2699	-1.2183	4.50088	14.0655	-1.64417	6.18746	5.88472	--	9.79022	15.9106	--
Bra023552	1.194	3.84091	--	0.382135	2.29475	-2.56344	0.49018	5.07023	-3.60566	0.777295	2.20646	--
Bra023693	9.33688	12.2788	-1.6776	4.48502	17.1926	-3.00726	7.50418	11.5243	--	2.70152	18.193	-3.45943
Bra023725	0.606877	12.309	-3.7012	2.01811	9.85576	-2.26542	0	9.6263	-4.82993	0.275697	4.33049	--
Bra023735	0.768178	5.30967	-2.6718	0.545393	5.28233	-3.22658	0.587577	6.72053	-3.41304	1.53161	4.2553	-1.45554
Bra023738	5.20935	12.3294	-1.3559	5.4387	17.0434	-1.49698	23.2483	11.5689	--	7.36939	9.7801	--
Bra023838	1.87796	3.26968	--	1.11511	2.80207	-1.36516	5.74931	3.12924	--	4.48994	4.06058	--
Bra023862	9.92438	77.558	-2.9419	15.7319	62.4892	-1.9877	21.6675	64.9125	-1.58791	24.1459	73.7793	-1.629
Bra023927	0.625653	14.4498	-4.4045	1.38174	9.52557	-2.73559	1.01617	12.3108	-3.58741	0.969046	7.25287	-2.91155
Bra023938	0.065745	11.9894	-6.6368	0	9.70395	-7.36768	0	13.6726	-7.79063	0.116544	8.53877	-6.25384
Bra023962	0.873749	6.72527	-2.91	1.28586	6.12553	-2.228	0.888836	6.22974	-2.79259	1.0113	5.8714	-2.53491
Bra023993	2.87724	8.08765	-1.587	2.68915	10.5644	-2.02556	3.32767	9.73646	-1.74861	3.08639	19.5163	-2.78527
Bra024066	0	6.27458	-4.969	0	7.13461	-5.33749	0	7.43694	-5.3201	0.151179	4.64696	-4.71511
Bra024067	3.69673	9.40398	-1.288	4.00893	8.32142	-1.01855	7.62036	8.22807	--	1.17557	4.99	-2.13098
Bra024074	59.4307	327.779	-2.4336	58.3041	346.514	-2.57379	41.3573	241.555	-2.53465	505.994	361.011	--
Bra024131	25.3241	146.268	-2.509	12.8875	43.6782	-1.76064	6.62387	12.606	--	5.20208	9.97305	--
Bra024134	2.31133	8.93616	-1.9304	1.75954	7.05761	-1.99729	1.03678	1.22336	--	1.86741	2.70921	--
Bra024137	1.04834	4.33651	-2.0016	1.61216	5.23416	-1.69222	1.55161	4.34291	-1.45685	2.66524	8.35963	-1.64381
Bra024260	1.27274	5.40746	-2.0772	1.98143	5.7031	-1.54105	2.2894	4.27262	--	2.40506	7.63112	-1.68395
Bra024266	0	2.42832	-7.8172	0	1.9834	-7.68946	0	1.44337	-7.18279	0.106081	0.892822	-6.57762
Bra024269	3.24553	7.74483	-1.2328	3.14436	10.3071	-1.70092	7.3663	6.09193	--	0.803555	0.826913	--
Bra024285	0.444792	1.29365	--	0.617227	2.03849	-1.68623	0.5771	0.720075	--	1.07354	2.05986	--
Bra024423	13.8144	0.048947	7.27177	3.87523	13.8126	-1.83691	5.27505	10.77	-1.0303	11.2885	0.172737	5.60648
Bra024481	0.209738	8.3614	-4.6628	0.0993357	5.7709	-5.71028	0.844461	5.25419	-2.49572	0.186644	5.58983	-4.74175
Bra024611	242.732	141.041	--	58.1949	118.38	-1.02509	95.5751	206.227	-1.11348	119.014	72.3369	--
Bra024708	1.24951	2.48645	--	0.00285145	1.44355	-4.87917	0.791431	0.00765076	3.99346	2.49156	0.728568	1.73576
Bra024717	8.95782	24.5376	-1.4738	11.0216	24.4345	-1.15447	7.75511	7.12738	--	10.3178	34.5176	-1.69318
Bra024741	0.273198	16.6285	-5.516	0.387955	12.2841	-4.88603	0.862232	6.45258	-2.85246	0.847715	20.0127	-4.50582
Bra024784	0.907744	1.62	--	0.286276	1.1616	-1.99115	0.724193	1.5098	--	1.62703	3.97145	-1.29258
Bra024813	2.39483	5.22888	--	2.72112	6.66644	-1.29478	2.75049	6.10735	--	2.55076	5.4362	--
Bra024822	0	7.64493	-5.6007	0	10.2493	-6.19866	0	7.06012	-5.58245	0	8.29032	-5.90577
Bra024831	1.03455	1.09909	--	7.27e-05	1.36379	-5.46278	0.0146861	1.13809	-5.1507	0.755703	1.67852	--
Bra024943	174.178	1059.45	-2.5826	165.506	986.736	-2.57642	207.723	1118.5	-2.4301	130.389	460.96	-1.84379
Bra024954	55.0427	47.312	--	27.6437	68.1126	-1.29983	13.842	26.4048	--	15.9022	15.1298	--
Bra024964	0.488962	1.27574	--	0.616978	1.85365	-2.09924	0.12459	1.00679	-3.27453	0.384763	1.69183	-2.67512
Bra024986	16.8504	7.54076	1.17792	7.68836	15.4808	-1.00503	10.6379	8.03109	--	8.85933	14.0283	--
Bra025001	38.8121	460.379	-3.5469	28.7014	276.845	-3.2697	29.6719	205.878	-2.79763	26.1924	212.923	-3.04207
Bra025009	7.92725	14.3586	--	7.30291	15.9885	-1.13141	7.45279	12.7036	--	7.34404	15.4475	-1.08403
Bra025045	0.612351	7.13977	-2.9131	0.868289	6.14138	-2.36051	1.36072	4.51559	--	1.02591	4.06726	-1.90186
Bra025095	0	2.73902	-4.4793	0	3.42061	-4.8335	0	5.35345	-5.11429	0	0.265116	--
Bra025096	1.78821	5.1183	-1.6519	1.56324	4.8015	-1.58149	2.04648	6.58568	-1.66546	1.75633	4.49448	-1.38663
Bra025248	0.340826	95.0759	-8.0242	0.599052	102.999	-7.47511	0.390661	58.8395	-7.19807	0.990797	89.0938	-6.58168
Bra025250	0	1.27622	-4.3109	0	2.23631	-5.23583	0	1.51853	-4.47542	0	1.74101	-4.90731
Bra025251	2.94682	31.9798	-3.3944	4.91902	88.1724	-4.15835	4.66882	54.2466	-3.53807	4.63014	55.3558	-3.59336
Bra025253	6.71521	9.69237	--	8.62307	19.8226	-1.24323	7.95508	11.9918	--	18.1283	21.3664	--
Bra025261	1.22851	4.94931	-1.9405	2.81928	7.27858	-1.33739	1.42395	2.88193	--	166.528	116.057	--
Bra025314	2.77284	5.78167	--	1.94519	8.76304	-2.13591	2.48413	3.69828	--	2.05739	3.36151	--
Bra025325	38.3997	11.6472	1.74024	9.25887	24.158	-1.37873	24.8808	44.3872	--	14.9058	14.5761	--
Bra025341	0	0.583382	--	0.0920085	1.05039	-3.46542	0.0557159	1.08036	-3.4465	0.129018	0.797597	--
Bra025363	1.27894	3.2573	--	1.14356	4.39752	-1.90692	3.58856	3.31824	--	2.45731	2.66823	--
Bra025443	2.45303	6.62487	--	2.63387	19.1703	-1.90291	2.38024	5.51762	--	3.56668	10.9354	--
Bra025445	0	4.66638	-5.5762	0	5.97606	-6.10566	0	4.71786	-5.70991	0	4.11827	-5.57859
Bra025495	2.7583	6.0653	-1.1049	1.22357	6.43425	-2.39577	4.04937	5.28747	--	3.35361	5.82401	--
Bra025545	0.419003	2.54234	--	0.12588	3.41163	-4.14917	0.826937	1.55979	--	16.1287	28.3358	--
Bra025598	5.93357	12.2757	-1.0064	6.80644	16.2527	-1.20509	4.78672	9.31843	--	8.76104	16.7665	--
Bra025617	7.61187	33.6451	-2.2523	7.74266	50.2127	-2.88766	7.55135	37.9228	-2.43583	8.84074	37.4519	-2.34235
Bra025683	148.266	25.21	2.5742	25.6104	65.7325	-1.35795	58.692	118.135	-1.01532	64.0712	31.8571	--
Bra025723	2.81943	4.61371	--	0.404261	2.09787	-2.34007	2.00679	0.8132	--	7.21443	14.4481	-1.01889
Bra025796	70.8809	98.6059	--	59.425	125.677	-1.10972	66.5922	61.2505	--	41.9315	88.0654	-1.12514
Bra025832	1.61238	3.76952	--	3.83662	9.95462	-1.37757	4.2236	7.45733	--	9.65714	10.8691	--
Bra025861	0.158064	4.34153	-4.4625	0.0747652	1.86175	-4.58266	0.226354	2.74557	-3.5662	0.104772	3.58576	-4.99315
Bra025864	1.65705	3.76038	--	1.71788	4.89848	-1.58063	2.17254	7.07195	-1.59152	1.6922	5.49839	-1.68895
Bra025880	0.1941	17.4135	-5.368	0	17.3695	-6.40008	0	19.268	-6.39592	0.174339	17.7792	-6.39717
Bra025917	93.3662	17.5199	2.43483	18.6572	38.8385	-1.05159	28.5345	59.3307	-1.05253	36.1712	25.4028	--
Bra026058	17.3265	44.0736	-1.3273	22.5009	113.153	-2.32899	34.8689	33.6682	--	21.8254	9.52775	1.17697
Bra026078	0.902289	5.03217	-2.7851	0.512694	1.9827	-2.64481	1.03698	3.73375	-2.41301	0.561207	2.12061	-2.32347
Bra026150	1528.38	8798.08	-2.2595	1937.84	4626.28	-1.4558	3750.67	8094.45	-1.49208	2386.04	6872.63	-2.11806
Bra026207	1.65291	3.32758	--	1.58955	5.55073	-1.77621	2.63558	2.35812	--	2.005	1.83936	--
Bra026326	10.5672	7.00095	--	3.60682	8.81708	-1.40947	3.90511	8.43159	--	5.22849	4.90772	--
Bra026393	0.418787	2.19003	-2.3475	0.335287	2.52408	-2.83419	0.33197	1.82181	-2.37029	0.625522	1.99808	-1.75497
Bra026521	8.73516	12.0112	--	4.22085	13.7739	-1.69839	0.321547	13.5659	-5.08271	7.4627	14.1916	--
Bra026535	13.339	18.8477	--	5.80826	22.9467	-1.57634	12.045	14.2744	--	6.44631	12.743	--
Bra026536	19.5475	26.6919	--	9.5358	38.8522	-2.01656	14.2506	35.0577	-1.2952	15.5354	23.9858	--
Bra026585	0	1.39332	-4.25	0.0789379	1.70316	-3.8946	0	2.61307	-5.3201	0	3.05887	-5.86001
Bra026615	473.726	693.178	--	403.655	805.307	-1.09925	855.122	924.767	--	365.808	338.766	--
Bra026679	11.9305	61.7477	-2.3469	3.97559	10.9531	-1.46938	1.6618	1.54255	--	3.74358	4.21984	--
Bra026680	20.5678	49.0138	-1.1498	9.22555	32.3659	-1.76114	8.74873	10.3256	--	6.55987	12.9554	--
Bra026697	6.83e-06	1.12486	-4.851	0	1.64419	-5.49247	7.64e-06	0.36761	--	7.04e-06	0.469123	--
Bra026723	2.4098	4.29736	--	3.05993	8.25621	-1.41353	4.17962	3.92405	--	2.13427	2.98684	--
Bra026762	0	1.95196	-4.5816	0	1.89202	-4.73757	0	1.24076	-4.08184	0	0.376645	--
Bra026768	115.193	413.047	-1.7831	107.292	225.967	-1.06456	45.331	103.879	-1.28218	90.5411	70.4684	--
Bra026877	4.8687	0	5.64283	0	1.99883	-4.52417	0	0.122571	--	0	0	--
Bra026902	4.77063	36.4449	-2.9049	1.42622	9.49607	-2.68658	0.864177	7.65388	-3.04717	2.39155	4.61415	--
Bra026910	17.216	34.6239	--	13.4078	28.7978	-1.15463	19.3821	37.0766	--	13.7912	31.057	--
Bra027027	0	11.0218	-5.4735	0	7.93197	-5.23583	0	2.34732	--	0	17.6352	-6.36478
Bra027042	1081.29	1198.54	--	566.74	1238.45	-1.13062	824.168	1015.85	--	181.766	708.634	-1.98742
Bra027075	2.37899	6.96761	--	0.377251	9.37307	-4.52417	1.85942	10.9782	--	0	5.37302	--
Bra027169	0.366523	2.36223	--	0.255396	2.88144	-3.40155	0.835854	0.814381	--	2.7688	5.92514	--
Bra027170	6.76623	19.4108	-1.4919	4.02616	15.5093	-1.94101	3.32718	9.63581	-1.52911	3.08372	5.74519	--
Bra027185	5.20138	12.1986	-1.213	6.60929	13.4644	-1.02322	7.36176	7.42081	--	4.03829	13.1708	-1.71975
Bra027210	2.58389	5.18113	--	2.52825	7.32206	-1.47451	2.35346	4.83062	--	1.78272	3.20989	--
Bra027305	0.812007	3.67481	-2.0717	0.898888	3.1276	-1.77103	1.1675	2.40206	--	0.781599	3.04974	-1.94626
Bra027323	0.655216	7.00513	-3.3228	1.07477	3.90417	-1.81953	0.250259	1.38604	-2.44373	2.20172	4.84517	-1.13348
Bra027336	3.87136	3.41856	--	1.1862	4.20052	-1.82314	0.760124	4.40287	-2.47541	10.9472	10.4218	--
Bra027381	5.98338	20.8827	-1.7802	7.40713	15.6958	-1.08465	13.7315	13.8785	--	10.0234	15.7362	--
Bra027492	2.9857	12.8779	-2.0442	3.61716	10.7632	-1.53881	1.34096	17.6437	-3.56285	0.445642	5.21908	-3.3953
Bra027515	0	4.14773	-6.3597	0	1.29687	-4.87917	0	1.03603	-4.47542	0.03786	2.40533	-5.76391
Bra027546	2.57643	12.9028	-2.2892	2.93309	8.34233	-1.49837	2.43638	3.73739	--	4.04425	15.9316	-1.98748
Bra027567	3.50473	24.4702	-2.7787	3.70451	26.9063	-2.83963	3.7448	13.5136	-1.84623	6.5844	38.8569	-2.57817
Bra027706	12.2827	40.2679	-1.6566	12.3259	33.4499	-1.46228	9.31378	10.4385	--	26.4008	39.0612	--
Bra027743	0.522643	6.59053	-3.4912	0.769551	4.44941	-2.48879	0.466218	2.70753	-2.40849	0.771422	10.3964	-3.71576
Bra027772	0.48712	1.20654	--	0.351121	1.23009	-1.7756	0.62229	3.45039	-2.39593	0.368439	1.3393	-1.8294
Bra027788	14.204	33.9186	-1.2317	10.512	28.3155	-1.30587	12.7739	25.6707	-1.27264	12.0833	31.0498	-1.25929
Bra027981	116.789	29.1131	2.02314	22.7997	50.8283	-1.15041	53.9726	71.8381	--	41.7082	45.8143	--
Bra027987	0	57.1705	-8.08	0	78.1758	-8.87254	0	0.0688001	--	0.553181	1.40871	--
Bra027988	6.15139	18.6913	-1.8629	5.62598	12.3756	-1.39187	8.29804	10.1806	--	9.68544	24.6573	-1.87337
Bra028065	0	6.7244	-6.5858	0.0870711	5.14581	-6.26897	0.105676	4.50846	-5.16521	0.0486368	9.92142	-7.36422
Bra028091	63.8083	26.4397	1.13533	32.3538	83.8851	-1.36502	451.969	144.093	1.55536	49.2167	362.044	-2.90373
Bra028121	1.88631	3.48776	--	0.906073	35.7955	-3.1603	25.624	2.05256	--	3.08478	9.34225	--
Bra028290	30.2119	3.13064	3.25179	5.18284	12.7994	-1.29877	9.30309	25.7657	-1.45664	30.9067	15.5384	--
Bra028291	13.7907	4.94489	1.47298	3.3141	13.195	-1.99663	4.15819	16.8799	-1.98789	10.6047	5.70985	--
Bra028399	0.875553	3.76573	-1.9664	0.510081	2.44898	-2.19676	0.772904	2.15327	--	0.417919	14.2746	-4.91975
Bra028423	0	13.9305	-6.6342	0	7.42606	-5.89947	0	4.28648	-5.0386	0	11.1404	-6.47512
Bra028436	4.24086	4.11523	--	4.98216	13.734	-1.46017	4.87027	10.9301	-1.1494	1.32425	1.22936	--
Bra028502	0.676997	2.56982	-1.8004	0.640637	4.23754	-2.64757	0.501823	3.17869	-2.60203	0.880034	3.70599	-2.04216
Bra028605	1.72777	5.41277	-1.6195	1.89914	6.56966	-1.78694	1.78956	3.77862	--	2.02321	7.27558	-1.85855
Bra028635	0.346398	2.82715	-2.6986	0.0820004	1.8624	-4.34045	0.0994967	1.1265	--	0.0769127	1.00206	--
Bra028752	37.1187	96.012	-1.3876	6.00922	15.8881	-1.22576	1.2637	2.43135	--	2.6232	3.13947	--
Bra028756	1.17112	4.39078	--	2.2208	10.3627	-2.18539	2.31884	2.69685	--	1.34866	1.9742	--
Bra028780	4.08961	9.07494	--	0.775384	6.14641	-2.63652	1.01938	2.97455	--	6.44037	12.1369	--
Bra028797	0	2.82098	-5.8465	0	3.60486	-6.3523	0.0477849	1.27899	-3.92066	0.110623	4.43034	-5.1613
Bra028830	0.137618	5.41449	-4.2062	0.912957	7.71035	-3.03436	1.7451	2.94644	--	1.72035	10.9157	-2.64688
Bra028848	17.2583	38.9377	-1.1455	25.0055	55.3153	-1.14817	30.3795	26.2403	--	26.4216	40.161	--
Bra028875	425.772	1067.33	-1.2864	812.948	1792	-1.08707	832.815	1925.15	-1.22505	1076.79	2752.43	-1.25431
Bra028883	0.756092	1.56706	--	0.643915	2.48767	-1.91223	1.86199	1.39845	--	0.6682	2.15502	-1.72309
Bra028897	0.105124	3.26907	-4.3063	0.447736	2.32332	-2.34205	0.301311	0.946175	--	0.325656	2.99875	-3.07568
Bra029123	0	2.69622	-4.969	0	2.29258	-4.87917	0	1.64013	-4.35577	0	4.02168	-5.73885
Bra029124	0.046288	13.1297	-6.8645	0.162467	13.2313	-6.42253	0.212191	13.4041	-5.75417	0.24566	27.0418	-6.49869
Bra029145	19.7503	23.4882	--	2.23112	10.5294	-2.21646	2.14087	12.8928	-2.56899	3.54049	4.34359	--
Bra029210	43.4773	161.551	-1.7037	94.2238	218.65	-1.13135	67.5142	103.119	--	148.25	214.89	--
Bra029224	2.6387	9.45175	-1.8055	2.03933	6.34967	-1.62266	1.05826	2.83756	--	0.894485	3.36666	-1.90396
Bra029231	0.481813	10.6414	-4.3737	0.455867	11.7408	-4.63244	0.413704	13.7039	-4.94674	5.02584	17.3933	-1.80731
Bra029261	1.22889	1.62931	--	2.49375	7.33085	-1.56531	2.31991	3.08112	--	3.89875	6.04907	--
Bra029311	0.579963	0.773619	--	0.488019	3.48167	-2.79347	5.91498	1.5718	1.89375	7.53797	2.51982	1.5563
Bra029355	26.2837	61.6562	-1.2297	29.6834	121.767	-2.02601	38.9211	28.7688	--	27.5335	12.3887	1.14745
Bra029392	0.35111	1.70357	--	0.205297	3.91972	-4.54813	4.24804	1.91279	--	2.45201	4.01092	--
Bra029450	0	37.4864	-7.7473	0	12.2663	-6.30288	0	12.8709	-6.30193	0.376169	25.2555	-5.85221
Bra029472	10.5361	20.8837	--	7.68124	20.3294	-1.42181	8.69967	13.6507	--	7.7922	23.4386	-1.60972
Bra029590	24.4291	50.5791	-1.025	9.67824	41.3583	-2.09543	23.0406	33.563	--	15.7593	24.4947	--
Bra029641	22.5329	19.6072	--	6.17662	15.8135	-1.34755	6.81248	14.5011	-1.08736	20.3862	16.0507	--
Bra029663	5.60651	7.55832	--	4.40458	6.85921	-1.00849	9.01224	7.267	--	7.21729	14.879	-1.41718
Bra029743	0.306908	3.2633	-3.223	0.900367	3.45401	-1.8863	1.46443	3.92284	--	0.669267	1.44932	--
Bra029754	1.11166	3.71047	-1.733	0.943247	3.89379	-2.05963	1.96313	2.23543	--	0.225939	4.59428	-4.21928
Bra029765	679.824	1391.11	--	615.489	1252.07	-1.04416	989.192	2382.85	-1.10026	1412.29	2065.93	--
Bra029842	9.46142	20.0653	-1.0642	5.35558	11.9418	-1.15375	9.62583	9.02707	--	11.2604	17.4066	--
Bra029873	174.719	598.311	-1.6592	274.573	661.85	-1.3268	232.214	682.162	-1.35875	251.577	1005.14	-2.30237
Bra029880	63.9787	22.1178	1.56365	20.3964	65.8147	-1.6813	41.6896	96.7215	-1.1351	44.8215	24.1057	--
Bra029882	18.8155	27.1281	--	16.1993	41.314	-1.35038	13.4704	22.5371	--	58.6806	40.9785	--
Bra029939	9.28466	15.079	--	8.69778	17.63	-1.03512	9.58621	13.045	--	10.9513	12.6576	--
Bra029990	9.65594	1.89961	2.31648	4.1189	10.171	-1.29061	8.0964	21.2797	-1.39463	6.49061	3.88282	--
Bra029996	4.43543	13.7279	-1.5983	5.64032	13.852	-1.29763	1.82317	2.38753	--	4.22469	6.83471	--
Bra030130	0.569352	1.35852	--	0.336711	1.43288	-2.0605	0.652052	0.939968	--	1.57204	2.77836	--
Bra030202	2.67e-05	1.78135	-5.274	5.45e-05	3.13745	-6.25171	3.69e-05	0.000280034	--	0	2.87527	-6.15345
Bra030240	3.86549	30.4984	--	1.87238	90.2031	-5.46278	2.49178	95.5078	-4.24142	8.30564	136.538	-4.03245
Bra030321	3.41308	2.96677	--	0.305085	2.24224	-2.82059	2.13096	1.50279	--	3.55884	2.73912	--
Bra030342	4.91045	11.7764	-1.2437	5.33327	12.006	-1.16137	5.51632	9.72177	--	7.04515	11.3694	--
Bra030379	0.8076	5.37337	-2.6498	0.549374	6.06151	-3.30734	0.473688	2.87635	-2.4288	0.800999	3.33869	-2.00689
Bra030382	0.159068	8.348	-4.6017	0	14.8526	-6.46142	0	12.8069	-6.16626	0	17.8859	-6.73798
Bra030394	0.0584214	5.03647	-5.304	0.0552995	8.72292	-7.13334	0.268022	2.53824	-3.14621	0.0517399	2.19233	-5.19216
Bra030443	11.071	41.4733	-1.8949	9.85717	23.5428	-1.27503	6.89281	14.5076	-1.08302	5.49758	10.6786	-1.0187
Bra030495	1.55706	33.0146	-4.4745	1.57854	80.4503	-5.43124	1.44544	48.0695	-4.80144	1.49712	65.897	-5.15592
Bra030496	0	1.52265	-5.4192	0	7.61771	-8.00485	0	4.61004	-7.1651	0	11.303	-8.55552
Bra030497	0	0.517592	--	0	1.00994	-4.12988	0	0.435726	--	0	1.0216	-4.4933
Bra030620	6.6512	16.2316	-1.2675	4.80537	10.4729	-1.12046	4.07429	4.03129	--	7.32365	7.97496	--
Bra030631	0.600403	1.29565	--	0.669992	2.11507	-1.70775	1.3589	2.50936	--	0.635316	1.93901	-1.55319
Bra030692	131.148	197.082	--	173.768	640.468	-1.64015	258.983	557.563	--	360.945	548.531	--
Bra030712	0	4.15252	-6.598	0	8.8533	-7.8529	0	9.33533	-7.87465	0.095199	12.9551	-6.91604
Bra030713	0.0845065	1.98208	-3.893	0.119956	11.288	-6.46543	0.387291	6.12156	-3.88054	0.0747171	1.02309	-3.6064
Bra030734	0.000129237	1.04468	-5.4466	0.000912233	0.345415	-4.05226	0	0.000316092	--	0	0.00138316	--
Bra030749	3.40698	0.90695	--	0.0644075	5.55381	-5.3044	8.2341	5.11471	--	3.06306	11.21	-1.86941
Bra030839	4.48491	19.1481	-2.1909	2.3018	12.7639	-2.38586	3.19094	3.3933	--	2.70181	4.25571	--
Bra030870	4.03331	5.13646	--	2.77992	7.31025	-1.50516	5.21274	4.20125	--	4.26939	5.84652	--
Bra030886	4.03141	8.61962	-1.0893	2.65753	6.40785	-1.31571	2.73571	4.2664	--	2.86348	5.12498	--
Bra030912	92.5535	330.941	-1.8255	79.8908	434.208	-2.44481	53.291	183.731	-1.79936	43.9543	175.216	-2.00842
Bra030926	0	11.0769	-7.3217	0	12.9857	-7.70856	0	7.87401	-6.88079	0.0512736	17.017	-8.10423
Bra030927	5.21618	9.52794	--	3.71249	8.16786	-1.21413	4.25817	5.73354	--	4.5274	8.69678	--
Bra030957	64.6348	27.8746	1.23364	28.2234	66.2943	-1.23486	28.2986	97.3479	-1.77732	51.9848	54.3311	--
Bra030964	14.3887	54.8503	-1.9006	9.25709	42.7692	-2.19861	7.20352	14.6288	--	16.1244	32.3248	-1.02782
Bra030986	25.0992	46.9111	--	5.96205	15.465	-1.36812	4.00777	6.06137	--	7.25366	6.79501	--
Bra031061	226.34	443.554	--	56.4874	132.44	-1.24195	109.601	173.088	--	77.5504	94.0543	--
Bra031069	27.9511	1.7507	3.96785	2.53078	8.47824	-1.74274	4.20919	14.1948	-1.73083	9.62197	4.96059	--
Bra031086	0	3.14895	-4.1865	0.28742	2.98071	-3.33472	0.174929	2.11367	--	0.271139	1.19158	--
Bra031132	17.0262	34.0912	--	20.9659	73.8259	-1.81399	21.672	22.8207	--	9.12234	6.11588	--
Bra031162	0.473753	3.62244	--	0.149571	3.25724	-4.34045	1.63906	5.25007	--	2.11779	1.36474	--
Bra031232	504.517	1551.03	-1.5355	547.82	2131.11	-1.98376	632.467	1588	-1.11736	117.736	108.855	--
Bra031255	4.91549	1.1308	2.10646	0.122576	5.2127	-5.27052	5.5145	8.0231	--	3.11593	4.3662	--
Bra031461	1.12568	5.24295	--	0.534586	8.58513	-3.94027	0	4.60447	--	0.510198	7.79952	-3.76947
Bra031544	0.171816	0.749953	--	0.0665333	1.80483	-4.92344	0.197044	1.46947	--	0.202879	0.805883	--
Bra031619	21.7922	45.4916	-1.0396	15.4569	55.0209	-1.83229	24.0951	17.0628	--	9.7213	6.05572	--
Bra031681	0.216709	0.532049	--	0.153838	1.22399	-2.96258	0.310604	0.573798	--	0.287767	0.465798	--
Bra031786	4.07386	7.51812	--	3.27854	7.47802	-1.1731	2.78947	6.04267	-1.11528	3.45639	4.40902	--
Bra031841	25.9497	111.089	-1.9691	26.6685	124.018	-2.19196	26.7656	42.1499	--	67.9101	146.524	-1.25252
Bra031850	1.23204	5.94066	-2.4801	0.917208	5.83389	-2.82852	1.10952	6.36457	-2.92713	0.932736	9.13487	-3.59184
Bra031873	694.543	794.55	--	255.834	770.315	-1.64164	771.53	1653.32	--	439.289	1366.15	-1.96741
Bra031895	52.8772	51.7562	--	29.4288	63.1619	-1.13406	15.0285	45.6874	-1.47718	65.0935	61.6792	--
Bra031951	0.046288	0.858507	--	0.219031	3.81901	-4.06314	0.212191	4.30978	-4.22203	0.0818858	4.2672	-5.51423
Bra031965	2.35895	9.41079	-2.1268	4.4604	12.4534	-1.44674	7.22705	6.81814	--	5.13156	12.193	-1.35839
Bra031973	4.73427	10.369	-1.9092	5.6028	13.704	-2.02516	5.70205	6.29724	--	4.72625	13.858	-2.40502
Bra031991	3.39627	7.0692	-1.0343	2.70661	6.93495	-1.3574	2.45802	3.78177	--	3.04311	4.67785	--
Bra032023	3.05297	4.39366	--	1.5467	4.06006	-1.16475	2.4069	3.72613	--	6.87692	7.66137	--
Bra032045	0	0.395834	-4.25	0	0.433702	-4.52417	0	0.834526	-5.38266	0	0.308016	-4.07964
Bra032049	0	1.53417	-4.5816	0.0535118	2.12472	-5.23583	0	3.77998	-5.97648	0	2.57825	-5.52095
Bra032068	0.123522	0.317693	--	0.177756	0.887898	-2.51018	0.0876685	1.06895	-3.32748	0.13794	0.511597	--
Bra032242	0	5.52986	-4.9307	0	8.23871	-5.68478	0	2.08688	-4.08184	0	6.12938	-5.39827
Bra032245	0	10.4001	-5.9648	0.132623	11.8293	-6.31954	0	8.84102	-5.82702	0.124981	7.36405	-5.66094
Bra032248	5.61924	14.0903	-1.306	4.55218	11.5082	-1.33652	5.30965	9.26204	--	4.10543	7.58302	--
Bra032261	0.530406	8.43686	-3.7809	0.717423	8.48638	-3.51171	0.609019	6.35739	-3.23123	1.34453	7.53072	-2.51217
Bra032265	63.9685	214.719	-1.6949	120.723	314.578	-1.38887	179.904	168.197	--	118.474	223.472	--
Bra032277	1.26972	4.36492	--	1.03213	5.88577	-2.48475	0.629091	3.31982	--	0.48812	4.56992	-3.09646
Bra032472	13.0577	31.4636	-1.3139	9.5406	19.3395	-1.20181	9.91258	17.7914	-1.05667	10.1308	14.4489	--
Bra032494	14.8698	28.1005	--	16.6239	35.1924	-1.08212	29.5899	31.4964	--	19.2199	21.4336	--
Bra032521	7.12235	13.8272	--	7.09184	16.6323	-1.22559	15.6409	16.4788	--	7.3445	9.39077	--
Bra032578	4.73759	22.4262	-2.2155	5.34306	24.2767	-2.16458	7.65979	19.2589	-1.32757	3.91803	11.4998	-1.54335
Bra032734	24.3559	59.6883	-1.2727	67.6977	218.402	-1.68991	90.7099	82.1643	--	56.3651	34.7065	--
Bra032853	0.364457	2.47302	-2.6982	0.654162	4.20022	-2.7906	0.375056	1.34375	--	1.15574	4.38465	-1.94277
Bra032942	0.488537	11.5214	-4.814	0.832252	13.2469	-4.31506	0.671969	14.9667	-4.76081	0.778028	15.6999	-4.67597
Bra032992	0.0941729	2.67375	-3.7098	0.445947	4.16399	-3.17861	0	2.00503	-4.29201	31.0568	50.6091	--
Bra033037	0	0.633705	--	0	1.25496	-4.40432	0.333013	0.553813	--	0.205713	0.272394	--
Bra033070	0.600326	10.2911	-3.6435	2.08811	14.5627	-2.75931	1.85295	12.5258	-2.65007	3.05744	10.8825	-1.79106
Bra033200	11.5433	21.9684	--	9.92544	22.6723	-1.04916	10.8985	24.1688	--	10.3681	19.1206	--
Bra033403	2.84418	3.79553	-3.3464	0.903103	2.95087	-4.79643	0	1.78591	-4.95872	1.75438	2.55383	-3.63239
Bra033430	10.6044	5.336	1.00213	3.90045	8.63538	-1.14012	6.67843	8.26419	--	2.6754	2.01851	--
Bra033450	0	1.39998	-4.5816	0	3.52415	-6.06671	0	2.08945	-5.25471	0	2.42944	-5.57859
Bra033574	1.34523	23.1272	-3.8903	1.64053	21.7326	-3.67476	2.44554	12.6384	-2.34311	8.1111	46.63	-2.52906
Bra033746	5.32922	6.35413	--	4.1417	8.1014	-1.00478	4.37096	12.0038	-1.50346	11.5492	13.1296	--
Bra033847	4.01578	6.91463	--	4.69133	9.26568	-1.04925	5.94046	8.34435	--	5.23588	8.52805	--
Bra033880	0.114128	28.3011	-6.8252	0	39.2555	-8.3308	0	36.0546	-8.13757	0.203318	21.5715	-6.54407
Bra033898	0	3.79549	--	0.219342	3.86478	-4.05226	0.536088	2.75476	--	0.625171	5.29186	-2.98129
Bra033900	0.595728	2.15049	-1.8094	0.2332	2.56193	-3.40523	0.517078	1.08318	--	0.217467	1.68266	-2.93871
Bra033937	0	3.79883	-5.8048	0	6.07682	-6.64448	0	1.90999	-4.91705	0	4.53769	-6.24529
Bra033942	0	3.18416	-5.5512	0.162469	3.93412	-4.52378	0	2.00047	-4.99921	0.0506649	3.89126	-6.03492
Bra033973	33.226	64.1575	--	21.5499	88.11	-2.02555	40.9413	71.6956	--	7.17029	14.3079	--
Bra033975	0	0.401464	--	0.099497	1.13584	-3.46542	1.44629	0.500916	--	0.0930447	0.123236	--
Bra033984	0	1.61884	-5.3914	0	0.939353	-4.78633	0	0.731579	-4.35577	0	0.592196	-4.15735
Bra034065	3.83942	13.8911	-1.813	0.693213	5.97649	-2.97052	1.26243	4.06835	-1.64389	2.35287	4.06997	--
Bra034071	12.2558	92.3398	-2.8856	14.5206	75.153	-2.36546	16.6602	129.464	-2.94981	13.2999	48.95	-1.89995
Bra034173	5.16651	7.83114	--	1.89766	18.5467	-3.2378	1.45557	11.1283	-2.83468	1.03219	6.44695	-2.66053
Bra034180	0.0527027	0.345651	--	0.448953	1.91888	-2.37301	0.66469	0.391111	--	2.14039	0.165862	3.66302
Bra034254	93.1123	103.624	--	63.0818	128.682	-1.0263	77.8096	105.2	--	73.8959	79.4961	--
Bra034285	0	0.450876	--	0	0.778101	-4.46549	0	1.09173	-4.87415	0.0304318	0.672335	-4.23109
Bra034286	0	6.6961	--	0	1.60583	-4.63481	0	1.06034	-4.35577	0	0.944123	-4.60846
Bra034319	0	0.871479	--	0	1.49014	-4.20354	0	1.35719	-4.00438	0	1.49964	-4.23109
Bra034458	6.53918	13.3291	-1.0268	8.04434	18.4184	-1.27281	9.42655	14.2648	--	6.84279	13.3434	-1.02082
Bra034542	0.636128	0.307969	--	0.555921	2.44927	-2.15733	0.146894	0.439036	--	0	0	--
Bra034645	5.44502	25.2069	-2.1575	4.6683	34.1493	-2.85897	4.63064	18.8554	-1.99773	6.47727	28.163	-2.11564
Bra034681	0.646668	14.2094	-4.4161	1.49509	7.44047	-2.29911	3.9164	7.65025	--	4.74255	6.08224	--
Bra034754	20.7834	217.889	-3.3676	19.3868	270.888	-3.80448	13.7006	69.5809	-2.34853	32.6487	362.36	-3.49155
Bra034804	6.21876	13.7679	-1.0486	3.23794	15.8616	-2.16594	2.23114	10.5375	-2.14159	2.00317	14.693	-2.78883
Bra034980	0	8.63058	-5.9648	0	7.99235	-6.02668	0	3.4728	-4.78432	0.103508	5.46769	-5.49125
Bra035031	28.7781	66.3375	-1.3017	33.381	88.0022	-1.59701	26.4436	93.352	-2.07302	35.2737	126.335	-2.04373
Bra035079	0	0.914273	-4.8095	0	1.7322	-5.98551	0	1.91672	-5.99662	0.433928	3.14365	-2.75845
Bra035123	2.1393	6.7092	-1.6122	2.3497	5.17772	-1.14053	1.18147	1.25171	--	1.92446	4.08694	-1.09469
Bra035126	0.840767	2.24124	-1.3512	0.902427	3.54028	-1.96691	1.41963	5.13109	-1.85547	0.881009	4.41058	-2.32865
Bra035181	0.774052	1.0321	--	0.162781	1.2671	-2.92615	1.42891	3.54744	-1.31285	0.114073	1.74668	-3.78689
Bra035366	1.91612	3.10381	--	1.62218	3.76482	-1.29312	0.866976	3.01548	-1.63902	2.4716	6.58479	-1.31409
Bra035387	0	0.277056	--	0	1.49594	-4.12988	0.492054	0.809427	--	0.0751156	1.52325	-4.15735
Bra035544	1.68511	4.21251	-1.1971	5.3972	16.4718	-1.61329	4.84914	3.33056	--	7.71043	5.13915	--
Bra035787	0.29123	2.47888	-2.8149	0.275666	2.00253	-2.82576	1.9373	0.185163	3.03567	3.66243	4.37145	--
Bra035835	3.97782	0.459412	2.9266	0.151179	7.27928	-5.00287	7.31902	5.3005	--	4.60288	2.90229	--
Bra035917	38.258	81.6432	-1.0687	39.6556	100.701	-1.33776	35.4305	83.8699	-1.22298	266.923	203.01	--
Bra035929	0.271285	0.518166	--	0.192619	2.66505	-3.73292	1.71234	1.15129	--	0.841722	1.06101	--
Bra036029	0.139547	1.29468	--	0.132113	1.78218	-3.69591	0.160168	1.03664	--	0.309331	2.12878	-2.67338
Bra036040	38.9143	99.7546	-1.3343	40.8788	94.5643	-1.21113	46.068	71.7354	--	44.2849	69.1622	--
Bra036199	2.21631	5.4796	-1.3128	1.31975	6.21163	-2.20712	6.92023	4.29627	--	3.00774	5.6568	--
Bra036542	21.0519	21.9026	--	19.2714	49.0437	-1.3347	17.2763	20.1615	--	16.3608	17.1423	--
Bra036606	1.08957	2.80292	--	0.948752	3.56543	-1.70133	2.89663	1.84055	--	1.2335	1.50955	--
Bra036617	0.863623	51.2547	-5.2229	0.822142	64.2427	-6.18498	3.0446	171.06	-5.56851	2.38636	87.6084	-5.07687
Bra036651	0.274419	0.941248	--	7.75e-05	1.02093	-4.52417	1.98048	0.704089	--	0.625935	0.923366	--
Bra036701	29.6394	29.5331	--	9.12446	20.8236	-1.15963	6.00578	6.72872	--	3.91947	7.71165	--
Bra036846	3.3298	11.2526	-1.7354	1.74853	8.66069	-2.30603	3.51247	5.28319	--	2.86937	21.3241	-2.89733
Bra036924	0	2.74209	-5.0062	0	2.5319	-4.9664	0	3.08762	-5.18621	0	4.6406	-6.05536
Bra036946	6.64977	22.1898	-1.656	1.63303	3.11893	-1.40685	1.15342	3.34046	--	1.13471	3.31576	--
Bra037001	6.02791	16.4515	-1.4201	8.47752	16.5746	-1.01828	5.18137	11.8854	-1.17995	8.23425	19.4706	-1.26572
Bra037017	2.76347	16.1454	-2.231	4.28816	19.2208	-2.02762	4.32312	19.0995	-2.122	6.08231	22.0685	-1.81544
Bra037020	1.33679	44.0859	-5.1258	1.58987	41.6712	-4.68717	0.616271	26.8507	-5.38844	2.96821	65.9731	-4.4503
Bra037033	30.9847	20.9735	--	76.6545	162.001	-1.08142	28.8848	28.7857	--	53.1438	30.204	--
Bra037054	0	606.348	--	0	572.332	-4.05226	78.5066	556.203	--	0	244.923	--
Bra037058	8.91181	23.5666	-1.3627	7.62923	26.2805	-1.76386	8.78565	15.3997	--	11.8155	20.7779	--
Bra037098	20.8695	76.5321	-1.865	17.2291	74.6915	-2.12444	18.7543	50.5832	-1.44553	16.2957	23.8823	--
Bra037108	11.0285	14.2453	-1.6786	16.0204	14.3464	-1.69752	16.2378	14.8292	-1.29244	14.0838	16.5523	-1.50086
Bra037126	0.00015998	1.33146	-4.4793	0.000164868	1.20002	-4.52417	0.350117	0.699793	--	0.629321	0.712247	--
Bra037338	1.08501	2.36745	--	0.641762	2.13139	-1.70181	0.725304	4.20872	-2.48427	1.31947	8.40553	-2.67473
Bra037406	37.5574	78.7064	-1.077	20.4738	57.6949	-1.48787	25.6499	96.2329	-1.90249	31.006	96.4626	-1.69272
Bra037411	0.063318	0.986549	--	0.0854472	1.0574	-4.05226	0	0.805784	--	0.080171	0.297096	--
Bra037423	0.0224967	0.343462	--	0	0.640675	-4.78633	0	0.213575	--	0	0.614316	-4.71511
Bra037445	1.94327	3.56131	--	1.58143	4.0462	-1.34727	1.51369	3.04011	--	0.893134	3.24756	-1.85274
Bra037493	1.76423	17.7868	-3.3744	1.13803	23.4823	-4.36235	1.84124	17.654	-3.27367	2.2056	26.8013	-3.72597
Bra037536	0.741865	7.43863	-3.2973	0.924333	6.36128	-2.75782	0.517475	6.02823	-3.50803	0.766031	5.87465	-2.92837
Bra037629	89.0517	181.314	--	110.128	239.6	-1.12728	274.269	341.525	--	133.203	143.645	--
Bra037664	0.148043	1.17079	-2.6558	0.0700431	2.03558	-4.77138	0.127172	0.899597	--	0.196235	1.27158	-2.58371
Bra037702	2.16519	8.43325	--	0	19.2991	-4.12988	13.2899	5.27552	--	4.28652	7.18777	--
Bra037711	2.53462	5.13518	--	2.55927	6.12048	-1.20707	1.46841	2.0309	--	4.26585	3.47554	--
Bra037766	0	4.19253	-5.1126	0	3.56818	-5.04865	0	2.76448	-4.5859	0	1.70769	--
Bra038017	0.192176	1.89222	--	0.182281	4.34653	-4.46549	0	6.60455	-4.95872	0.345153	5.57917	-3.86878
Bra038031	38.6251	76.1547	--	16.4105	47.946	-1.54198	15.8499	40.2512	-1.34672	11.9458	19.038	--
Bra038045	27.3095	58.2185	-1.0639	18.7396	46.8895	-1.32526	31.4695	32.8622	--	31.1537	36.0874	--
Bra038053	10.3549	18.1311	--	7.56947	19.9016	-1.28885	10.5524	16.0199	-1.06484	15.7611	9.25164	--
Bra038127	1.3318	2.23479	--	1.10968	4.40588	-1.87221	1.56226	2.17167	--	0.776249	3.19715	-1.90353
Bra038167	6.51912	5.56122	--	3.18353	6.35655	-1.02805	3.82888	5.80425	--	1.54541	1.05696	--
Bra038242	1.18377	4.0584	-1.3922	1.22962	3.36439	-1.3603	2.61023	4.57067	--	2.44113	5.88449	-1.36262
Bra038246	2.4387	6.34547	-1.3415	0.0695186	5.93148	-6.19866	4.60318	1.04044	2.12512	1.46954	0.489414	--
Bra038321	13.377	27.1501	--	11.1521	38.7216	-1.16178	32.1178	29.9481	--	16.9343	29.3266	--
Bra038461	0	2.72158	-5.7619	0	3.92749	-6.3523	0	2.50407	-5.7579	0.049345	2.27971	-5.57859
Bra038464	0.135692	1.35373	--	0	1.92014	-4.46549	0	1.75739	-4.29201	0	2.39447	-4.81441
Bra038538	2.38565	5.2535	-1.1024	9.28153	25.0371	-1.42885	7.99854	8.78534	--	6.13379	18.3942	-1.59608
Bra038608	45.9122	12.0748	1.949	15.705	31.6418	-1.00641	21.672	38.1016	--	52.6586	34.1135	--
Bra038642	9.26162	16.3899	--	7.08918	14.8299	-1.12756	10.3476	8.75691	--	11.6213	15.0499	--
Bra038667	1.0335	6.16218	-2.4793	1.35498	6.48287	-2.21671	1.89519	10.6347	-2.58895	1.34067	4.66756	-1.74731
Bra038680	0	4.87312	-4.7667	0	6.57366	-5.36985	0	4.58811	-4.78432	0	4.44824	-4.81441
Bra038687	0.581995	4.03875	-2.9198	1.00922	7.62031	-2.94477	0.566742	5.68699	-3.1439	0.256549	3.36644	-3.60329
Bra038700	43.5308	160.595	-1.8577	21.6415	197.389	-3.17524	81.3521	48.7099	--	17.9814	16.8277	--
Bra038753	51.8018	118.733	-1.1979	52.3888	134.118	-1.39733	51.5894	121.733	-1.26004	61.1534	114.033	--
Bra038756	3.34019	6.89549	--	4.5604	13.9319	-1.59649	7.46881	6.73558	--	3.96835	5.05542	--
Bra038775	1.90332	3.29311	--	1.8647	3.93962	-1.03755	1.79525	4.14547	-1.19914	1.9894	4.13795	-1.11295
Bra038776	1.90258	6.7285	-1.8528	1.32372	8.51816	-2.57239	1.91169	8.8412	-2.19846	0.766526	1.95783	--
Bra038797	9.85091	62.1726	-2.5976	9.18547	58.3938	-2.63935	8.57304	56.787	-2.7164	18.0702	50.765	-1.47752
Bra038804	14.5849	47.1514	-1.6867	13.8241	36.2725	-1.60446	19.893	48.3986	-1.41435	11.6782	29.8979	-1.58026
Bra038811	12.1502	19.6564	--	5.63703	13.4478	-1.06218	11.4444	14.4658	--	7.18269	4.50977	1.11073
Bra038875	0.385493	2.70637	-3.1659	0.121761	4.2268	-5.78416	0	2.9419	-5.18621	0.114629	3.08111	-5.33279
Bra038967	1.83743	4.45518	-1.2596	1.64243	8.62299	-2.38704	3.74474	1.62106	--	1.8519	0.837604	--
Bra038976	0.191541	4.83743	-4.3991	0.135953	5.39632	-5.31577	3.34461	3.78765	-4.78986	0.338911	5.96453	-4.08894
Bra038995	0	19.4345	-4.7667	0	17.988	-4.8335	0	7.61832	--	0	10.2989	--
Bra039051	0.292502	99.8527	-8.2627	0.47047	34.8157	-6.15292	0.937589	86.9608	-6.52398	0.645682	36.2992	-5.79266
Bra039090	0.0901391	2.56416	-4.3714	0.0013724	9.44583	-7.28526	4.66569	4.92289	--	0.00922854	0.112424	--
Bra039165	54.3688	114.642	-1.3257	69.2412	99.0574	-1.05571	59.7367	69.3926	--	108.166	147.672	--
Bra039232	11.412	20.2742	--	3.98376	9.73867	-1.28539	1.6623	3.30871	-1.0014	6.94735	5.12492	--
Bra039316	58.3594	32.4489	--	12.6276	28.8969	-1.19587	25.3865	45.7746	--	11.2581	8.76058	--
Bra039324	1.09724	7.6101	-2.8022	0.518003	5.35832	-3.92405	0	10.0488	-6.60716	0.366009	7.05466	-4.67888
Bra039368	0.206877	0.436092	--	0.117413	0.568801	-2.24495	0.347008	1.03178	-1.57274	0.0851097	0.49473	-2.40349
Bra039454	3.63295	3.62873	--	3.38069	7.56094	-1.14314	3.60249	5.3527	--	4.96414	6.25927	--
Bra039508	34.946	13.4299	1.3951	12.2201	29.4383	-1.26475	16.8125	31.5818	--	16.4059	14.3528	--
Bra039655	0	2.96542	-5.4466	0	2.6743	-5.46278	0	1.59278	-4.63812	0.0509675	3.08058	-5.68738
Bra039667	0	0.00068157	--	0.00154062	0.966662	-4.20354	1.38346	0.225051	--	3.00995	0.642499	2.2095
Bra039701	1.68045	8.09061	-2.4615	1.04377	3.50734	-1.90691	0.842892	4.27372	-2.30699	4.70715	6.66033	--
Bra039775	0.660919	2.32109	-1.8513	0.865618	3.72689	-2.31645	1.32292	4.40273	-1.75324	0.821531	5.19343	-2.75845
Bra039787	22.0672	45.3891	-1.0062	25.0055	59.6813	-1.25278	19.3983	46.1125	-1.23921	20.0256	53.4786	-1.44942
Bra039841	0	9.70709	-5.9069	0	7.65595	-5.73533	0	9.21474	-5.91431	0	6.65316	-5.55006
Bra039896	0	2.47145	-5.1793	0	1.36905	-4.52417	0	1.66144	-4.73721	0.328516	1.40737	-3.6064
Bra039903	0.518554	26.4631	-5.4549	0.85993	17.9548	-4.50585	1.34436	8.61904	-2.89395	1.50363	33.4508	-4.62056
Bra039937	19.9985	97.2096	-2.2423	9.63613	44.7823	-2.21331	10.1231	44.9416	-2.09478	3.6814	11.4808	--
Bra039938	2.25372	21.0534	-3.1914	0.403085	8.68148	-4.41917	6.43647	5.07862	--	4.16751	5.37325	--
Bra039958	6.84632	11.1724	--	8.36132	17.0617	-1.02351	8.20553	14.7761	--	7.40398	12.3559	--
Bra039976	0.581997	2.0506	--	0.551223	3.13906	-2.52646	4.65493	0.723087	2.61301	0.83919	2.79276	--
Bra039995	1.49549	3.16124	--	3.18448	7.06905	-1.14582	1.55326	3.16479	--	1.24019	1.35095	--
Bra040051	1629.76	5734.77	-1.5796	1895.01	5036.63	-1.58372	2323.23	7513.75	-1.96034	2108.99	4038.72	-1.55485
Bra040159	197.691	222.61	--	76.3513	159.419	-1.06338	68.4537	109.059	--	47.9637	48.2625	--
Bra040188	0.755593	1.64691	--	0.289554	3.90247	-3.64165	5.99493	2.2991	--	0.524886	1.41033	--
Bra040215	16.8224	32.1348	--	16.891	38.1416	-1.17925	18.4691	41.574	-1.17433	18.7059	26.2915	--
Bra040221	0.248046	12.3444	-5.3257	0.10948	15.0638	-6.81634	0.245879	17.6465	-5.89873	0.306206	6.36245	-4.24116
Bra040257	0.431804	25.4099	-5.5548	0.272044	23.6172	-6.62271	0.946221	35.1319	-5.13699	1.32757	19.47	-3.78054
Bra040264	12.7052	12.0746	--	13.322	23.8992	-1.04242	10.4209	7.49909	--	404.182	676.145	--
Bra040331	0.0470746	0.667673	--	0	0.832272	-4.12988	0.0539521	0.547933	--	0	0.294231	--
Bra040350	0	74.6248	-6.3597	0	40.9616	-5.78416	0	43.0143	-5.63479	0.723572	115.046	-6.66003
Bra040358	0.260688	0.682667	--	0.148039	1.74005	-3.73292	0.179322	0.441643	--	0.0461438	0.0814918	--
Bra040450	5.79899	11.594	--	6.78251	13.4532	-1.06168	6.8945	8.00139	--	8.70078	13.2446	--
Bra040463	0	0.909621	-4.4793	0	0.574913	-4.05226	0	1.07162	-4.91705	0	1.89132	-5.71334
Bra040486	0.132401	0.794776	--	0.0626702	1.17059	-4.12988	0.455792	0.210664	--	1.34955	1.70868	--
Bra040648	0.0526972	0.545977	--	0.224355	1.08678	-2.24495	0.090474	0.695184	-2.72422	0.697749	0.945835	--
Bra040720	10.8957	14.7395	--	5.1968	10.616	-1.02872	10.8867	9.86471	--	2.46652	3.60867	--
Bra040725	3.29162	7.1829	-1.0933	5.17624	12.9326	-1.31292	6.27739	4.79722	--	5.43704	9.78213	--
Bra040749	6.93399	34.0451	-2.2751	4.04219	37.9038	-3.21415	3.22554	39.2008	-3.59381	16.54	38.2824	-1.22676
Bra040857	1.80863	8.87078	-2.2022	2.60568	19.4338	-2.8259	5.48976	3.38962	--	14.6477	13.4589	--
Bra040903	1.57398	7.51408	-2.1321	1.19819	11.0995	-3.1796	4.28909	5.08965	--	8.17362	13.8682	--
Bra040915	10.3929	39.6712	-1.9008	12.2812	33.9439	-1.46187	13.9999	21.4031	--	12.7641	61.894	-2.29155
Bra040922	0	8.19565	-6.9816	0	6.24848	-6.87612	0	2.90415	-5.7341	0	5.80412	-6.77543
Bra040933	1.66749	7.55236	-2.157	1.95515	5.5895	-1.49492	1.57764	4.25184	-1.4238	1.72966	8.01006	-2.21864
Bra041020	0	1.2425	-4.1201	0	1.67757	-4.68711	0	1.07305	-4.00438	0	1.13761	-4.15735
Bra041033	27.0978	37.5094	--	23.799	50.8656	-1.01252	30.3244	41.1038	--	27.8387	35.4148	--
Bra041077	5.00723	7.72509	--	2.83286	8.08458	-1.49585	3.89443	6.95204	--	1.8858	4.49935	--
cabbage_newGene_1001	0	2.859	-4.5816	0	3.74572	-5.12646	0	2.95852	-4.73721	0	3.98259	-5.22862
cabbage_newGene_1002	0	1.00606	-4.4253	0	2.12666	-5.65883	0	2.75548	-5.95605	0.035445	0.939468	-4.4933
cabbage_newGene_1006	2.54653	0.720479	1.78475	0.306521	4.84137	-3.93891	0.0351157	3.13301	-5.69789	0.816998	1.58153	--
cabbage_newGene_1012	0.910128	1.11742	--	0.21165	1.46137	-2.65628	0.911759	1.17649	--	0.194446	1.15302	--
cabbage_newGene_1015	0.501175	2.63286	-2.0872	0.228006	3.92537	-4.46157	0.184377	2.29309	-3.72353	0.170181	4.31024	-4.603
cabbage_newGene_1017	0	0.604561	--	0	1.8596	-5.27052	0.0529212	0.58629	--	0.0816899	0.68545	--
cabbage_newGene_1022	0.0474332	7.17089	-6.2092	0	7.01579	-7.19784	0.108763	5.37296	-5.29369	0.0411946	6.2659	-7.08481
cabbage_newGene_1042	62.8152	161.895	-1.3245	64.7301	199.136	-1.62474	57.8301	110.504	--	65.4772	173.324	-1.4516
cabbage_newGene_1063	0	15.1567	-5.078	0	15.8607	-5.3044	0	5.93488	--	0	22.8413	-5.88307
cabbage_newGene_1075	0	4.31284	--	0	27.0945	-6.67069	0	11.9519	-5.18621	0	14.0034	-5.57859
cabbage_newGene_1079	0.847064	4.19933	-2.3508	0.875668	3.29933	-2.59582	0.436677	3.87658	-3.0557	1.0826	5.33594	-2.53658
cabbage_newGene_1101	0	14.7014	-8.0175	0.0450215	10.3144	-7.6701	0.109102	9.17032	-5.97708	0.0420823	7.99832	-7.33106
cabbage_newGene_1102	0	2.37614	-5.7835	0	4.25159	-6.89847	0	1.81354	-5.58245	0.0360934	4.53658	-7.11434
cabbage_newGene_1103	0	5.25115	-6.5357	0	6.05235	-6.95288	0	2.35643	-5.52813	0.0322255	5.23835	-6.8239
cabbage_newGene_1108	0	2.16366	--	0	2.20555	-4.05226	0	1.55323	--	0	1.96895	--
cabbage_newGene_111	0	3.16708	-6.1258	0	3.4143	-6.40008	0	2.86682	-6.09331	0.0675249	2.56552	-5.06855
cabbage_newGene_1165	0	2.00533	-4.8095	0	1.62455	-4.68711	0	1.42847	-4.41684	0	3.35255	-5.71334
cabbage_newGene_1168	429.754	32256.1	-4.654	0	10146.4	-5.00811	0	29799.7	-6.16626	0	4864.95	--
cabbage_newGene_1169	0	19.5361	-7.1324	0	17.5744	-7.14273	0	25.5814	-7.61285	0.208279	7.51785	-5.00448
cabbage_newGene_12	0.195663	10.6813	-5.555	0	11.1227	-7.58308	0	10.7216	-7.46889	0	13.1853	-7.85299
cabbage_newGene_120	1.07632	8.89387	-3.7506	1.58569	11.0729	-3.53656	1.33962	1.61898	--	2.5481	21.4004	-3.87577
cabbage_newGene_1235	0.471537	1.25095	--	0.809773	2.94568	-1.85228	2.54901	2.13982	--	1.57134	3.12956	-1.00312
cabbage_newGene_1236	0	6.81218	-7.2063	0	4.41906	-6.74658	0.044431	3.895	-5.60314	0.102847	5.90659	-5.67825
cabbage_newGene_1249	0	1.26664	-4.5314	0	1.44397	-4.78633	0	1.2459	-4.53172	0	2.06747	-5.3659
cabbage_newGene_1256	0	178.652	-8.0037	0	254.594	-8.68596	0	168.427	-7.9333	0	296.595	-8.8931
cabbage_newGene_1287	0	3.12211	-4.851	0	2.35624	-4.63481	0	2.65034	-4.73721	0	2.52859	-4.71511
cabbage_newGene_1303	0	1.57626	--	0.195217	3.84505	-4.20354	0	1.11118	--	0.185048	4.86699	-4.4933
cabbage_newGene_1307	0	6.94729	-7.3143	0.0373221	8.58303	-7.7945	0	2.23084	-5.78131	0.12981	2.86695	-4.30972
cabbage_newGene_1309	2.68132	1.69749	--	1.82655	5.95582	-1.66952	1.09584	2.38962	--	1.81115	3.43861	--
cabbage_newGene_1327	0.0430029	12.1506	-7.017	0	20.6115	-8.812	0	12.3251	-8.01456	0.0380243	23.9832	-9.05668
cabbage_newGene_1339	1.23202	3.87606	--	0.480464	3.84462	-2.95786	0.998518	3.8466	-1.84981	0.578741	4.98968	-2.98355
cabbage_newGene_1355	0	3.87879	-5.274	0	5.40201	-5.92147	0	1.07924	--	0	1.19211	--
cabbage_newGene_136	910555	44114200	-3.4709	2971990	67341400	-3.05898	4556100	82549100	-3.24807	3715570	20635100	-3.37263
cabbage_newGene_1367	0	6.44344	-6.561	0	2.59038	-5.43246	0	1.82222	-4.87415	0	1.97188	-5.07689
cabbage_newGene_1368	0	6.24247	-8.719	0	3.01224	-7.82982	0.0142025	1.714	-6.0557	0.0109473	1.75284	-7.08481
cabbage_newGene_1444	0	2.46353	-5.078	0	1.29352	-4.34045	0	1.59558	-4.53172	0	2.30457	-5.15475
cabbage_newGene_1517	0.629948	5.47397	-3.0688	0.000130376	1.90807	-4.9664	7.64e-05	1.16933	-4.2253	0.24217	3.03586	-3.40008
cabbage_newGene_1519	0	5.29958	-5.2116	0	4.52883	-5.16384	0	3.10903	-4.53172	0.108097	4.94755	-5.29889
cabbage_newGene_1567	0	0	--	0	430613000	-4.68711	219979000	244223000	--	497862000	0	5.2495
cabbage_newGene_1602	0.823085	0.900718	--	0.195217	3.84505	-4.20354	0.23826	0.444473	--	0.925242	1.78456	--
cabbage_newGene_1608	0.230674	1.19567	--	0	1.69943	-4.8335	0.0661387	0.611046	--	0.255346	0.811494	--
cabbage_newGene_1649	0.17319	3.68174	-3.8627	0.0819959	2.51763	-4.87917	0	1.3681	-4.00438	0.290245	2.72295	-3.03395
cabbage_newGene_1681	0	10.6006	-6.0022	0	10.3485	-6.14358	0	15.2888	-6.6202	0.124677	15.3496	-6.72528
cabbage_newGene_1692	4.33893	4.78765	--	0.129759	1.0236	-2.93143	3.58435	1.21976	1.5334	1.95951	1.19859	--
cabbage_newGene_1710	0	7.22538	-5.9836	0	9.40931	-6.52026	0	10.8604	-6.65863	0.0856718	8.60344	-6.4131
cabbage_newGene_1711	1.16879	12.1303	-3.2265	2.54686	14.8176	-2.49415	2.15293	8.11117	-1.88517	1.35382	9.62651	-2.81405
cabbage_newGene_1716	8.94027	20.967	--	0.000958623	16.0492	-6.00625	0.000930028	12.6642	-5.58245	8.97361	12.815	--
cabbage_newGene_1717	0	1.72435	-4.6771	0	2.23732	-4.9664	0	1.15215	-4.2253	0	3.24771	-5.60656
cabbage_newGene_179	0	1.72001	-6.1427	0	1.87077	-6.43108	0	2.28986	-6.65863	0.018071	2.02947	-6.57762
cabbage_newGene_1818	0	1.36505	-6.8948	0	1.0781	-6.72172	0	0.841857	-6.31803	0.0169741	0.90856	-5.55952
cabbage_newGene_1825	0	1.68955	-4.25	0	2.28082	-4.8335	0	1.47966	-4.15535	0	0.545083	--
cabbage_newGene_184	0.0356063	0.737937	-3.3147	0	0.664425	-4.20354	0	0.41384	--	0.0314601	0.556013	--
cabbage_newGene_1848	4.98012	7.12478	--	3.99693	12.2432	-1.58102	6.86901	9.70489	--	9.45983	15.8437	--
cabbage_newGene_188	0	44.6875	-5.6486	0	53.9658	-6.08632	0	62.6201	-6.1119	0	24.9685	-4.95161
cabbage_newGene_1880	6.36537	15.7415	-1.2856	10.2634	21.9984	-1.09663	8.2681	14.1697	--	7.54949	20.4086	-1.45051
cabbage_newGene_1949	0	0.679515	-5.1126	0	0.975809	-5.78416	0.0192662	0.426091	-3.62244	0	0.722504	-5.3659
cabbage_newGene_1954	10.3361	11.1851	--	6.26156	12.9009	-1.04025	5.77821	6.64048	--	8.35874	6.63722	--
cabbage_newGene_1957	0	3.87882	-6.2553	0	3.63435	-6.3523	0	3.45588	-6.20139	0	2.10282	-5.57859
cabbage_newGene_1999	0	1.02307	-4.1865	0	1.15654	-4.52417	0	0.679045	--	0	1.04118	-4.36815
cabbage_newGene_2045	0	1.89887	-6.9627	0	0.859521	-6.00625	0	0.700789	-5.63479	0	0.328896	-4.66277
cabbage_newGene_2046	0	634228000	-4.8914	0	432841000	-5.43246	0	248199000	-4.63812	0	119651000	-4.95161
cabbage_newGene_2048	0	6.18768	-5.8669	0	3.00494	-5.00811	0	7.84773	-6.30193	0.0799222	0.915835	--
cabbage_newGene_2059	0	444144000	-5.1463	0	143417000	-4.46549	0	245610000	-5.22086	0	14146100	--
cabbage_newGene_2075	20247300	0	3.91728	0	244649000	-4.63481	20129200	190922000	--	0	0	--
cabbage_newGene_2090	38534400	0	4.32825	0	749585000	-5.46278	113782000	0	3.99346	165954000	0	--
cabbage_newGene_2093	0	168293000	-4.1865	0	90399800	-4.12988	0	25352200	--	0	28492900	--
cabbage_newGene_2109	0.627428	3.33911	-2.2459	0.222781	2.4657	-3.42053	0.090068	3.49955	-4.44245	0.348012	0.73662	--
cabbage_newGene_2126	0	0.0768907	--	0	0.328912	-4.20354	0	0.761951	-5.3201	0	0	--
cabbage_newGene_2137	0	16.172	-6.224	0	16.8709	-6.44633	0	16.3126	-6.31803	0.327495	48.5759	-7.03042
cabbage_newGene_2138	0	12.5267	-5.274	0	10.714	-5.23583	0	5.04137	-4.08184	0	29.0831	-6.66003
cabbage_newGene_2190	0	4.59491	-3.9773	0.234286	5.34164	-4.40432	3.43836	2.14384	--	0.222902	0.780158	--
cabbage_newGene_2222	0	10.6716	-6.6578	0	8.55539	-6.50577	0	16.1631	-7.34868	0.0789367	19.2747	-7.69257
cabbage_newGene_2231	0	2.60865	-4.7226	0	2.09599	-4.58055	0	2.90357	-4.95872	0	1.60354	-4.23109
cabbage_newGene_224	0.0907922	6.14659	-4.9748	0	3.74677	-5.3044	0	7.34242	-6.18393	0	6.25786	-6.05536
cabbage_newGene_2242	5.20681	10.5384	--	5.5256	13.6227	-1.31988	5.96031	10.3591	--	7.93687	13.5481	--
cabbage_newGene_2257	6.14101	21.3097	-1.7752	7.11449	16.864	-1.24573	5.46884	25.9588	-2.25298	7.48754	19.4531	-1.3946
cabbage_newGene_2289	0	1.46876	-4.3109	0.060666	1.13318	-4.12988	0	2.31062	-5.0386	0	1.10259	-4.07964
cabbage_newGene_2311	0.329115	4.14143	-3.539	0.359272	4.47514	-3.585	0.347698	2.83175	-2.92599	0.402208	8.92929	-4.41299
cabbage_newGene_2393	0.0628392	3.70329	-4.7769	0	1.85188	-4.8335	0	3.26475	-5.55555	0.0556778	5.15967	-6.29772
cabbage_newGene_2401	3160640	0	--	0	32695300	-4.05226	7149970	11789500	--	3276480	5641100	--
cabbage_newGene_2414	0	1.04568	-5.1126	0	0.916166	-5.08808	0	1.01186	-5.1507	0	1.17289	-5.46092
cabbage_newGene_2417	4.66335	8.75872	--	3.44488	8.33945	-1.27362	3.0019	3.97102	--	5.05678	7.01382	--
cabbage_newGene_2419	0	1.35488	-4.8914	0	2.05852	-5.65883	0	1.68213	-5.3201	0	1.48521	-5.19216
cabbage_newGene_2439	0	1.83768	-4.3109	0	1.73257	-4.40432	0	0.766607	--	0	1.88234	-4.4933
cabbage_newGene_2491	0	5.59554	-5.6007	0	10.2595	-6.64448	0	6.89769	-5.99662	0.0859594	5.45377	-5.76391
cabbage_newGene_2500	0	2.13191	-4.3109	0	1.82698	-4.27362	0	2.96863	-4.87415	0.0826305	2.47608	-4.71511
cabbage_newGene_2507	0	5.35563	-6.4571	0	4.46975	-6.3684	0	3.57264	-5.97648	0.045248	3.59606	-6.07552
cabbage_newGene_251	1.6928	3.7506	--	0.810842	14.2238	-4.05226	0	16.9533	-4.08184	0	7.61993	--
cabbage_newGene_2511	0	124.228	--	0	146.385	-4.20354	0	54.3248	--	0	135.182	--
cabbage_newGene_2540	0	10.0263	-5.3914	0	5.60679	-4.73757	0	7.4746	-5.0386	0	7.54396	-5.15475
cabbage_newGene_2546	0	1248640000	-5.8669	0	470480000	-5.55008	0	0	--	0	29183000	--
cabbage_newGene_2581	0	5.14932	-4.3109	0	7.27072	-4.9664	0	3.63739	--	0	9.72317	-5.3659
cabbage_newGene_2597	0	11.247	-5.1126	0.263454	13.1025	-5.49247	0.322694	12.399	-4.41083	1.25672	17.3488	-3.64914
cabbage_newGene_2614	0	26.8613	-5.0062	0	16.464	-4.52417	0	18.4321	-4.47542	0	21.9793	-4.90731
cabbage_newGene_2623	41.6854	191.573	-2.1625	57.2803	179.05	-1.6467	336.894	390.166	--	51.6509	217.085	-2.10442
cabbage_newGene_2636	0	32.8181	-4.4253	0	50.2333	-5.20029	7.48227	30.352	--	1.55312	8.00972	--
cabbage_newGene_2659	0	109.896	--	0	125.458	-4.12988	0	227.132	-4.29201	19.3028	112.795	--
cabbage_newGene_2684	51.6901	59.3317	--	64.3149	174.102	-1.43569	51.0154	405.447	-2.82559	38.8633	136.372	-1.88112
cabbage_newGene_276	2.37662	4.65889	--	2.62398	6.09511	-1.21779	2.62245	4.28285	--	4.12554	21.9343	-2.4178
cabbage_newGene_2789	6716370	0	3.91728	0	32695300	-4.05226	8043720	18526400	--	15290200	0	--
cabbage_newGene_283	0	0.340722	--	0	1.08763	-4.34045	0	0.055106	--	0	1.86472	-5.07689
cabbage_newGene_288	0	3.72262	-5.4735	0	1.25643	-4.12988	0	0.98039	--	0	2.05676	-4.81441
cabbage_newGene_2890	9212.05	44016.3	-1.7314	13426.8	30961.1	-1.48264	28662.8	17971.2	--	15921.8	30055.6	--
cabbage_newGene_2911	70054.4	80190.6	--	54768.3	191546	-2.09491	82365.5	32680.3	--	54083.9	278474	-3.04208
cabbage_newGene_2913	2189.2	10459.6	--	3319.29	39435.9	-3.79867	0	18674.5	--	3181.41	44148.4	-4.30125
cabbage_newGene_296	0	1.46805	-5.5257	0	1.66563	-5.87714	0	0.767186	-4.73721	0	1.78581	-5.99314
cabbage_newGene_325	0	0.940193	-4.4793	0	0.775986	-4.40432	0	0.493331	--	0	2.24331	-5.90577
cabbage_newGene_333	0.24268	6.64394	-3.6596	0.230361	8.19895	-5.20029	0.845021	4.26524	--	0.219088	3.85056	-4.23109
cabbage_newGene_342	0.155855	1.41714	-2.7283	0.0983409	1.99015	-4.26139	0.0595602	1.32016	-3.62244	0.0919586	1.46162	-3.81998
cabbage_newGene_347	4.68242	20.2495	-2.0757	5.60786	13.7565	-1.28033	34.7546	18.283	--	4.86986	19.1687	-1.97806
cabbage_newGene_352	4.7493	5.19205	--	4.06638	11.5968	-1.47507	14.1432	17.0911	--	4.24764	9.15221	--
cabbage_newGene_361	0	4.78428	-4.5816	0	2.81249	-4.05226	0	0.904264	--	0	2.91241	-4.07964
cabbage_newGene_372	0.158567	3.10159	-3.4397	0.0921702	1.90942	-4.52417	0	2.82661	-4.87415	0	7.21725	-6.26298
cabbage_newGene_394	0	6.34981	-4.7667	0	8.85569	-5.4015	0	6.04692	-4.78432	0	13.0905	-5.97179
cabbage_newGene_41	0	1.81366	-5.8465	0	3.97751	-7.12389	0	3.31217	-6.80286	0	0.20932	--
cabbage_newGene_421	0	7.65054	--	0	10.2874	-4.52417	0	14.0449	-4.82993	0	8.34142	-4.23109
cabbage_newGene_429	0	2.2381	-5.0062	0.0554667	1.26634	-4.40432	0	0.99355	-4.00438	0	2.61129	-5.42993
cabbage_newGene_433	0	1.7519	-4.969	0.178784	1.99469	-3.43014	0	1.89905	-5.18621	0.334224	1.03316	--
cabbage_newGene_474	0	1374840000	-5.4735	0	481559000	-5.16384	0	580558000	-5.44262	0	202536000	-5.19216
cabbage_newGene_482	0	0.339847	--	0	0.612081	-4.63481	0	0.480528	-4.2253	0	0.692029	-4.81441
cabbage_newGene_486	0	10.6038	-6.7704	0.0772858	20.6892	-7.89241	0.187504	21.5136	-6.42282	0	13.0984	-7.26238
cabbage_newGene_505	0	8.64881	-5.2432	0	6.63624	-5.04865	0	14.5523	-6.07449	0	16.7094	-6.36478
cabbage_newGene_517	0.954572	3.42582	--	1.08648	8.85672	-2.48475	3.53352	15.1519	-1.58938	2.91416	10.1785	--
cabbage_newGene_539	3.3205	12.5758	--	4.87558	16.935	-1.76511	9.14471	44.5703	-2.24211	6.03285	33.7431	-2.50846
cabbage_newGene_562	0	3.67024	-6.0022	0	2.15661	-5.52156	0	2.04045	-5.47169	0	5.59981	-6.8708
cabbage_newGene_565	3739.7	3370.65	--	2531.88	4870.21	-1.15905	6529.64	3609.48	--	5725.37	3677.81	--
cabbage_newGene_582	1.26775	3.47028	-1.2697	1.29709	3.2313	-1.27889	1.97435	3.09233	--	1.33136	2.80987	-1.01412
cabbage_newGene_61	1.87366	5.18631	--	2.48549	10.4351	-2.02926	6.33065	15.753	-1.29752	4.90109	7.35195	--
cabbage_newGene_665	0.0486826	1.78072	-4.0972	0	2.29857	-5.57805	0	1.74772	-5.11429	0	3.14611	-5.99314
cabbage_newGene_680	0	24.0551	-4.4253	0	31.6968	-5.00811	0	32.641	-4.82993	0	24.0454	-4.55203
cabbage_newGene_695	55.5301	72.7766	--	21.2148	49.1082	-1.20154	14.0533	23.9074	--	24.2424	23.3931	--
cabbage_newGene_704	0	226849000	--	0	262495000	-4.46549	0	0	--	0	0	--
cabbage_newGene_729	0.704762	4.15985	--	0.400769	3.74129	-3.1842	2.77012	6.03881	--	0.37771	3.77092	-3.2031
cabbage_newGene_731	9.14947	4.81651	--	8.24973	18.091	-1.12461	7.48437	7.6435	--	4.02421	3.19813	--
cabbage_newGene_776	1.21382	21.5103	-4.0632	0.811186	16.4139	-4.28128	0.983525	6.82094	-2.6933	0.759837	25.9201	-5.07686
cabbage_newGene_779	0	2.18249	-4.8095	0	1.63701	-4.58055	0	4.2425	-5.84934	0	3.2324	-5.55006
cabbage_newGene_784	6.14982	13.3152	-1.0754	5.61773	14.0296	-1.30404	3.66477	18.8599	-2.35401	21.022	19.1159	--
cabbage_newGene_785	0	21.6743	-7.3653	0	8.44968	-6.18053	0	19.7555	-7.32498	0.0981515	9.24865	-6.33164
cabbage_newGene_8	3.84659	16.1388	-2.0368	1.17941	10.0048	-3.03371	0.248483	3.95921	-3.88152	1.63065	7.6645	-2.23777
cabbage_newGene_811	10.6884	139.684	-3.6773	6.114	149.27	-4.59266	4.85742	136.901	-4.8084	12.7737	52.6797	-2.05921
cabbage_newGene_833	0	0.22461	--	0	0.935363	-5.12646	0	0.516142	-4.2253	0	0.502194	-4.23109
cabbage_newGene_844	0	0.382902	--	0	1.66591	-4.78633	0	0.805624	--	0	0.685794	--
cabbage_newGene_870	59.4832	10.2761	2.55231	10.5387	22.2397	-1.07836	17.8669	39.8633	-1.1628	30.4937	17.3997	--
cabbage_newGene_872	0	5.23424	-5.4998	0	7.20861	-6.12474	0	4.1671	-5.25471	0	6.97455	-6.0954
cabbage_newGene_874	0	8.13649	-7.2536	0	8.14929	-7.46074	0	9.92689	-7.6704	0.125944	8.20261	-5.98518
cabbage_newGene_882	4.5271	8.10228	--	2.7426	8.83483	-1.67233	4.01587	17.3386	-2.1117	1.97834	3.39807	--
cabbage_newGene_89	0	1.81832	--	0	4.11141	-4.05226	0	7.04654	-4.73721	0	0	--
cabbage_newGene_905	0.843037	1.57634	--	0.0940307	1.65413	-3.80292	2.01502	1.24032	--	0.0387023	1.23857	-4.38715
cabbage_newGene_908	0	4422680	-4.4793	0	2738960	-5.04865	0	453913	-4.73721	0	1585130	-4.23109
cabbage_newGene_916	1.08763	8.63823	-2.9103	0.343181	2.67101	-2.91985	2.56452	4.80352	--	1.87336	4.48824	--
cabbage_newGene_931	0.211764	6.25761	-3.8054	0	12.913	-5.85445	0.490589	7.55327	-3.53653	0.381113	6.51358	-3.96168

## Sheet: down 72hai
Supplementary Table S5. List of B. rapa genes significantly down-regulated in CR BJN3-2.
aResistant NIL CR BJN 3-2, bhours after inoculation, cSusceptible NIL BJN 3-2, dLog2 R/S, e-- represents no differently between two NILs.
GeneID	aR 0bhai.rpkm	cS 0 hai.rpkm	dlog2FC	R 12 hai.rpkm	S 12 hai.rpkm	log2FC	R 72 hai.rpkm	S 72 hai.rpkm	log2FC	R 96 hai.rpkm	S 96 hai.rpkm	log2FC
Bra000002	0.199965	8.40562	-5.0717	0.0631016	31.8408	-8.9628	0.296737	22.321	-5.94108	0.355258	7.10986	-4.11104
Bra000094	4.60652	9.7527	-1.0244	5.85208	11.1	e--	5.65292	13.7749	-1.33689	5.48442	15.2361	-1.38744
Bra000096	11.1394	20.666	--	9.32825	19.3209	-1.11128	5.49505	20.4226	-1.891	5.32143	17.309	-1.72156
Bra000111	1.16216	3.41643	--	0.846599	3.60131	-2.0605	0.102737	2.37772	-3.67663	0.158853	1.19023	--
Bra000140	29.4686	43.6701	--	28.1121	33.2651	--	21.6502	43.557	-1.06369	21.7032	27.4744	--
Bra000152	1.82018	4.33717	-1.4053	2.2239	5.09143	-1.11617	2.00229	4.25152	-1.1314	3.02327	6.36118	-1.39413
Bra000250	0.00120984	0	--	0.230944	0.362882	--	0.00133768	2.22794	-4.78432	0.561828	0.350292	--
Bra000272	47.0392	131.861	-1.4579	53.1949	117.871	-1.15164	55.0248	128.734	-1.21393	43.8423	99.3548	-1.20841
Bra000358	118.496	369.434	-1.5985	64.7383	179.579	-1.46842	31.698	190.475	-2.4842	82.5257	115.684	--
Bra000390	0	0.287871	--	0	0.43195	--	0	0.930347	-4.29201	0	0.515305	--
Bra000406	0.929744	2.59437	--	0.115417	1.36131	-3.33472	0.379661	3.17252	-3.01221	1.45e-05	0	--
Bra000414	0.204326	2.23591	--	0	1.60758	--	0	4.19204	-4.2253	0	1.6108	--
Bra000423	17.6442	5.24542	1.77108	11.2859	10.4384	--	10.7245	23.6947	-1.14484	14.2855	15.3405	--
Bra000488	2.75009	8.93416	-1.6976	2.34526	8.13389	-1.80491	2.54511	6.18317	-1.29494	1.5974	2.06003	--
Bra000521	0.248911	0.817837	--	0	0.734651	--	0	5.94766	-4.41684	0	0.393465	--
Bra000544	107.516	61.9909	--	25.3416	39.5905	--	23.7189	48.0584	-1.02119	19.5156	14.8612	--
Bra000551	10.7605	9.51971	--	8.30305	13.2563	--	7.737	15.9518	-1.03347	15.5756	14.5414	--
Bra000711	5.099	21.5185	-2.0424	6.4436	16.8464	-1.37444	3.42978	15.9291	-2.18163	4.55492	23.9209	-2.39404
Bra000758	0.164335	0.716757	-1.9945	0.23318	1.27484	-2.408	0.319557	1.64554	-2.36805	0.173896	1.76874	-3.32747
Bra000759	0	2.45695	-6.9145	0	2.8999	-7.31879	0	6.22589	-8.36376	0.0150537	4.02081	-7.81752
Bra000776	0	5.07664	-5.5257	0	3.53735	-5.23583	0	10.1863	-6.58072	0	10.6781	-6.81194
Bra000800	0	2.01284	-5.672	0.0317474	2.96569	-6.38433	0	12.5466	-8.39824	0.118557	2.30507	-4.1377
Bra000892	0	3.98462	-5.74	0	6.85876	-6.65765	0	4.7421	-6.09331	0	31.6757	-8.92678
Bra000938	83.208	92.0019	--	45.6928	54.8897	--	43.3361	101.43	-1.22236	44.2718	42.2571	--
Bra000952	8.5063	20.4315	-1.8847	7.93617	17.1639	-1.73841	9.47583	34.0231	-2.58075	8.72892	27.187	-2.36907
Bra001012	85.7728	69.3133	--	49.8198	70.3391	--	44.535	94.0735	-1.08526	68.2949	74.7592	--
Bra001044	0.92136	1.45755	--	1.43873	1.71944	--	0.633541	2.24207	-1.73906	0.977938	2.77126	-1.50622
Bra001080	1.92439	3.61328	--	1.02036	2.79812	--	0.883911	3.76113	-2.05768	0.478119	3.19287	-2.61993
Bra001139	20.5175	34.0126	--	9.94432	16.5791	--	11.0917	22.9635	-1.04616	12.6666	17.8041	--
Bra001176	4.30495	7.31113	--	2.94001	3.57443	--	2.23767	6.29072	-1.47858	1.53069	4.16028	-1.42795
Bra001307	7.41593	14.1177	--	10.8698	21.0342	--	10.444	26.3049	-1.23259	11.0278	22.7142	-1.04963
Bra001386	1.62618	1.21645	--	1.22616	2.04326	--	1.02408	3.25996	-1.6708	1.07612	1.81499	--
Bra001393	8.77926	18.3503	-1.0396	9.3451	16.8902	--	7.48269	19.8816	-1.39147	9.81637	18.0756	--
Bra001490	7.94143	16.2005	-1.1937	7.60346	11.7877	--	8.23815	33.0214	-2.21816	9.17168	22.1182	-1.47968
Bra001576	6.23932	10.2995	--	6.46928	9.61602	--	6.92073	14.3936	-1.11099	8.75711	14.1829	--
Bra001581	1.05597	4.90429	-2.0355	0.875592	2.59476	--	0.608441	6.77771	-3.35424	1.64912	3.83427	--
Bra001597	0.278094	0.75884	--	0.394917	0.546395	--	0.478774	3.17244	-2.54539	0	1.14214	--
Bra001600	397.958	461.882	--	105.552	200.203	--	162.744	490.186	-1.55357	91.3825	86.0456	--
Bra001617	0.433184	2.25341	-2.2872	0.31529	1.17812	--	0.648659	2.39345	-1.89172	0.618129	1.92501	-1.64542
Bra001618	1.81397	2.01087	--	1.29435	2.71622	--	1.80429	3.86271	-1.18714	1.49687	3.15684	-1.10284
Bra001631	278.418	363.628	--	455.223	692.78	--	208.1	571.474	-1.48172	210.905	443.303	-1.19043
Bra001635	10.9411	4.94514	1.16571	6.29595	17.4799	-1.47162	7.09225	24.3203	-1.77602	8.81297	12.9851	--
Bra001639	10.5901	5.73097	--	3.37279	5.89348	--	5.38661	12.0711	-1.14942	9.24658	9.91112	--
Bra001736	0.915511	1.402	--	0.6946	3.60087	--	1.0585	7.29534	-2.72028	2.79263	3.02763	--
Bra001752	179.748	72.5324	1.33029	34.031	75.4742	-1.14995	75.8042	153.407	-1.01798	75.6161	46.4593	--
Bra001758	0	3.00224	--	0	4.84202	-4.68711	0.339016	5.41359	-3.82794	0.0677973	7.69846	-5.33279
Bra001787	129.554	256.919	--	170.954	224.362	--	74.4286	166.685	-1.18367	67.238	115.114	--
Bra001805	35.0135	37.4129	--	34.1007	19.9807	--	21.2446	59.152	-1.44938	24.0364	18.1864	--
Bra001832	1.24104	2.50173	--	1.30949	6.73126	-2.36379	0.854782	8.13981	-3.19681	0.688866	5.35384	-2.99486
Bra001907	23.279	6.30543	1.8895	6.15232	11.5252	--	8.29586	30.2414	-1.86062	12.3466	16.1831	--
Bra001937	23.7605	23.0014	--	8.30129	14.3342	--	5.90332	14.2637	-1.28093	9.14481	8.41764	--
Bra002096	6.042	12.6065	--	3.46397	9.96006	-1.43424	4.46713	13.7814	-1.30689	4.18253	9.78672	-1.18396
Bra002110	5.20696	3.57334	--	3.56827	3.91398	--	3.539	7.82335	-1.14337	13.1033	9.01043	--
Bra002111	0	4.9689	--	0	1.7814	--	0	8.57243	-4.08184	0	1.80706	--
Bra002134	1.33081	2.64421	--	1.7999	2.42824	--	1.61961	3.42117	-1.64389	1.82199	2.17586	--
Bra002178	26.5219	43.1462	--	12.854	28.1331	-1.12984	12.5622	35.7748	-1.51344	21.1881	20.2765	--
Bra002202	3.03291	2.46412	--	2.1921	2.1494	--	2.13476	3.43295	-1.95639	3.26593	1.7564	--
Bra002214	184.762	239.97	--	54.0821	65.4664	--	70.1068	184.547	-1.40247	58.4938	39.5221	--
Bra002258	4.46001	9.87844	-1.3784	5.49792	9.77889	-1.36752	6.38778	10.5663	-1.89012	7.73757	8.97574	--
Bra002270	0.206596	8.13403	-4.7326	0.212722	3.84051	-4.15592	0.171971	3.86448	-4.14618	0.199317	3.12192	-3.85389
Bra002286	159.511	158.644	--	38.7074	44.5556	--	22.3193	51.3144	-1.20106	23.9707	20.8513	--
Bra002340	0.598224	26.4766	-5.4098	0.259401	16.0578	-5.8909	0.256744	11.6251	-5.4263	0.395988	10.6391	-4.68927
Bra002375	299.128	350.159	--	94.129	159.275	--	118.627	269.012	-1.18262	119.141	94.9945	--
Bra002446	0	3.7506	--	0.810842	8.36694	--	0	15.956	-4.00438	0	9.00537	--
Bra002465	3.50583	12.331	-1.863	5.14021	12.4769	-1.41612	3.94351	12.3057	-1.67576	3.61265	12.6182	-1.83603
Bra002588	41.2584	80.0628	--	35.7592	93.2903	-1.37444	32.7648	99.9295	-1.54561	46.1677	67.8975	--
Bra002714	9.80686	8.32869	--	5.37471	8.99924	--	4.8517	10.2333	-1.2469	3.90496	3.93191	--
Bra002718	2.17107	1.63121	--	0.642966	3.46772	--	1.25124	5.51852	-2.03193	2.05935	1.49173	--
Bra002719	4.57532	3.19743	--	2.25317	4.13591	--	1.57763	11.8803	-2.87645	3.0901	3.08199	--
Bra002754	2.4703	4.02183	--	2.3724	2.75206	--	1.0135	3.03915	-1.54132	0.781943	2.90774	-1.8915
Bra002793	3.84693	11.706	-1.5826	2.1701	8.12206	-1.8617	1.97436	6.00267	-1.59111	4.43251	8.58606	--
Bra002895	0.236351	5.90567	-4.3729	0.078757	4.49797	-5.31281	0.318645	3.96244	-3.58607	0.110848	3.28349	-4.32457
Bra002927	2.70868	24.74	-3.1748	2.40046	20.3044	-3.03028	2.42147	16.4642	-2.87457	6.54844	29.7169	-2.23817
Bra003062	4.1309	21.7664	-2.3712	2.43162	26.374	-3.41718	12.5893	26.3444	-1.06943	7.80122	13.3058	--
Bra003189	0.64838	3.61953	-2.9676	0.473911	7.20941	-4.21419	1.23872	5.78437	-2.29282	0.948396	3.32381	-2.37297
Bra003329	0.0869904	5.31891	-4.8233	0.082378	3.07695	-5.08808	0	4.81105	-5.63479	0.154538	6.40324	-5.18873
Bra003346	4.45029	10.0412	-1.1374	3.8424	5.44941	--	3.19559	9.09747	-1.49374	9.32864	3.7225	1.3057
Bra003393	14.1604	36.303	--	18.6635	24.504	--	8.57578	46.1335	-2.25868	16.2776	45.0115	--
Bra003588	14.1731	10.3448	--	4.09705	4.9045	--	1.58049	6.82009	-2.18959	3.0899	2.72603	--
Bra003681	11.35	48.6527	-1.8796	19.6816	39.1485	-1.0105	9.04635	19.0561	-1.05801	6.37138	18.4175	-1.44183
Bra003712	83.2048	40.688	1.05151	12.9521	16.2565	--	13.5025	36.1716	-1.41307	6.60799	5.51744	--
Bra003780	84.7246	15.3523	2.47248	14.2093	38.6216	-1.44133	20.3972	60.6238	-1.56589	31.1998	21.5846	--
Bra003787	5.85278	6.17739	--	3.16527	4.48821	--	1.11158	5.07477	-2.16882	4.50194	3.63143	--
Bra003811	0	2.16413	-4.3692	0	3.80626	-5.33749	0	1.91708	-4.29201	0	2.93579	-4.95161
Bra003975	119.945	46.7674	1.41711	33.8423	54.6658	--	44.7226	92.1853	-1.08986	35.3134	33.1223	--
Bra003980	0.214375	3.1611	-3.2658	0.609215	0.947992	--	0.123323	2.28595	-3.38274	0.572451	2.01677	--
Bra004026	160.314	302.461	--	18.2944	41.5251	-1.17994	11.2661	29.5779	-1.39587	33.0797	30.8911	--
Bra004032	0	9.17592	-7.1324	0	7.32295	-6.94216	0	10.2841	-7.34082	0	8.25812	-7.1337
Bra004055	10.2831	7.25744	--	6.46993	12.037	--	3.39058	7.8985	-1.19905	2.01838	1.78147	--
Bra004093	2.46896	2.98463	--	4.25867	6.06464	--	3.03981	7.69133	-1.314	1.40999	1.31202	--
Bra004188	1.85094	23.2699	-3.6644	0.626999	6.39519	-2.99289	1.85743	7.2338	-2.03859	0.907412	11.664	-3.19477
Bra004195	0.0353896	1.35108	-4.1345	0.0334866	1.91163	-5.68478	0.0405296	1.8322	-4.64627	0	0.967091	-4.71511
Bra004241	0.973709	2.9464	--	1.66711	1.93315	--	0.922231	3.06408	-1.61354	0.884936	2.59159	-1.54709
Bra004293	2.70774	11.0178	-1.9513	1.8537	6.35875	--	2.95049	10.8074	-1.85226	4.16954	13.5959	-1.72826
Bra004309	38.1253	34.4733	--	20.7547	19.1417	--	20.3559	45.89	-1.17394	23.0417	25.1158	--
Bra004330	16.6355	21.4646	--	10.2016	19.9151	--	12.9848	27.5803	-1.08599	19.2839	16.2257	--
Bra004350	0.765976	0.00228992	4.5489	0.515237	0.255369	--	0.00225157	0.725664	-4.53172	0.631305	0.381971	--
Bra004473	10.841	8.82701	--	4.41321	5.60649	--	2.07721	5.97357	-1.48232	8.70765	8.7167	--
Bra004491	47.4276	53.0601	--	32.9057	82.8135	-1.33144	27.0231	53.8155	-1.00013	61.9897	61.2043	--
Bra004638	2.65056	5.44408	--	3.96028	5.35175	--	2.03627	5.51146	-1.43903	2.75215	4.9972	--
Bra004753	0	2.29474	-5.5257	0.0796235	2.31392	-4.77138	0	2.75825	-5.89298	0.0371958	2.56303	-5.88307
Bra004775	0	17.8005	-6.598	0	23.1039	-7.14273	0	20.5975	-6.9023	0	16.5857	-6.68648
Bra004912	158.715	266.872	--	29.7694	51.8402	--	13.0442	43.5739	-1.71146	11.4837	15.2849	--
Bra004994	14.314	11.6096	--	1.08347	8.25954	-2.91083	1.31342	13.848	-3.39638	3.36954	7.69603	-1.19928
Bra005104	23.8167	21.1617	--	9.70126	9.62401	--	9.27342	19.1483	-1.05266	22.2756	18.8074	--
Bra005143	0.261612	1.34022	-2.0872	0.399437	2.49207	-2.59367	0.543022	1.97995	-1.85226	0.662485	2.13995	-1.74849
Bra005177	0.00284261	0.00280681	--	0.00280661	0.581357	--	0.00585882	4.37513	-5.89298	2.081	0.00133679	4.89273
Bra005298	7.12165	42.4145	-2.6607	6.10158	41.1872	-2.75953	6.03354	26.1744	-2.2097	6.29383	23.2913	-2.02474
Bra005300	11.8407	29.0639	-1.2741	19.1643	67.3261	-1.81313	17.7512	39.8189	-1.1698	12.975	23.6693	--
Bra005309	17.3707	17.7512	--	10.4585	16.9431	--	8.51993	17.1781	-1.01089	8.31969	7.43922	--
Bra005336	1.29479	2.83695	--	1.32689	3.14172	-1.30257	1.4575	3.69334	-1.33028	1.73649	3.11326	--
Bra005351	6.12645	3.23402	--	2.03104	6.32118	-1.60352	1.7616	10.1193	-2.47636	20.2571	15.205	--
Bra005387	2.22973	4.31221	--	3.59258	6.37976	--	2.89981	7.20655	-1.32032	18.1188	29.4012	--
Bra005409	0	2.8989	-4.1865	0	7.44407	-5.65883	0.222319	3.28859	-3.50756	0.517726	4.55629	-3.4396
Bra005446	17.4739	15.9693	--	5.84239	4.52706	--	5.75286	20.2244	-1.8227	2.5863	1.6119	--
Bra005637	3.49175	9.78628	--	3.65034	14.9812	-1.25952	4.6997	19.8856	-1.20825	5.58596	8.63649	--
Bra005731	12.6607	73.4218	-2.4055	2.80437	239.017	-6.33272	5.93381	129.699	-4.30213	5.7135	23.2905	--
Bra005745	66.5571	124.531	--	84.6164	207.793	--	70.2819	190.244	-1.16599	75.7773	165.821	--
Bra005758	0	0.803759	--	0.0805811	1.29151	-3.52659	0.269277	2.28972	-3.01231	0.150653	0.221667	--
Bra005759	5.53088	11.5512	-1.0296	5.54067	12.0492	-1.11605	6.07622	13.4582	-1.13417	5.19393	10.7293	-1.0677
Bra005802	0.275709	3.27566	-3.3464	0.430526	6.2555	-3.80556	0.288494	4.11196	-3.91928	0.201195	4.51344	-4.34369
Bra005978	12.6375	21.899	--	11.2492	19.6977	--	10.7355	24.566	-1.18393	5.92099	13.526	-1.21385
Bra005987	70.5105	54.7307	--	21.2018	22.2792	--	20.6766	47.0026	-1.17396	12.1821	7.10061	--
Bra006003	0	2.82339	-6.224	0	1.52563	-5.52156	0.0376318	1.93755	-4.87204	0.0290278	2.11309	-5.99314
Bra006061	34.6744	68.7455	--	25.5127	81.9836	-1.39531	36.2302	93.1977	-1.08371	23.8414	63.8608	-1.25035
Bra006067	3.18319	10.5369	-1.4302	3.27782	14.8164	-2.11234	4.23501	14.1827	-1.86693	4.4532	19.9882	-2.11596
Bra006142	0	0.327667	--	0	0.0421432	--	0	0.862198	-4.2253	0.303519	1.80983	-2.42932
Bra006197	18.315	41.1023	-1.1734	15.1101	32.5203	-1.16969	13.2506	26.8973	-1.04979	21.2942	41.0199	--
Bra006374	0.192782	0.841181	--	0.0729697	1.17391	-3.94027	0.132496	1.50791	-3.28902	0.34077	1.05382	--
Bra006378	0.631433	2.96346	-2.062	1.24866	3.79329	-1.36468	0.677219	5.13088	-2.68802	1.85643	6.14809	-1.58131
Bra006394	4.96503	5.27442	--	2.9455	2.08106	--	2.50686	7.58392	-1.59308	4.75278	5.69559	--
Bra006396	17.8054	58.8364	-1.7083	21.6816	45.7652	-1.08136	22.1406	60.4954	-1.46149	26.2765	73.6186	-1.50123
Bra006415	6.46588	9.02791	--	5.97956	9.89781	--	5.52478	11.0982	-1.01022	12.0729	18.1801	--
Bra006472	47.4352	49.1969	--	13.7758	16.7086	--	10.8235	22.1636	-1.04095	11.4089	9.94355	--
Bra006598	24.9123	5.64363	2.13542	3.80669	7.44633	--	5.41815	17.8906	-1.71833	7.36329	8.3739	--
Bra006780	0.221398	1.25599	--	0.251425	1.69615	-2.71864	0.202958	1.68616	-2.9404	0.313267	2.6634	-2.95654
Bra006863	0.0580639	4.83041	-5.2347	0.164466	3.72615	-4.21479	0.133134	2.39538	-4.0953	0.0775375	2.45411	-4.88516
Bra006868	9.41098	6.86447	--	3.3476	3.47053	--	1.36125	12.689	-3.01207	2.64207	1.39043	--
Bra006964	20.9374	40.9042	--	30.47	43.7499	--	8.60128	19.7582	-1.20287	6.67426	12.9327	--
Bra007002	3.4639	17.9824	-2.3539	2.69667	13.7637	-2.34287	2.74012	11.2016	-2.00751	3.62004	15.1209	-2.07207
Bra007037	9.15182	21.357	-1.1946	9.65076	18.1759	--	8.88524	19.2694	-1.12319	9.51854	23.2413	-1.30756
Bra007039	5.02274	6.50914	--	5.66399	9.55954	--	4.58006	11.6483	-1.13139	4.97427	7.20297	--
Bra007092	1.9401	5.65103	--	5.30926	15.8878	-1.56429	5.33258	17.0113	-1.64936	5.75669	4.98563	--
Bra007143	0	5.87077	-6.8948	0	2.73268	-6.10566	0	1.57821	-5.41295	0.0393376	7.85831	-7.61894
Bra007195	31.9424	14.4681	1.15999	5.60076	13.4546	-1.25658	7.53905	18.3964	-1.28485	9.94359	10.9205	--
Bra007354	0	2.1044	-5.0062	0	3.0851	-5.73533	0	2.10114	-5.11429	0	1.59357	-4.81441
Bra007581	40.7029	37.1699	--	10.4385	31.9953	-1.61334	12.7098	30.5899	-1.25898	9.04046	15.6579	--
Bra007667	0	13.1525	-5.5512	0.130114	18.7884	-6.59059	0	7.20145	-5.55555	0	12.0254	-6.26298
Bra007696	17.0274	4.28732	2.0072	6.7704	19.3475	-1.50925	9.47084	29.0109	-1.61825	10.0301	9.32981	--
Bra007857	0	0.89407	-4.8914	0	2.14494	-6.3523	0	0.535707	-4.29201	0	0.167211	--
Bra007885	9.71083	7.61716	--	5.6737	5.17411	--	4.69085	10.0727	-1.06749	4.7611	4.04264	--
Bra007890	13.5451	44.1306	-1.6745	3.35299	8.03535	--	1.82692	6.7793	-1.80987	3.48114	13.4047	-1.96137
Bra007967	0	29.5411	-8.2134	0	31.8196	-8.48646	0	8.49651	-6.52634	0	31.8082	-8.5081
Bra008037	4.25348	7.18221	--	2.12016	2.26816	--	0.628045	3.08781	-2.25665	0.786975	1.15974	--
Bra008055	0	2.17601	-5.5512	0	2.49341	-5.94314	0	0.766483	-4.15535	0	2.07065	-5.68738
Bra008056	0	0.959031	-5.4735	0	1.03698	-5.73533	0	0.463623	-4.53172	0.0384526	1.01474	-5.73885
Bra008157	56.8814	168.135	-1.5421	32.5414	92.7373	-1.50955	30.6686	68.0957	-1.15226	107.953	163.855	--
Bra008278	2.1144	9.10509	-2.0285	2.00344	8.19014	-1.99426	2.29213	10.1019	-2.11305	2.55084	8.78434	-1.78859
Bra008308	2.42841	9.61865	-2.2649	2.15416	8.44227	-2.13876	3.01956	9.73875	-1.96538	2.61846	14.3295	-2.80962
Bra008312	0.16942	2.42631	-3.5577	0.33441	1.97846	-2.64481	0.105339	2.12417	-3.49604	0.121951	2.85929	-4.09455
Bra008368	0.285782	9.23156	-5.3448	0.272719	9.41441	-6.67828	0.322694	5.0179	-5.90498	0.502686	10.9306	-6.93053
Bra008430	37.1303	32.6882	--	7.14124	12.8921	--	12.957	36.8713	-1.4927	8.9826	7.86133	--
Bra008435	27.3347	14.047	--	17.5335	22.9315	--	8.05032	35.7736	-2.12675	10.7158	9.06746	--
Bra008438	58.0435	62.2197	--	39.3447	34.3756	--	26.5537	56.6443	-1.09645	36.2688	41.6253	--
Bra008446	0.0211012	0.80537	-4.1345	0.0199622	0.559483	-4.68711	0	0.623129	-4.78432	0.0372326	0.592626	-3.81998
Bra008473	35.0657	51.167	--	18.4165	28.7392	--	13.5367	36.5331	-1.4165	23.8458	24.03	--
Bra008510	15.391	16.6455	--	2.65209	12.2334	-2.20202	2.29379	10.7283	-2.21735	3.10777	3.40538	--
Bra008553	9.87631	20.1414	-1.003	9.49205	9.45178	--	7.49908	15.9543	-1.08684	4.9237	12.1506	-1.30922
Bra008569	7.50134	6.21727	--	2.8517	3.49941	--	2.8893	5.28296	-1.08018	8.9714	8.95422	--
Bra008583	31.4893	47.0624	--	27.2938	35.4782	--	20.435	43.318	-1.10062	23.4657	36.4775	--
Bra008673	30.7375	55.1414	--	22.9985	48.5049	--	17.7689	48.0903	-1.29772	33.9662	39.3361	--
Bra008738	1.0968	1.01418	--	0.102297	0.886614	--	0	1.6252	-4.68852	0.93637	0.263915	--
Bra008845	0	0.152008	--	0.246247	0.878605	--	0.00242576	0.604978	-4.41684	0	0	--
Bra008940	208.413	9875.38	-5.0706	349.417	6580.19	-4.37481	129.333	7174.63	-5.75485	659.966	17447.9	-5.2942
Bra008993	88.3636	23.1721	1.94976	18.195	54.609	-1.57738	36.1277	75.9678	-1.05947	59.3628	44.6582	--
Bra009112	19.0453	7.45669	1.36628	3.37583	4.40682	--	4.39726	12.7937	-1.53713	7.97121	5.47274	--
Bra009294	44.3096	17.3203	1.37098	10.1487	21.7875	-1.09821	9.15985	24.2666	-1.40863	12.4215	8.70871	--
Bra009391	27.729	78.7685	-1.4873	40.5366	60.1694	--	23.2401	76.9441	-1.61104	43.1908	49.4257	--
Bra009401	0	1.72527	-5.1463	0	1.14454	-4.73757	0.143046	1.84833	-3.49005	0	3.38061	-6.28045
Bra009433	7.62097	27.3265	-1.8185	5.74067	20.2511	-1.81203	5.77139	18.6968	-1.69688	4.99986	16.8178	-1.76034
Bra009581	9.02061	45.7915	-2.342	6.93436	27.7433	-2.07527	8.87598	24.8707	-1.57587	7.23803	29.782	-2.13214
Bra009591	0	1.44068	-5.2116	0	1.01764	-4.87917	0	0.712909	-4.35577	0	1.5819	-5.68738
Bra009620	31.2392	32.0675	--	13.8365	13.3513	--	7.71714	15.5347	-1.01823	25.4524	16.0299	--
Bra009649	0	2.28734	-4.4253	0	1.96875	-4.40432	0	1.7445	-4.15535	0	2.21141	-4.55203
Bra009762	3.38144	46.9343	-3.7985	2.16098	49.2416	-4.52982	0.687127	45.1989	-5.8382	2.71643	37.0586	-3.79222
Bra009799	26.9133	48.264	--	24.2217	81.5577	-1.73802	15.8828	43.0885	-1.38269	87.8466	103.108	--
Bra009803	0.965512	3.9384	-1.9727	2.3438	14.843	-2.66104	0.432865	4.79424	-3.40608	3.34034	11.4758	-1.79829
Bra009998	1.70405	1.15056	--	2.33775	1.08665	--	0.450281	2.3787	-2.34726	2.91014	0.178892	3.79528
Bra010030	6.70405	18.7378	-2.5364	3.64423	23.6399	-2.83969	4.0452	21.2827	-2.48472	10.7198	21.4044	-2.10236
Bra010035	332.83	244.526	--	156.873	290.91	--	97.009	202.339	-1.04736	100.317	94.1598	--
Bra010037	0	9.26715	-6.3882	0	16.7499	-7.40719	0	7.939	-6.26919	0	14.2541	-7.19026
Bra010049	65.5016	78.4818	--	23.2994	28.7126	--	20.4524	44.283	-1.11498	48.7679	40.9611	--
Bra010192	0	266.28	--	0	293.149	-4.12988	0	717.613	-4.63812	0	65.4441	--
Bra010217	0.933134	8.98281	-2.9694	1.77002	15.0482	-3.04169	0.863301	6.23282	-2.74316	1.50747	16.4615	-3.32536
Bra010275	0.496049	2.42399	-2.4099	0.512339	2.12728	-2.33333	0.618089	2.9237	-2.4907	0.721475	2.58741	-2.26213
Bra010333	6.05098	17.6142	-1.5776	6.00173	17.6514	-1.56388	7.83792	15.112	-1.01046	6.98745	10.9129	--
Bra010397	1837.03	199.71	3.20559	380.769	1009.73	-1.514	933.664	2290.84	-1.3301	1599.92	1112.55	--
Bra010482	13.7879	22.4274	--	24.589	30.409	--	28.3	59.1139	-1.10993	13.9353	27.1791	--
Bra010524	5.27623	4.31986	--	7.64055	9.5288	--	6.05894	13.5176	-1.15588	5.57715	6.13343	--
Bra010632	8.22859	18.8816	--	6.30498	9.54107	--	4.28481	16.0045	-1.54042	22.439	24.0501	--
Bra010658	0.637134	2.70449	--	0.670224	8.06744	-3.53656	0.325036	4.95903	-3.80259	0.188329	1.32923	--
Bra010663	0	0.37942	-3.9773	0.0343523	1.0662	-4.77138	0.0956747	1.04838	-3.40855	0.0960962	0.774445	-2.77101
Bra010797	0.566195	1.67324	--	0.706238	5.96129	-3.14696	0.521363	5.17951	-2.78482	0.998066	2.0663	--
Bra010856	0.000157322	1.24744	-4.5816	0.877269	0.671324	--	0.000574103	1.72114	-5.1507	0.534751	0.000314948	--
Bra010895	52.6499	57.4527	--	26.3472	58.1975	--	27.4573	67.6534	-1.0541	14.1671	17.8113	--
Bra011159	1.51524	1.2124	--	2.9638	5.60606	--	3.0108	8.0203	-1.41863	3.665	6.35453	--
Bra011167	3.54753	5.99325	--	4.22509	5.2604	--	3.18564	6.63228	-1.08168	3.74046	4.33755	--
Bra011174	5.78599	29.1971	-2.2212	5.41671	15.3941	-1.38641	3.77673	14.4964	-1.82983	5.34661	12.5255	-1.13633
Bra011202	0.0496049	3.67085	-5.093	0	3.06169	-5.87714	0	3.6321	-6.05541	0.0438918	1.5543	-4.90731
Bra011226	0.225541	0.000323843	--	0.0711725	2.65911	-5.08808	0.0863125	3.82929	-4.61886	0.600299	2.68537	-2.04454
Bra011243	6.58911	7.42162	--	4.92884	8.14249	--	3.6555	8.44074	-1.20008	5.40904	5.14978	--
Bra011273	1.45487	11.4711	-2.9004	2.21946	13.1821	-2.52201	2.22805	12.1113	-2.39593	2.08069	6.58009	-1.63217
Bra011494	8.77407	10.9223	--	6.4498	15.6143	-1.42376	7.67988	18.1282	-1.25254	8.34799	12.8396	--
Bra011501	8.22104	14.7902	--	12.4032	19.3696	--	11.6432	27.5849	-1.24779	8.19583	18.5847	-1.19674
Bra011529	69.2726	19.0804	1.87714	7.11944	16.3689	-1.19538	7.12607	19.2653	-1.42488	10.843	7.00522	--
Bra011576	21.0158	21.8686	--	7.65473	20.0314	-1.38902	7.84435	17.582	-1.16396	12.0495	15.123	--
Bra011627	2.67893	9.00622	-1.0486	3.06024	6.21107	--	3.96463	9.79407	-1.37982	2.91817	4.78284	--
Bra011636	106.989	49.9922	1.12186	52.6985	23.0006	1.16405	3.3003	8.93218	-1.56555	6.82321	12.9131	--
Bra011660	1.08637	11.9176	-3.3744	0.887431	12.1225	-3.76809	1.02077	11.4099	-3.40498	0.349054	14.3904	-5.27253
Bra011672	15.5351	16.7928	--	2.22263	23.8742	-3.07559	4.15145	15.4726	-1.88198	3.64814	4.86496	--
Bra011686	69.4632	43.1379	--	10.3198	18.4903	--	4.83038	51.4799	-3.27889	21.1069	9.08603	--
Bra011776	77.6527	68.6417	--	22.6203	31.9132	--	21.0783	75.6514	-1.91444	9.57959	10.2566	--
Bra011784	0.0487309	0.159505	--	0.18448	0.0957297	--	0.111713	1.54727	-3.41147	0.129344	0.266536	--
Bra011893	0	2.04701	-3.9773	0	9.74963	-6.38433	0	10.7009	-6.44072	0.196303	14.7806	-6.05734
Bra011897	0.456862	18.5544	-5.0776	0.230519	4.09314	-4.08277	0.209198	6.13607	-4.55766	0.268949	2.58409	-3.25983
Bra012088	53.421	25.2089	1.10372	7.57982	18.7549	-1.30102	12.3748	41.2089	-1.73537	17.4172	14.2775	--
Bra012251	13.817	15.2754	--	13.6868	26.098	--	15.0505	32.4819	-1.0954	26.8036	27.4602	--
Bra012293	15.8418	79.4561	-2.2786	17.297	67.4084	-1.93681	13.2215	35.8127	-1.42861	17.8538	72.1069	-2.01313
Bra012337	75.7964	78.6674	--	29.595	40.8886	--	32.0196	68.3677	-1.08635	117.669	89.8377	--
Bra012342	1.7713	6.76304	-1.9044	3.14286	7.21951	-1.19287	3.1966	9.18025	-1.52147	4.81647	8.7166	--
Bra012353	19.8942	21.5216	--	27.5284	34.6605	--	21.9729	61.8825	-1.47106	268.435	190.473	--
Bra012468	3.86549	19.6061	--	3.74476	11.5153	--	2.49178	85.1827	-4.08994	6.22923	53.2832	-3.09646
Bra012479	18.69	15.632	--	3.05209	6.14071	--	1.80775	14.447	-2.96851	2.38244	0.690974	--
Bra012531	2.37735	16.5164	-2.7566	1.57876	13.805	-3.11252	1.29019	16.5387	-3.6605	2.91307	13.3887	-2.20141
Bra012584	0.161722	2.25112	--	0.459969	4.13797	-3.1319	0.933613	5.07633	-2.39952	0.434303	1.80154	--
Bra012604	12.7919	14.4789	--	7.15245	7.48092	--	4.02638	8.26044	-1.0411	2.42412	2.37238	--
Bra012613	6.52104	13.9453	-1.0747	5.39477	10.965	-1.0299	5.99382	12.7023	-1.087	3.57	8.49099	-1.26955
Bra012617	2.48998	5.08421	-1.0188	2.77812	5.0581	--	3.06485	6.43863	-1.08096	3.11986	7.02197	-1.18742
Bra012618	3.8791	6.49823	--	2.06851	5.90335	-1.50685	2.81915	7.98582	-1.50037	4.11127	6.78999	--
Bra012641	9.72887	10.1092	--	6.11477	7.52816	--	4.054	8.43089	-1.13367	3.82833	3.74446	--
Bra012664	7.22149	13.068	--	6.02397	9.32082	--	5.33258	13.3332	-1.30258	7.00397	9.54876	--
Bra012672	0.664733	1.67063	--	0.355536	1.0218	--	0.661763	1.86124	-1.46559	0.944197	1.66922	--
Bra012677	0	142.617	-4.5314	69.3876	74.8193	--	0	195.54	-4.15535	0	23.6746	-4.4933
Bra012688	0.01458	10.9045	-9.0335	0	10.192	-9.94936	0.00677533	11.2301	-9.10358	0.131942	10.8041	-7.06731
Bra012709	4.45253	8.26001	--	2.97392	8.56768	-1.52003	3.69497	11.6494	-1.62369	3.47833	9.66903	-1.47169
Bra012735	14.4718	18.8444	--	13.6792	1.83767	2.85382	5.17501	23.2539	-2.15804	26.5559	29.6759	--
Bra012764	168.746	251.215	--	115.805	326.662	-1.49864	152.105	364.9	-1.22699	126.485	189.992	--
Bra012786	46.7715	75.5962	--	40.9263	56.3693	--	50.6676	103.631	-1.03185	46.0078	72.8323	--
Bra012794	1.23622	3.58059	-1.3339	1.05686	4.39793	-1.83315	1.72941	3.91456	-1.32238	1.10599	5.08177	-2.26878
Bra012814	1.56768	7.81853	-2.2892	1.78032	6.46705	-1.8496	1.64248	7.0599	-2.09053	2.05986	7.4879	-1.87648
Bra012913	38.1186	39.2724	--	18.5969	36.3394	--	14.8444	29.9643	-1.01629	21.8567	11.0095	--
Bra012915	13.1539	24.5948	--	16.1326	19.3409	--	13.9251	32.9442	-1.24145	12.1979	20.9064	--
Bra012922	11.9625	10.696	--	3.71097	5.84266	--	3.95561	15.2727	-1.94144	5.15243	6.18522	--
Bra012942	4.46838	6.30907	--	5.16709	7.25447	--	3.35613	6.51285	-1.07803	6.05047	7.66327	--
Bra012943	0.119891	6.11291	-5.3312	0.113438	5.9533	-5.66186	0.0993797	10.1448	-6.42239	0.555829	8.99227	-4.04682
Bra012981	0	1.82534	--	0	1.64867	--	0	3.298	-4.53172	0	3.4293	-4.71511
Bra012999	2.0733	3.52388	--	2.64577	2.818	--	1.09803	3.02944	-1.45947	5.35659	6.17541	--
Bra013100	13.9631	9.65822	--	12.7597	12.4824	--	6.63992	15.6304	-1.24005	9.82601	11.1676	--
Bra013134	1.46018	1.76348	--	1.35638	1.50233	--	1.30693	3.97781	-1.2645	2.54587	3.56756	--
Bra013136	6.2162	11.5469	-1.1037	5.13875	5.16046	--	7.35594	7.85286	-1.44297	8.42213	10.7629	--
Bra013154	6.15556	15.5922	-1.314	7.62059	11.2635	--	6.85943	23.9868	-1.81065	20.8006	32.0089	--
Bra013204	17.4086	62.957	-1.8219	2.42229	44.4362	-4.10047	0.00369707	37.8369	-6.98528	17.3666	43.7314	-1.36185
Bra013218	3.28337	2.83509	--	2.35847	3.46965	--	2.27767	5.34777	-1.40424	2.73395	3.23485	--
Bra013304	0.0384451	1.3069	--	3.6983	3.47778	--	3.97395	10.5049	-1.40224	1.49695	2.1798	--
Bra013386	2.2033	2.48573	--	2.0419	3.80292	--	1.73836	6.25309	-1.831	14.8572	10.4525	--
Bra013475	9.94788	7.70602	--	4.03452	6.60948	--	3.49584	9.50272	-1.43561	7.64951	4.17874	--
Bra013536	0	4.68	-4.8095	0.00232135	4.76726	-5.00811	0	10.5361	-6.07449	0	0	--
Bra013567	1.42934	2.85376	--	2.40979	3.58329	--	1.4489	4.16195	-1.54178	1.74464	2.42723	--
Bra013658	0	1.24465	-4.851	0.146293	1.32777	-4.26139	0.0887043	1.4243	-4.34544	0.274091	1.46971	-2.87272
Bra013795	0.380922	5.85541	--	0.362346	2.62609	--	0	6.73606	-4.00438	0.697906	4.24718	--
Bra013815	85.7702	23.2339	1.90426	26.5816	50.029	--	37.5836	83.2918	-1.15136	38.2486	26.6043	--
Bra013884	4.27122	13.7088	-1.7133	3.61467	9.42897	-1.5658	5.36856	10.8607	-1.20621	2.95009	8.1408	-1.55485
Bra014060	1.30463	6.09766	-2.0458	3.25521	5.50323	--	1.27842	4.31965	-1.73805	2.69783	5.86346	-1.13625
Bra014189	5.7793	3.58028	--	1.94683	6.73495	-1.77975	1.68418	5.49481	-1.6707	23.8768	28.128	--
Bra014396	7.44809	4.03597	--	4.16327	7.3649	--	4.92788	11.2177	-1.18516	6.28092	5.03886	--
Bra014437	47.8267	196.78	-1.6834	39.8205	277.786	-2.49525	34.5321	142.664	-1.69645	34.6262	115.75	-1.52133
Bra014456	56.0487	44.9838	--	21.5063	31.1726	--	24.3857	51.2689	-1.08458	29.0049	22.467	--
Bra014516	4.03255	6.47539	--	5.31227	0	6.57679	1.34873	3.71135	-1.42188	5.43648	3.94761	--
Bra014532	4.63321	8.48281	--	2.88086	3.64023	--	1.78108	4.29965	-1.28334	2.63098	4.28872	--
Bra014535	1.15126	87.728	-5.0496	1.24747	75.6761	-5.07702	0.189924	62.9374	-6.38349	1.17818	105.218	-5.15592
Bra014558	9.33015	44.2685	-2.1364	9.47666	72.2154	-2.80036	12.5158	53.2182	-1.95612	9.16159	40.7076	-2.10598
Bra014580	0	3.62099	-5.3914	0	5.40009	-6.28603	0	3.36477	-5.44262	0	4.32651	-5.99314
Bra014606	0	2.94468	-4.7226	0.0842709	6.7044	-6.08632	0.114355	3.2835	-4.08994	0.0790585	3.7015	-5.22862
Bra014747	6.73726	5.17915	--	2.94672	4.6123	--	3.10111	7.02459	-1.18484	3.92963	4.50711	--
Bra014789	1.06698	5.28741	-2.2603	0.951766	6.49898	-2.72037	0.420036	3.14516	-2.78482	1.51157	10.0088	-2.70312
Bra014810	0.000296884	0.00110867	--	8.25e-05	0.5999	-4.05226	0	0.684914	-4.15535	0	0.0633673	--
Bra014850	16.4204	17.6137	--	13.3476	21.2697	--	13.1699	24.7863	-1.0215	13.5268	11.7464	--
Bra014885	3.37291	12.3726	-1.8504	2.11461	3.64407	--	0.531364	3.21013	-2.58368	0.447324	0.889137	--
Bra014929	39.2517	7.9187	2.31476	12.7915	10.243	--	10.7311	22.4748	-1.06342	12.3243	7.02906	--
Bra014931	0	3.70332	-7.5844	0.0152989	2.42987	-7.14273	0	1.75578	-6.6202	0.0713065	1.92989	-4.60184
Bra015035	1.50153	1.67158	--	1.176	1.8886	--	1.13657	2.37361	-1.05788	1.10546	1.87092	--
Bra015212	0	6.96911	-6.6342	0	4.15261	-6.04684	0	3.99903	-5.95605	0	4.54881	-6.22739
Bra015215	0	2.22667	-5.7835	0	0.668297	-4.27362	0	0.646959	-4.15535	0.0300567	1.14218	-5.03633
Bra015294	1.51372	2.7748	--	0.982873	2.86846	-1.4704	0.732456	3.8589	-2.2892	1.27797	4.24471	-1.68974
Bra015303	1.32497	2.71974	--	1.33719	4.28122	-1.61347	0.741537	2.74676	-1.78136	1.41882	5.40739	-1.86292
Bra015351	1.14792	3.69607	-1.666	1.67366	2.21593	--	1.29295	5.11376	-1.94521	1.20408	3.582	-1.56097
Bra015443	3.40285	4.08833	--	5.44955	2.77646	--	2.78179	5.91263	-1.08672	2.73496	2.91384	--
Bra015511	28.8843	16.0427	--	14.1626	12.4447	--	3.70602	7.94958	-1.09641	24.4107	19.7213	--
Bra015524	132.854	467.911	-1.2881	158.585	495.848	-1.15182	148.962	571.416	-1.42048	185.233	497.078	-1.00344
Bra015531	44.1981	83.9143	--	19.6025	34.5128	--	15.8739	52.7041	-1.73681	59.775	45.2782	--
Bra015587	0	2.23841	-6.3307	0	3.07917	-7.00532	0	7.07401	-8.13303	0.0597133	0.140824	--
Bra015591	0	3.23329	-6.9047	0.0266028	1.88623	-6.18053	0	2.45745	-6.63312	0.0248256	2.13301	-6.44444
Bra015757	3.10801	5.23582	--	1.60044	3.41184	--	1.46661	4.78722	-1.70441	0.404258	1.49226	--
Bra015779	388.519	464.563	--	258.357	618.412	-1.26056	395.763	858.503	-1.11422	775.892	1067.3	--
Bra015780	2.88572	5.10795	--	3.73889	5.64967	--	3.46436	9.04745	-1.43546	4.17705	8.10031	-1.03046
Bra015782	2.04197	6.99107	-2.3837	1.77251	9.18752	-3.06674	1.66177	14.6423	-3.83521	2.64299	15.5825	-3.16823
Bra015845	4.67896	8.92955	--	5.30087	11.1373	--	4.68733	13.0552	-1.2991	7.09519	18.4831	-1.24154
Bra015887	0.256371	1.67946	--	0.485543	2.51889	-2.35185	0.392735	3.1805	-2.90305	0.455369	1.73973	--
Bra015978	3.4179	7.14147	--	2.88328	8.35435	-1.50251	4.80258	13.3221	-1.38556	6.07687	11.7478	--
Bra016016	1.99358	1.09691	--	0	4.4218	--	1.17651	12.8706	-3.01274	0	0.399643	--
Bra016091	0.989488	5.7424	-2.4912	0.187268	1.71042	-3.14696	0.317381	2.46863	-2.82256	0.489789	1.39094	--
Bra016136	3.98553	0.947553	--	1.80745	2.89639	--	1.60177	7.64081	-2.16583	12.5797	2.59094	2.17014
Bra016159	4.40639	7.12302	--	3.43532	5.99952	--	0.014384	4.91247	-6.46983	2.41966	8.24506	-1.76183
Bra016170	3.23698	20.9465	-2.5448	5.53761	19.7564	-1.80219	8.30936	31.5997	-1.89043	5.30523	16.9584	-1.65065
Bra016271	0.15895	0.649982	--	0.150367	0.331689	--	0.0454638	0.544738	-3.17544	0.0350535	0.309985	--
Bra016306	2.4745	1.62144	--	1.49999	3.6959	--	0.68292	3.79563	-2.27702	0.616197	2.32684	--
Bra016307	78.7736	37.6671	1.08375	39.2112	25.2045	--	10.14	20.4742	-1.01669	20.6567	20.3234	--
Bra016380	18.059	39.5603	-1.1081	17.2035	83.3549	-2.27825	20.2974	48.9423	-1.26805	19.5568	66.6478	-1.78722
Bra016404	4.92597	7.66923	--	4.10328	7.77712	--	3.27198	12.8031	-1.90784	7.33974	21.9364	-1.58876
Bra016492	7.0472	12.4682	--	9.97685	13.8911	--	7.13714	14.7926	-1.05566	9.39716	17.5259	--
Bra016495	113.399	43.6926	1.39491	43.6077	56.8633	--	48.9832	103.458	-1.08651	35.4842	21.5839	--
Bra016580	8.33924	17.3946	--	10.2962	8.94579	--	2.79583	11.6835	-1.98453	0	0.0335201	--
Bra016592	5.63854	7.13681	--	6.31662	7.85635	--	3.64059	7.78952	-1.12302	5.68804	7.32567	--
Bra016763	3.40702	1.61925	--	0.982863	3.64039	--	1.70881	7.14566	-2.02861	2.38346	1.16403	--
Bra016798	0.12518	3.28263	-3.6076	0.355835	3.44486	-3.23466	0	3.3448	-4.5859	0.558157	2.65244	--
Bra016833	141.185	478.67	-1.6063	179.396	651.59	-1.88681	208.572	1068.77	-2.11496	166.347	573.596	-2.12442
Bra016885	0.980176	2.17648	--	1.52369	2.75043	--	1.44323	3.55057	-1.28297	0.835057	2.35049	-1.47658
Bra016906	3.827	5.04773	--	3.61683	4.33401	--	1.88505	4.28046	-1.17985	1.16271	5.83452	-2.32094
Bra016920	1.64431	7.04657	-2.2317	2.28119	3.62415	--	1.88341	5.65847	-1.87218	1.94144	2.99391	--
Bra016930	23.9619	32.5514	--	10.0113	18.833	--	3.0571	11.0685	-1.85993	5.60187	3.92902	--
Bra016932	2.96597	4.509	--	3.45854	4.40214	--	2.07573	6.03525	-1.55802	2.95017	3.88931	--
Bra016996	49.7405	0	7.59648	11.5019	21.2093	--	0	9.67163	-5.3201	21.6467	10.6416	--
Bra017010	6.43407	15.6892	-1.3738	5.56136	12.1552	-1.09042	4.33845	12.1404	-1.56589	10.7402	29.5545	-1.59978
Bra017040	181.875	85.746	1.10421	51.1409	86.8223	--	54.3955	127.675	-1.23763	70.1601	45.0059	--
Bra017078	3.71885	6.06339	--	2.838	3.45613	--	2.0614	6.12985	-1.56655	0.282777	0.562128	--
Bra017100	0	1.28172	-5.9458	0	2.33742	-6.67069	0	3.92343	-7.46889	0	2.10501	-6.71246
Bra017109	1.35328	4.63021	-1.6137	1.96879	5.21263	-1.23079	1.66321	6.75072	-2.05522	1.31254	3.91138	-1.63766
Bra017128	0	1.50225	-4.3692	0	1.04488	-4.05226	0	3.51594	-5.66027	0	1.38111	-4.43208
Bra017179	4.92745	10.5814	-1.0817	5.11023	12.7179	-1.30956	5.40889	15.9302	-1.5539	6.21705	12.1673	--
Bra017184	236.191	201.585	--	207.471	219.783	--	47.3179	101.445	-1.1196	44.1872	44.0029	--
Bra017185	21.4609	12.8914	--	16.1541	12.5391	--	3.07117	8.05947	-1.36525	4.07583	8.51026	-1.0897
Bra017209	2.51469	7.75383	-1.5398	2.62486	6.41295	-1.84722	3.08121	11.6333	-2.06204	1.4486	5.72536	--
Bra017239	0.987579	3.97199	--	0.938681	7.45373	-2.96258	0.768495	9.75624	-3.27453	0.599826	1.30695	--
Bra017305	0.575689	1.14506	--	1.44195	2.89354	--	0.945908	3.00502	-1.60794	0.418817	1.46137	-1.83152
Bra017464	9.65777	3.33292	1.54899	6.96321	4.54905	--	4.44544	9.54266	-1.10178	7.24584	4.44336	--
Bra017477	42.6292	33.8879	--	9.45713	11.9113	--	11.3404	23.2876	-1.38493	105.588	57.7476	1.0182
Bra017493	12.3526	5.03396	1.32214	7.08451	11.9659	--	8.29631	16.5611	-1.00309	8.42234	6.81196	--
Bra017516	3.19333	3.54235	--	2.56856	1.81245	--	1.88674	4.38989	-1.11905	2.82059	2.89105	--
Bra017662	1.07216	6.56749	-2.4941	1.67565	7.35839	-2.15936	1.4403	7.97084	-2.33695	1.37955	8.49978	-2.63302
Bra017797	1.03544	1.95752	--	0.653504	1.76979	--	1.10915	4.03122	-1.82245	0.673209	1.39921	--
Bra017839	110.542	63.3603	--	23.4989	42.8334	--	24.5752	86.6951	-1.82428	17.2719	12.6992	--
Bra017844	2.24247	5.42508	-1.232	1.95627	3.14922	--	1.32557	3.83028	-1.52647	1.58428	2.78256	--
Bra017853	119.708	117.541	--	62.8909	105.877	--	49.9865	113.037	-1.19152	88.8627	78.7391	--
Bra017856	3.56658	10.2204	-1.487	2.56555	9.8716	-1.90575	3.35791	7.83546	-1.22906	4.26507	10.452	-1.30211
Bra017882	0.447577	2.06188	-2.0641	0.47067	1.61196	--	0.399043	2.42147	-2.46723	0.264023	0.42746	--
Bra017912	16.7831	21.108	--	8.60562	16.6748	--	3.10448	9.36728	-1.58722	8.64365	19.5001	-1.18989
Bra017928	2.68784	4.46034	--	7.63885	8.07867	--	2.80757	8.15421	-1.58628	9.72651	16.1583	--
Bra017949	11.9504	28.4896	-1.1294	8.15545	26.5836	-1.56245	11.1327	26.3433	-1.14532	11.954	20.8967	--
Bra017957	0	3.93733	-5.3339	0	4.91114	-5.8314	0	3.04787	-5.07694	0	4.10661	-5.57859
Bra017965	0	5.12742	-5.4735	0	2.49898	-4.63481	0	1.8752	-4.15535	0	3.06574	-4.90731
Bra017994	0.0512352	0.474946	--	0	0	--	0.0293199	0.513633	-3.31603	0	0.139932	--
Bra018046	6.89664	3.9644	--	7.7599	4.46198	--	0.517565	4.71443	-2.86471	0.466182	4.98677	-3.31096
Bra018051	4.32474	1.84836	1.23149	1.05484	2.05818	--	0.919631	4.33897	-2.17438	1.0646	1.04487	--
Bra018063	2.70676	4.98206	-1.2381	4.1687	6.3983	--	1.09011	4.96011	-2.3262	4.27495	6.8439	--
Bra018107	0	7.44507	-7.2918	0	5.08818	-6.95288	0	6.40381	-7.21753	0.0371076	7.03682	-7.41256
Bra018135	4.86107	6.36876	--	1.37095	3.19684	-1.22742	1.78364	4.54221	-1.15873	2.34227	2.98164	--
Bra018160	47.2178	83.3689	--	19.3751	17.3323	--	5.86277	13.0918	-1.16535	17.1195	20.1321	--
Bra018166	0	10.8934	-5.672	0	6.39816	-4.58055	0	9.2515	-4.91705	0	9.64306	-4.66277
Bra018299	1.46081	1.11534	--	1.51975	1.13391	--	0	0.749004	-4.2253	0.29242	1.46378	-2.19238
Bra018328	7.30233	24.6576	-1.822	6.64122	24.5014	-1.91096	11.213	22.1386	-1.10092	21.643	52.8091	-1.33923
Bra018429	0.651076	0.888546	--	0.917661	1.16029	--	1.07169	2.93669	-1.46134	0.107429	0.224781	--
Bra018463	51.7418	60.5034	--	20.6053	22.5545	--	2.56892	6.60985	-1.34919	9.68492	12.7752	--
Bra018480	0.31024	1.69253	--	0.601572	1.91382	--	0.142338	2.65715	-3.72353	0.915921	6.19047	-2.64688
Bra018547	2.0718	2.61144	--	2.33296	1.02621	--	4.93671	10.3996	-1.22582	0.403666	0.153312	--
Bra018682	32.8166	109.905	-1.6865	54.5269	112.125	-1.04606	36.8477	98.3456	-1.36003	34.7998	61.7933	--
Bra018824	5.86748	6.93158	--	4.77076	5.63303	--	2.61464	7.99161	-1.60534	4.46793	5.99829	--
Bra018831	27.3619	76.9837	-1.5013	19.2619	26.4939	--	12.4974	24.4636	-1.00415	16.3886	19.0398	--
Bra018842	6.11963	22.7558	-1.8612	5.13979	21.6612	-2.07848	5.85939	18.2437	-1.63433	5.95578	14.724	-1.30993
Bra018860	22.3199	44.0982	--	13.0036	23.9562	--	14.2668	30.2679	-1.08954	10.8729	14.8221	--
Bra018885	0.0941314	0.859532	-3.0123	0.0890374	0.554585	-2.60115	0.067275	0.347056	-2.3539	0.0103709	0.477076	-5.29889
Bra018900	14.3938	38.1507	-1.3698	13.2555	15.6163	--	11.588	27.8943	-1.2459	35.2052	1.26671	4.62357
Bra018966	81.4966	58.9887	-1.2909	76.8704	54.5316	-2.13416	13.2948	67.7967	-2.04539	40.974	14.3489	--
Bra018975	0.0720197	3.30172	-4.4023	0.0681854	2.19335	-4.87917	0	3.1345	-5.3201	0.319363	2.19758	-2.67338
Bra018977	1.1938	2.7775	-1.1961	1.63143	2.18843	--	1.27532	3.27579	-1.34255	1.28798	1.98744	--
Bra018998	18.2151	11.3981	--	4.53136	11.6643	-1.35508	3.28069	11.0728	-1.75393	17.7905	11.6184	--
Bra019002	265.515	255.61	--	79.9168	90.068	--	51.2852	113.635	-1.15844	34.7355	35.286	--
Bra019031	57.9933	125.873	-1.098	33.8707	243.267	-2.84299	53.6871	274.956	-2.36079	2.84579	14.6578	-2.354
Bra019035	813.551	5661.95	-2.3837	86.4403	3190.85	-5.33007	276.705	7549.76	-5.08271	202.719	2794.42	-4.17537
Bra019036	1068.37	3021.5	-1.3623	445.208	3576.8	-3.1189	1055.45	6144.15	-2.50275	489.32	2140.85	-2.62928
Bra019052	9.74167	5.36423	--	2.64712	1.99749	--	0.486606	2.70206	-2.44373	32.2719	15.7191	1.01491
Bra019158	0.308557	1.13101	--	0.528928	1.12155	--	0.392608	1.46665	-1.93771	0.550094	1.15377	--
Bra019177	10.7101	21.5929	--	13.1057	30.1453	-1.19686	12.4068	29.5209	-1.24078	13.353	23.9979	--
Bra019258	9.51558	16.5479	--	8.89448	17.2063	-1.07656	8.49414	14.5924	-1.00263	9.88883	14.6951	--
Bra019265	1.38556	2.94104	--	1.02036	1.96624	--	1.76782	4.98759	-1.46559	1.50266	3.25311	--
Bra019267	0	17.0896	-5.9458	0	16.9581	-6.10566	0	18.1799	-6.1119	0	17.844	-6.19089
Bra019274	1.34599	2.48926	--	0.77344	3.01791	--	1.09117	3.88313	-1.73906	0.913523	2.5541	--
Bra019305	1.39503	2.99929	-1.082	0.869767	3.35074	-1.9492	1.04259	2.52415	-1.26679	1.36833	2.79908	-1.03782
Bra019310	0	8.5054	-5.3914	0	8.52372	-5.57805	0	11.7041	-5.93533	0	12.0446	-6.07552
Bra019317	0	15.8159	-9.131	0.0223462	4.59278	-7.51238	0.0270317	6.08033	-6.95446	0.0416883	11.0025	-7.85361
Bra019337	0.484872	2.27479	-2.0872	0.137667	2.38127	-4.04717	0.277881	1.84738	-2.68387	0.0428979	1.62908	-5.03633
Bra019346	5.45867	17.4968	-1.6312	4.80199	13.1421	-1.42167	3.65545	11.211	-1.49465	7.16726	18.5787	-1.114
Bra019381	0	5.9279	-6.2859	0	3.18579	-5.60548	0	3.15468	-5.50019	0	3.73735	-5.86001
Bra019389	0.075598	2.18522	-4.6376	0.053634	2.28243	-5.41757	0.0864867	1.82282	-4.5098	0.0566725	1.87229	-4.78187
Bra019400	1.72008	42.0102	-4.5685	2.23724	35.0399	-3.95803	6.08253	50.7751	-3.04483	4.19801	41.8101	-3.32424
Bra019409	0.76659	2.81798	-1.8501	0.953388	2.66115	-1.49759	1.13875	4.03784	-1.79975	0.700878	3.63072	-2.41223
Bra019654	17.1533	30.0033	--	9.41467	13.2798	--	7.2635	17.5711	-1.3012	3.49633	5.37824	--
Bra019698	0.153342	1.33915	--	0	0.527279	--	0.17608	1.79162	-2.95416	0	2.04012	-4.71511
Bra019711	364.533	1018.79	-1.4627	38.3171	96.1109	-1.3274	9.67452	22.8497	-1.23895	24.7187	39.2411	--
Bra019731	5.768	5.89688	--	7.48739	7.54293	--	4.00795	10.6858	-1.37768	14.2702	10.6162	--
Bra019777	12.2178	4.39909	1.45475	2.86096	8.47757	-1.53436	2.4865	16.9396	-2.72702	3.85288	5.19447	--
Bra019824	0	5.96261	-6.3597	0	6.82493	-6.67069	0.0757023	9.31362	-6.14489	0	5.46422	-6.36478
Bra019826	29.3778	19.1084	--	13.4258	15.0739	--	10.8413	23.8476	-1.12545	34.7	36.8563	--
Bra019842	10.8273	9.68917	--	9.09517	10.3572	--	6.96992	12.8895	-1.51026	7.3759	9.35927	-1.11485
Bra019895	4.20731	6.68755	--	2.82686	9.81341	-1.68236	2.27157	8.05336	-1.82723	3.28597	4.92503	--
Bra019922	0	1.2245	-4.8095	0	1.75494	-5.55008	0	1.81209	-5.52813	0	0.649647	-4.15735
Bra019952	0.44074	1.58336	-1.7777	0.613204	1.32394	--	0.207713	1.53214	-2.75344	0.411914	1.33526	-1.65065
Bra020011	5.41655	15.5434	-1.6522	5.63129	8.4707	--	4.06301	9.30117	-1.37484	6.27782	5.26088	--
Bra020094	74.6028	84.1144	--	17.9531	16.6415	--	9.56356	19.6687	-1.04932	7.19165	9.03921	--
Bra020097	0	1.99171	-5.3914	0	3.22137	-6.06671	0	1.86373	-5.41295	0.0358671	5.35523	-6.98177
Bra020172	0.870983	1.10907	--	1.10855	2.24021	--	0	1.55396	-5.52813	0.282712	2.35348	-2.96835
Bra020179	92.3204	40.6687	1.20203	23.2679	59.0081	-1.3404	38.2235	80.8789	-1.08382	31.2073	34.1441	--
Bra020433	55.6321	10.7301	2.38816	21.3688	32.6455	--	20.8719	94.9618	-2.18312	78.6748	57.5753	--
Bra020578	1.60812	2.57321	--	1.36958	2.79297	--	0.726133	2.67252	-1.88499	1.93664	4.34573	-1.15397
Bra020692	0.260245	1.39676	-3.2347	0.413816	2.13038	-2.73933	0.0994299	2.28103	-5.24565	0.366952	3.78818	-3.86857
Bra020704	0.0865793	1.39078	-3.4801	0.449129	0.639186	--	0.347223	1.96814	-2.52367	0.49764	2.50208	-2.48812
Bra020731	174.569	236.191	--	43.8968	63.3212	--	27.225	71.6989	-1.39702	12.3783	13.3596	--
Bra020752	118.149	236.283	-1.0587	86.8236	247.441	-1.63352	71.108	138.292	-1.08004	408.491	662.891	--
Bra020794	9.54048	4.98432	--	3.98452	3.34351	--	4.41415	12.1298	-1.45542	4.75352	3.18411	--
Bra020834	1.45397	5.21209	-4.7249	0.68352	2.97162	-4.46797	1.72054	3.4333	-3.87898	2.71554	4.19364	-3.90942
Bra020873	0.674259	1.76105	-1.3638	0.563645	1.75533	-1.63365	0.44838	1.37167	-1.59202	0.732788	2.49474	-1.77706
Bra020983	80.2421	172.068	-1.0399	31.6606	117.294	-1.86988	47.4278	111.87	-1.23742	27.8676	55.9088	-1.00737
Bra021110	176.499	128.832	--	23.1917	25.3059	--	8.15124	84.4438	-3.39576	5.67233	9.31313	--
Bra021117	3.08029	9.93411	-1.6246	2.62797	15.1406	-2.48235	6.04299	15.3659	-1.33044	6.75013	13.8017	--
Bra021175	54.6543	329.657	-2.5482	67.4602	534.577	-2.99325	31.643	126.058	-2.01333	22.6657	104.173	-2.2665
Bra021224	15.6109	22.0101	--	7.44166	12.0721	--	7.20791	13.534	-1.04319	17.221	13.5541	--
Bra021230	4.08713	6.43851	--	2.52984	12.2858	-2.26226	1.70595	4.69329	-1.44677	19.0339	18.3364	--
Bra021393	21.1448	9.70114	1.19139	5.99525	11.0562	--	6.48255	15.845	-1.3561	8.63539	7.85205	--
Bra021411	7.38324	29.897	-2.1427	5.80224	36.1102	-2.66244	10.5929	37.1698	-1.94352	5.46486	14.584	-1.5093
Bra021476	0	2.43968	-3.9773	0.162855	1.36573	--	0	1.99403	-4.15535	0.153905	1.21443	--
Bra021530	6.31662	13.5563	--	2.84703	14.8973	-2.27758	3.35134	16.9687	-2.33683	3.32658	8.16648	-1.31549
Bra021558	4.96802	4.57618	--	1.53217	7.98752	-2.36571	2.86612	11.4723	-1.99614	31.5759	24.7406	--
Bra021584	1.99898	5.3339	-1.3776	1.89261	3.41857	--	1.105	3.77338	-1.70321	0.853771	2.37524	--
Bra021645	0.37908	1.725	--	0.0640208	2.82358	-5.43246	0	2.82951	-5.41295	0.189183	2.13359	-3.23709
Bra021776	0.286307	0.78128	--	0.88095	1.96889	--	0.492978	2.73515	-2.27702	1.52344	1.68001	--
Bra021808	0.542127	10.7797	-3.5158	0.359272	11.8816	-4.79269	0.690951	14.5627	-3.75109	1.06714	10.9007	-2.93753
Bra021871	6.42332	22.2285	-1.7432	1.01454	8.81271	-3.07316	0.771161	4.43874	-2.48664	0.955555	2.41662	--
Bra021897	12.5338	9.69164	--	4.78618	2.89411	--	3.77951	9.99907	-1.4025	1.78898	1.03061	--
Bra021902	12.0145	18.3922	--	10.522	15.8147	--	7.13641	17.5267	-1.37887	10.7046	17.8218	--
Bra022042	0	1.25133	-4.5816	0	0.937	-5.00811	0	1.34308	-5.35172	0	3.36483	-6.57762
Bra022256	0.970726	9.30152	-2.8953	0	11.6984	-5.52156	1.12669	8.42774	-2.78482	0.438176	8.62829	-4.13126
Bra022302	1.31908	10.3073	-2.7582	2.50218	16.6771	-2.69258	5.66665	19.0877	-1.71106	6.08962	70.9455	-3.54111
Bra022355	0	38.4346	-7.8987	0	41.9854	-8.18839	0	22.4948	-7.21753	0.120284	7.08901	-5.66094
Bra022437	161.796	27.6535	2.56813	40.9903	86.1419	-1.07109	69.682	148.343	-1.09369	93.5059	67.8508	--
Bra022575	0	0.61398	--	0	0.322304	--	0	0.926769	-4.00438	0	0.470191	--
Bra022636	30.5595	56.354	--	19.2747	42.9725	-1.10612	25.4169	59.1997	-1.31866	71.8342	61.3703	--
Bra022686	16.0642	21.556	--	8.67305	7.30559	--	4.16287	12.9266	-1.62769	14.0704	11.4898	--
Bra022772	85.6252	28.6195	1.59965	24.7034	55.7206	-1.17501	32.7956	68.2679	-1.06292	41.5557	34.5288	--
Bra022920	7.0051	352.852	-5.7943	7.97849	273.638	-5.07801	6.70883	102.07	-3.93069	5.14223	129.453	-4.55917
Bra022948	1.46656	22.0888	-4.2965	1.30493	22.2313	-4.19681	1.72267	24.5004	-4.4081	1.88944	21.0958	-3.83012
Bra022956	158.145	103.546	--	16.028	60.093	-1.91308	31.683	165.188	-2.33086	168.156	145.154	--
Bra022989	18.391	42.0234	-1.1655	19.3234	31.0615	--	17.8599	44.0379	-1.32156	19.6013	33.4265	--
Bra023089	0.645884	4.0077	-2.5296	0.0554615	9.8541	-7.45321	0.665904	10.1759	-3.91154	0.373877	6.47873	-3.96733
Bra023320	0	3.59771	-6.0741	0	1.45689	-4.73757	0	1.74853	-5.11429	0	2.49388	-5.68738
Bra023321	0	9.65884	-5.2116	0	9.11304	-5.3044	0	5.49031	-4.47542	0	11.1405	-5.57859
Bra023339	6530.28	9920.27	--	4065.94	8591.6	-1.27401	8536	16096.9	-1.28932	20458.9	18129.3	--
Bra023461	1.68898	1.07939	-2.8826	1.12254	1.1888	-2.62138	1.68042	2.74251	-1.90919	0.888696	1.50996	-2.92837
Bra023466	5.33033	20.7038	-1.9199	5.62698	13.737	-1.28536	4.61879	9.94478	-1.10017	4.81247	21.1443	-2.14859
Bra023548	40.1585	43.9155	--	17.7282	21.1906	--	8.77239	19.3234	-1.18196	14.8451	13.127	--
Bra023552	1.194	3.84091	--	0.382135	2.29475	-2.56344	0.49018	5.07023	-3.60566	0.777295	2.20646	--
Bra023610	1.74569	2.3286	--	1.22576	2.79462	--	1.33532	5.07409	-1.8674	7.27549	6.97798	--
Bra023640	1.45529	0.155848	3.15838	0.39063	0.833326	--	6.45e-05	0.967869	-4.47542	0.2033	0.911314	--
Bra023725	0.606877	12.309	-3.7012	2.01811	9.85576	-2.26542	0	9.6263	-4.82993	0.275697	4.33049	--
Bra023735	0.768178	5.30967	-2.6718	0.545393	5.28233	-3.22658	0.587577	6.72053	-3.41304	1.53161	4.2553	-1.45554
Bra023742	50.5038	12.0963	2.06766	11.5792	16.7196	--	13.5655	36.7523	-1.48372	16.2634	14.5374	--
Bra023862	9.92438	77.558	-2.9419	15.7319	62.4892	-1.9877	21.6675	64.9125	-1.58791	24.1459	73.7793	-1.629
Bra023927	0.625653	14.4498	-4.4045	1.38174	9.52557	-2.73559	1.01617	12.3108	-3.58741	0.969046	7.25287	-2.91155
Bra023938	0.065745	11.9894	-6.6368	0	9.70395	-7.36768	0	13.6726	-7.79063	0.116544	8.53877	-6.25384
Bra023939	7.91698	9.76736	--	9.02631	8.2573	--	5.42755	11.4086	-1.13567	2.6101	2.98588	--
Bra023962	0.873749	6.72527	-2.91	1.28586	6.12553	-2.228	0.888836	6.22974	-2.79259	1.0113	5.8714	-2.53491
Bra023993	2.87724	8.08765	-1.587	2.68915	10.5644	-2.02556	3.32767	9.73646	-1.74861	3.08639	19.5163	-2.78527
Bra024065	0	3.82115	-4.3692	0.178726	2.30005	--	0	2.25818	-4.00438	0	3.8714	-4.60846
Bra024066	0	6.27458	-4.969	0	7.13461	-5.33749	0	7.43694	-5.3201	0.151179	4.64696	-4.71511
Bra024074	59.4307	327.779	-2.4336	58.3041	346.514	-2.57379	41.3573	241.555	-2.53465	505.994	361.011	--
Bra024081	3.11153	4.41358	--	4.36836	4.17696	--	2.19979	6.36934	-1.51495	2.15715	6.20076	-1.51769
Bra024126	41.9638	6.82697	2.62791	11.8287	17.604	--	13.2038	35.2498	-1.39614	18.5242	12.0738	--
Bra024137	1.04834	4.33651	-2.0016	1.61216	5.23416	-1.69222	1.55161	4.34291	-1.45685	2.66524	8.35963	-1.64381
Bra024209	71.1945	63.8752	--	14.1557	16.1202	--	13.5606	32.6185	-1.25793	55.7719	46.8387	--
Bra024266	0	2.42832	-7.8172	0	1.9834	-7.68946	0	1.44337	-7.18279	0.106081	0.892822	-6.57762
Bra024364	0	96.0797	--	0	57.428	--	0	259.748	-4.68852	0	122.428	--
Bra024423	13.8144	0.048947	7.27177	3.87523	13.8126	-1.83691	5.27505	10.77	-1.0303	11.2885	0.172737	5.60648
Bra024432	3.01505	7.21511	--	3.75328	6.11492	--	1.74359	9.13773	-2.28835	4.90553	7.71792	--
Bra024445	19.4397	85.6135	-2.0942	36.0629	67.3456	--	24.8494	59.7994	-1.2227	23.9524	63.2939	-1.42839
Bra024477	21.7739	33.5507	--	17.802	22.8855	--	14.3021	29.9676	-1.07215	11.8717	16.3082	--
Bra024481	0.209738	8.3614	-4.6628	0.0993357	5.7709	-5.71028	0.844461	5.25419	-2.49572	0.186644	5.58983	-4.74175
Bra024556	42.6898	60.1303	--	44.2495	50.7632	--	40.4487	100.163	-1.30381	195.314	152.557	--
Bra024611	242.732	141.041	--	58.1949	118.38	-1.02509	95.5751	206.227	-1.11348	119.014	72.3369	--
Bra024741	0.273198	16.6285	-5.516	0.387955	12.2841	-4.88603	0.862232	6.45258	-2.85246	0.847715	20.0127	-4.50582
Bra024822	0	7.64493	-5.6007	0	10.2493	-6.19866	0	7.06012	-5.58245	0	8.29032	-5.90577
Bra024831	1.03455	1.09909	--	7.27e-05	1.36379	-5.46278	0.0146861	1.13809	-5.1507	0.755703	1.67852	--
Bra024943	174.178	1059.45	-2.5826	165.506	986.736	-2.57642	207.723	1118.5	-2.4301	130.389	460.96	-1.84379
Bra024953	56.9841	31.3924	--	22.4706	37.354	--	24.6777	50.4721	-1.03349	25.6147	20.8188	--
Bra024964	0.488962	1.27574	--	0.616978	1.85365	-2.09924	0.12459	1.00679	-3.27453	0.384763	1.69183	-2.67512
Bra024979	0.882888	2.79758	-1.6063	3.36171	1.67951	--	0.00630102	2.19761	-6.05541	2.47279	3.07256	--
Bra025001	38.8121	460.379	-3.5469	28.7014	276.845	-3.2697	29.6719	205.878	-2.79763	26.1924	212.923	-3.04207
Bra025074	0.406533	0.169196	--	0.148556	3.54e-05	--	0.00335129	0.32353	-4.00438	0.000452566	0.244309	--
Bra025095	0	2.73902	-4.4793	0	3.42061	-4.8335	0	5.35345	-5.11429	0	0.265116	--
Bra025096	1.78821	5.1183	-1.6519	1.56324	4.8015	-1.58149	2.04648	6.58568	-1.66546	1.75633	4.49448	-1.38663
Bra025109	9.13589	19.3988	--	10.6294	13.6403	--	23.9168	59.3855	-1.21235	6.28878	7.36316	--
Bra025248	0.340826	95.0759	-8.0242	0.599052	102.999	-7.47511	0.390661	58.8395	-7.19807	0.990797	89.0938	-6.58168
Bra025250	0	1.27622	-4.3109	0	2.23631	-5.23583	0	1.51853	-4.47542	0	1.74101	-4.90731
Bra025251	2.94682	31.9798	-3.3944	4.91902	88.1724	-4.15835	4.66882	54.2466	-3.53807	4.63014	55.3558	-3.59336
Bra025341	0	0.583382	--	0.0920085	1.05039	-3.46542	0.0557159	1.08036	-3.4465	0.129018	0.797597	--
Bra025421	42.9678	77.9472	--	14.5288	18.9601	--	8.58839	18.9804	-1.14991	2.57101	3.65477	--
Bra025445	0	4.66638	-5.5762	0	5.97606	-6.10566	0	4.71786	-5.70991	0	4.11827	-5.57859
Bra025617	7.61187	33.6451	-2.2523	7.74266	50.2127	-2.88766	7.55135	37.9228	-2.43583	8.84074	37.4519	-2.34235
Bra025666	12.1413	9.6454	--	15.3038	14.3274	--	8.65923	17.3874	-1.0049	16.3107	21.303	--
Bra025667	0.908885	2.31363	--	2.89195	2.18182	--	0.617101	3.33233	-2.42817	1.58617	1.98362	--
Bra025673	0.0814569	0.278749	--	0.0513672	0.266622	--	0.139736	0.58413	-2.06174	0.0359045	0.211734	--
Bra025683	148.266	25.21	2.5742	25.6104	65.7325	-1.35795	58.692	118.135	-1.01532	64.0712	31.8571	--
Bra025707	69.6283	129.337	--	12.0977	38.6931	--	10.4663	79.4478	-2.60535	28.5137	54.052	--
Bra025841	3.14142	8.99181	--	3.66303	6.96533	--	1.21223	7.87147	-2.16034	5.07938	9.44844	--
Bra025846	35.8478	44.5294	--	66.1326	75.8658	--	49.5555	113.219	-1.18736	58.9245	57.9689	--
Bra025849	1.35017	2.11741	--	2.25878	3.3651	--	1.38196	3.90738	-1.40424	1.10114	3.28275	-1.51041
Bra025861	0.158064	4.34153	-4.4625	0.0747652	1.86175	-4.58266	0.226354	2.74557	-3.5662	0.104772	3.58576	-4.99315
Bra025864	1.65705	3.76038	--	1.71788	4.89848	-1.58063	2.17254	7.07195	-1.59152	1.6922	5.49839	-1.68895
Bra025880	0.1941	17.4135	-5.368	0	17.3695	-6.40008	0	19.268	-6.39592	0.174339	17.7792	-6.39717
Bra025917	93.3662	17.5199	2.43483	18.6572	38.8385	-1.05159	28.5345	59.3307	-1.05253	36.1712	25.4028	--
Bra025951	11.7964	12.7665	--	10.7212	10.6246	--	7.90614	15.8667	-1.01751	10.1968	7.88928	--
Bra026078	0.902289	5.03217	-2.7851	0.512694	1.9827	-2.64481	1.03698	3.73375	-2.41301	0.561207	2.12061	-2.32347
Bra026130	43.5085	18.6976	1.23965	11.51	19.1445	--	18.7092	41.4743	-1.15289	18.8808	15.0679	--
Bra026150	1528.38	8798.08	-2.2595	1937.84	4626.28	-1.4558	3750.67	8094.45	-1.49208	2386.04	6872.63	-2.11806
Bra026167	91.8795	131.931	--	11.4604	11.8967	--	1.77784	19.2607	-3.41156	3.18872	4.72105	--
Bra026183	4.24494	10.3413	-1.265	5.08471	7.05116	--	4.3295	10.5753	-1.29937	4.78625	9.22404	--
Bra026197	1.70202	1.66457	--	1.45296	1.77403	--	1.07676	2.70761	-1.24991	2.05518	2.25786	--
Bra026262	44.3277	72.6425	--	12.4075	13.3751	--	5.47403	12.5751	-1.19428	53.6469	24.3821	1.11461
Bra026289	11.6516	7.42438	--	5.92966	9.13051	--	1.15936	4.00128	-1.76444	5.43292	6.00561	--
Bra026366	0.327812	1.7885	-2.2295	1.03425	2.14667	--	1.00236	3.29849	-1.71042	1.59614	2.64767	--
Bra026393	0.418787	2.19003	-2.3475	0.335287	2.52408	-2.83419	0.33197	1.82181	-2.37029	0.625522	1.99808	-1.75497
Bra026521	8.73516	12.0112	--	4.22085	13.7739	-1.69839	0.321547	13.5659	-5.08271	7.4627	14.1916	--
Bra026536	19.5475	26.6919	--	9.5358	38.8522	-2.01656	14.2506	35.0577	-1.2952	15.5354	23.9858	--
Bra026585	0	1.39332	-4.25	0.0789379	1.70316	-3.8946	0	2.61307	-5.3201	0	3.05887	-5.86001
Bra026656	1.31451	1.2913	--	1.52978	1.37986	--	1.24906	6.52212	-1.04387	1.18545	2.06874	--
Bra026762	0	1.95196	-4.5816	0	1.89202	-4.73757	0	1.24076	-4.08184	0	0.376645	--
Bra026768	115.193	413.047	-1.7831	107.292	225.967	-1.06456	45.331	103.879	-1.28218	90.5411	70.4684	--
Bra026902	4.77063	36.4449	-2.9049	1.42622	9.49607	-2.68658	0.864177	7.65388	-3.04717	2.39155	4.61415	--
Bra026957	1.23945	1.82704	--	1.09996	2.43459	--	0.0409301	1.73349	-4.53335	1.38513	1.74576	--
Bra027020	2.62624	9.09044	-1.7232	3.59557	5.59344	--	6.05827	14.0722	-1.18257	1.17352	5.84649	-2.19238
Bra027170	6.76623	19.4108	-1.4919	4.02616	15.5093	-1.94101	3.32718	9.63581	-1.52911	3.08372	5.74519	--
Bra027243	1891.27	1806.34	--	431.574	582.112	--	520.732	1040.9	-1.00096	308.449	193.208	--
Bra027323	0.655216	7.00513	-3.3228	1.07477	3.90417	-1.81953	0.250259	1.38604	-2.44373	2.20172	4.84517	-1.13348
Bra027336	3.87136	3.41856	--	1.1862	4.20052	-1.82314	0.760124	4.40287	-2.47541	10.9472	10.4218	--
Bra027459	0.16456	17.52	-6.5078	10.8333	8.38589	--	0.00301146	20.1661	-7.67666	16.7959	0.00318885	7.48219
Bra027466	21.4379	40.4715	--	5.7116	9.66118	--	2.26747	4.98799	-1.1522	10.3291	12.2082	--
Bra027492	2.9857	12.8779	-2.0442	3.61716	10.7632	-1.53881	1.34096	17.6437	-3.56285	0.445642	5.21908	-3.3953
Bra027515	0	4.14773	-6.3597	0	1.29687	-4.87917	0	1.03603	-4.47542	0.03786	2.40533	-5.76391
Bra027567	3.50473	24.4702	-2.7787	3.70451	26.9063	-2.83963	3.7448	13.5136	-1.84623	6.5844	38.8569	-2.57817
Bra027636	3.06202	2.04791	--	1.72474	2.89744	--	0.352729	2.35672	-2.65604	0.963782	1.98923	--
Bra027743	0.522643	6.59053	-3.4912	0.769551	4.44941	-2.48879	0.466218	2.70753	-2.40849	0.771422	10.3964	-3.71576
Bra027772	0.48712	1.20654	--	0.351121	1.23009	-1.7756	0.62229	3.45039	-2.39593	0.368439	1.3393	-1.8294
Bra027788	14.204	33.9186	-1.2317	10.512	28.3155	-1.30587	12.7739	25.6707	-1.27264	12.0833	31.0498	-1.25929
Bra027836	21.7071	30.5046	--	27.9968	35.2252	--	15.6717	30.1548	-1.00732	15.4639	20.3411	--
Bra027922	10.8385	10.6399	--	6.42346	9.58172	--	2.86632	8.02367	-1.48918	122.286	93.8496	--
Bra028065	0	6.7244	-6.5858	0.0870711	5.14581	-6.26897	0.105676	4.50846	-5.16521	0.0486368	9.92142	-7.36422
Bra028290	30.2119	3.13064	3.25179	5.18284	12.7994	-1.29877	9.30309	25.7657	-1.45664	30.9067	15.5384	--
Bra028291	13.7907	4.94489	1.47298	3.3141	13.195	-1.99663	4.15819	16.8799	-1.98789	10.6047	5.70985	--
Bra028423	0	13.9305	-6.6342	0	7.42606	-5.89947	0	4.28648	-5.0386	0	11.1404	-6.47512
Bra028436	4.24086	4.11523	--	4.98216	13.734	-1.46017	4.87027	10.9301	-1.1494	1.32425	1.22936	--
Bra028502	0.676997	2.56982	-1.8004	0.640637	4.23754	-2.64757	0.501823	3.17869	-2.60203	0.880034	3.70599	-2.04216
Bra028580	27.4158	33.1283	--	13.2057	24.6787	--	11.3501	27.5581	-1.28872	18.5363	15.735	--
Bra028797	0	2.82098	-5.8465	0	3.60486	-6.3523	0.0477849	1.27899	-3.92066	0.110623	4.43034	-5.1613
Bra028875	425.772	1067.33	-1.2864	812.948	1792	-1.08707	832.815	1925.15	-1.22505	1076.79	2752.43	-1.25431
Bra029123	0	2.69622	-4.969	0	2.29258	-4.87917	0	1.64013	-4.35577	0	4.02168	-5.73885
Bra029124	0.046288	13.1297	-6.8645	0.162467	13.2313	-6.42253	0.212191	13.4041	-5.75417	0.24566	27.0418	-6.49869
Bra029145	19.7503	23.4882	--	2.23112	10.5294	-2.21646	2.14087	12.8928	-2.56899	3.54049	4.34359	--
Bra029231	0.481813	10.6414	-4.3737	0.455867	11.7408	-4.63244	0.413704	13.7039	-4.94674	5.02584	17.3933	-1.80731
Bra029319	246.368	108.937	1.19794	84.3085	163.855	--	132.944	307.485	-1.2093	93.7111	83.7612	--
Bra029368	12.9804	9.5056	--	9.63791	8.68104	--	6.47757	14.6049	-1.14685	2.62774	1.89127	--
Bra029450	0	37.4864	-7.7473	0	12.2663	-6.30288	0	12.8709	-6.30193	0.376169	25.2555	-5.85221
Bra029641	22.5329	19.6072	--	6.17662	15.8135	-1.34755	6.81248	14.5011	-1.08736	20.3862	16.0507	--
Bra029765	679.824	1391.11	--	615.489	1252.07	-1.04416	989.192	2382.85	-1.10026	1412.29	2065.93	--
Bra029873	174.719	598.311	-1.6592	274.573	661.85	-1.3268	232.214	682.162	-1.35875	251.577	1005.14	-2.30237
Bra029880	63.9787	22.1178	1.56365	20.3964	65.8147	-1.6813	41.6896	96.7215	-1.1351	44.8215	24.1057	--
Bra029909	1.62459	5.43655	-1.7567	5.79184	7.45761	--	3.82278	9.40474	-1.30606	25.6309	40.0037	--
Bra029990	9.65594	1.89961	2.31648	4.1189	10.171	-1.29061	8.0964	21.2797	-1.39463	6.49061	3.88282	--
Bra030231	57.0862	44.634	--	30.6361	55.3193	--	38.8994	79.9758	-1.0427	41.995	29.1308	--
Bra030240	3.86549	30.4984	--	1.87238	90.2031	-5.46278	2.49178	95.5078	-4.24142	8.30564	136.538	-4.03245
Bra030305	60.0148	155.325	-1.324	98.6202	174.735	--	86.0132	191.108	-1.07895	69.2965	138.434	-1.05811
Bra030379	0.8076	5.37337	-2.6498	0.549374	6.06151	-3.30734	0.473688	2.87635	-2.4288	0.800999	3.33869	-2.00689
Bra030382	0.159068	8.348	-4.6017	0	14.8526	-6.46142	0	12.8069	-6.16626	0	17.8859	-6.73798
Bra030387	9.83473	9.74401	--	6.58424	4.93824	--	3.83429	8.74207	-1.19763	4.70395	8.39748	--
Bra030394	0.0584214	5.03647	-5.304	0.0552995	8.72292	-7.13334	0.268022	2.53824	-3.14621	0.0517399	2.19233	-5.19216
Bra030443	11.071	41.4733	-1.8949	9.85717	23.5428	-1.27503	6.89281	14.5076	-1.08302	5.49758	10.6786	-1.0187
Bra030495	1.55706	33.0146	-4.4745	1.57854	80.4503	-5.43124	1.44544	48.0695	-4.80144	1.49712	65.897	-5.15592
Bra030496	0	1.52265	-5.4192	0	7.61771	-8.00485	0	4.61004	-7.1651	0	11.303	-8.55552
Bra030688	9.358	9.88073	--	3.42243	3.48054	--	0.951433	5.62285	-2.55587	0.711072	5.91085	-3.01805
Bra030704	0	0.0020274	--	40.5573	0.0603924	5.96448	0	19.7404	-4.78432	0	0	--
Bra030712	0	4.15252	-6.598	0	8.8533	-7.8529	0	9.33533	-7.87465	0.095199	12.9551	-6.91604
Bra030713	0.0845065	1.98208	-3.893	0.119956	11.288	-6.46543	0.387291	6.12156	-3.88054	0.0747171	1.02309	-3.6064
Bra030725	1.93763	4.65942	-1.219	1.43873	2.61212	--	2.20644	5.20064	-1.24802	6.50625	8.23867	--
Bra030912	92.5535	330.941	-1.8255	79.8908	434.208	-2.44481	53.291	183.731	-1.79936	43.9543	175.216	-2.00842
Bra030926	0	11.0769	-7.3217	0	12.9857	-7.70856	0	7.87401	-6.88079	0.0512736	17.017	-8.10423
Bra030957	64.6348	27.8746	1.23364	28.2234	66.2943	-1.23486	28.2986	97.3479	-1.77732	51.9848	54.3311	--
Bra030988	0.182946	0.124691	--	0.15144	0.53897	--	0	1.25442	-5.63479	0.0807154	0.142737	--
Bra031069	27.9511	1.7507	3.96785	2.53078	8.47824	-1.74274	4.20919	14.1948	-1.73083	9.62197	4.96059	--
Bra031080	11.1199	10.2222	--	6.41522	8.18462	--	3.55485	9.9575	-1.50221	16.3247	10.6669	--
Bra031136	34.4482	13.9621	1.32133	5.68408	4.44448	--	1.09951	13.693	-3.60994	13.7539	6.267	1.10576
Bra031195	9.45872	10.5269	--	6.53569	12.8609	--	4.22723	9.00862	-1.00073	16.8687	18.3094	--
Bra031207	4.26856	9.60047	--	6.66532	26.7197	--	4.45159	8.34106	-2.23967	1.41297	14.5893	--
Bra031232	504.517	1551.03	-1.5355	547.82	2131.11	-1.98376	632.467	1588	-1.11736	117.736	108.855	--
Bra031312	47.081	59.2287	--	89.2919	72.0415	--	14.2	67.621	-1.63902	181.094	140.98	--
Bra031786	4.07386	7.51812	--	3.27854	7.47802	-1.1731	2.78947	6.04267	-1.11528	3.45639	4.40902	--
Bra031795	6.98184	6.4666	--	7.34018	6.98917	--	7.65733	24.8017	-1.46433	13.813	13.4756	--
Bra031850	1.23204	5.94066	-2.4801	0.917208	5.83389	-2.82852	1.10952	6.36457	-2.92713	0.932736	9.13487	-3.59184
Bra031895	52.8772	51.7562	--	29.4288	63.1619	-1.13406	15.0285	45.6874	-1.47718	65.0935	61.6792	--
Bra031951	0.046288	0.858507	--	0.219031	3.81901	-4.06314	0.212191	4.30978	-4.22203	0.0818858	4.2672	-5.51423
Bra032045	0	0.395834	-4.25	0	0.433702	-4.52417	0	0.834526	-5.38266	0	0.308016	-4.07964
Bra032049	0	1.53417	-4.5816	0.0535118	2.12472	-5.23583	0	3.77998	-5.97648	0	2.57825	-5.52095
Bra032068	0.123522	0.317693	--	0.177756	0.887898	-2.51018	0.0876685	1.06895	-3.32748	0.13794	0.511597	--
Bra032155	12.3919	12.8682	--	8.08152	13.4744	--	14.369	34.093	-1.24602	3.70468	9.95059	-1.44736
Bra032242	0	5.52986	-4.9307	0	8.23871	-5.68478	0	2.08688	-4.08184	0	6.12938	-5.39827
Bra032245	0	10.4001	-5.9648	0.132623	11.8293	-6.31954	0	8.84102	-5.82702	0.124981	7.36405	-5.66094
Bra032261	0.530406	8.43686	-3.7809	0.717423	8.48638	-3.51171	0.609019	6.35739	-3.23123	1.34453	7.53072	-2.51217
Bra032293	3.9089	0.991474	1.96816	1.86354	2.64851	--	2.63653	6.36705	-1.276	1.98013	1.96309	--
Bra032309	35.3486	12.6466	1.50006	15.0833	20.9168	--	17.0139	34.5706	-1.0317	22.6953	15.5	--
Bra032472	13.0577	31.4636	-1.3139	9.5406	19.3395	-1.20181	9.91258	17.7914	-1.05667	10.1308	14.4489	--
Bra032578	4.73759	22.4262	-2.2155	5.34306	24.2767	-2.16458	7.65979	19.2589	-1.32757	3.91803	11.4998	-1.54335
Bra032600	6.65811	9.49487	--	7.40561	10.7544	--	5.32253	11.2953	-1.08389	2.75308	3.74177	--
Bra032942	0.488537	11.5214	-4.814	0.832252	13.2469	-4.31506	0.671969	14.9667	-4.76081	0.778028	15.6999	-4.67597
Bra032992	0.0941729	2.67375	-3.7098	0.445947	4.16399	-3.17861	0	2.00503	-4.29201	31.0568	50.6091	--
Bra033070	0.600326	10.2911	-3.6435	2.08811	14.5627	-2.75931	1.85295	12.5258	-2.65007	3.05744	10.8825	-1.79106
Bra033071	2.83073	6.41628	--	3.26083	5.7666	--	1.63846	7.85782	-2.10983	37.9888	50.205	--
Bra033090	6.97785	27.6468	-1.7316	10.4508	16.4596	--	4.76229	15.5736	-1.60833	22.0358	13.7452	--
Bra033128	0.524197	3.13247	-2.3086	0.699624	2.07589	--	0.180296	3.23818	-3.87243	0.185584	4.88935	-4.41397
Bra033279	38.0074	44.6186	--	19.8466	25.4271	--	19.1811	40.0462	-1.06632	22.3396	17.915	--
Bra033300	3.23528	2.53252	--	1.5068	2.63615	--	1.45634	4.19117	-1.53483	1.33506	1.95836	--
Bra033339	50.9767	9.22391	2.468	18.2558	31.3035	--	25.6459	52.8375	-1.03524	40.0804	20.3119	--
Bra033403	2.84418	3.79553	-3.3464	0.903103	2.95087	-4.79643	0	1.78591	-4.95872	1.75438	2.55383	-3.63239
Bra033450	0	1.39998	-4.5816	0	3.52415	-6.06671	0	2.08945	-5.25471	0	2.42944	-5.57859
Bra033574	1.34523	23.1272	-3.8903	1.64053	21.7326	-3.67476	2.44554	12.6384	-2.34311	8.1111	46.63	-2.52906
Bra033746	5.32922	6.35413	--	4.1417	8.1014	-1.00478	4.37096	12.0038	-1.50346	11.5492	13.1296	--
Bra033880	0.114128	28.3011	-6.8252	0	39.2555	-8.3308	0	36.0546	-8.13757	0.203318	21.5715	-6.54407
Bra033937	0	3.79883	-5.8048	0	6.07682	-6.64448	0	1.90999	-4.91705	0	4.53769	-6.24529
Bra033942	0	3.18416	-5.5512	0.162469	3.93412	-4.52378	0	2.00047	-4.99921	0.0506649	3.89126	-6.03492
Bra033984	0	1.61884	-5.3914	0	0.939353	-4.78633	0	0.731579	-4.35577	0	0.592196	-4.15735
Bra034065	3.83942	13.8911	-1.813	0.693213	5.97649	-2.97052	1.26243	4.06835	-1.64389	2.35287	4.06997	--
Bra034071	12.2558	92.3398	-2.8856	14.5206	75.153	-2.36546	16.6602	129.464	-2.94981	13.2999	48.95	-1.89995
Bra034173	5.16651	7.83114	--	1.89766	18.5467	-3.2378	1.45557	11.1283	-2.83468	1.03219	6.44695	-2.66053
Bra034198	0.854569	2.61249	--	0.728314	2.18304	--	0.687286	6.90622	-3.17947	1.29021	7.56115	-2.50085
Bra034209	0	0.420783	--	0	0.241098	--	0	0.889254	-4.53172	0	0.574997	--
Bra034210	3.37249	6.16723	--	2.69043	3.85709	--	3.50403	8.07579	-1.20478	0.811414	2.98125	-1.88199
Bra034245	0.320018	0.602629	--	0.448118	0.542651	--	0.482247	1.44401	-1.56391	0.354859	0.800814	--
Bra034285	0	0.450876	--	0	0.778101	-4.46549	0	1.09173	-4.87415	0.0304318	0.672335	-4.23109
Bra034286	0	6.6961	--	0	1.60583	-4.63481	0	1.06034	-4.35577	0	0.944123	-4.60846
Bra034319	0	0.871479	--	0	1.49014	-4.20354	0	1.35719	-4.00438	0	1.49964	-4.23109
Bra034595	11.3913	11.8111	--	4.13619	4.82604	--	4.49522	11.1172	-1.33116	8.2914	4.93114	--
Bra034624	12.28	5.20114	--	4.5092	9.5442	--	0.91689	10.2575	-3.35424	3.38151	3.9022	--
Bra034645	5.44502	25.2069	-2.1575	4.6683	34.1493	-2.85897	4.63064	18.8554	-1.99773	6.47727	28.163	-2.11564
Bra034754	20.7834	217.889	-3.3676	19.3868	270.888	-3.80448	13.7006	69.5809	-2.34853	32.6487	362.36	-3.49155
Bra034804	6.21876	13.7679	-1.0486	3.23794	15.8616	-2.16594	2.23114	10.5375	-2.14159	2.00317	14.693	-2.78883
Bra034841	14.2723	24.0535	--	15.383	18.9936	--	5.31559	11.0322	-1.06439	11.8488	11.4699	--
Bra034980	0	8.63058	-5.9648	0	7.99235	-6.02668	0	3.4728	-4.78432	0.103508	5.46769	-5.49125
Bra035031	28.7781	66.3375	-1.3017	33.381	88.0022	-1.59701	26.4436	93.352	-2.07302	35.2737	126.335	-2.04373
Bra035061	1.62532	1.65529	--	1.6922	3.29226	--	1.92576	4.70515	-1.27462	3.29772	4.7516	--
Bra035079	0	0.914273	-4.8095	0	1.7322	-5.98551	0	1.91672	-5.99662	0.433928	3.14365	-2.75845
Bra035126	0.840767	2.24124	-1.3512	0.902427	3.54028	-1.96691	1.41963	5.13109	-1.85547	0.881009	4.41058	-2.32865
Bra035148	75.5615	52.9949	--	23.1824	38.2021	--	19.3669	48.9073	-1.33674	23.9219	19.1017	--
Bra035174	9.33821	19.8283	--	11.9819	12.7831	--	9.94993	21.6888	-1.12304	27.7621	28.9787	--
Bra035181	0.774052	1.0321	--	0.162781	1.2671	-2.92615	1.42891	3.54744	-1.31285	0.114073	1.74668	-3.78689
Bra035192	2.15526	1.88203	--	1.76844	4.16412	--	1.64938	10.1427	-2.57954	1.8477	12.7031	-2.74834
Bra035366	1.91612	3.10381	--	1.62218	3.76482	-1.29312	0.866976	3.01548	-1.63902	2.4716	6.58479	-1.31409
Bra035625	38.8188	41.023	--	11.796	13.1564	--	8.28203	53.2019	-2.65556	17.7614	9.79582	--
Bra035712	20.6074	45.3061	-1.1327	30.0416	47.7179	--	24.3774	50.5831	-1.15365	12.1602	19.7986	--
Bra035917	38.258	81.6432	-1.0687	39.6556	100.701	-1.33776	35.4305	83.8699	-1.22298	266.923	203.01	--
Bra036198	54.8137	57.7885	--	38.6199	52.649	--	18.1332	38.1095	-1.07667	87.6027	86.9903	--
Bra036617	0.863623	51.2547	-5.2229	0.822142	64.2427	-6.18498	3.0446	171.06	-5.56851	2.38636	87.6084	-5.07687
Bra036658	4.04825	1.95143	--	2.86511	0.000176524	5.78416	0.000327218	3.19244	-5.87133	2.93159	2.13142	--
Bra036725	16.4083	44.2302	-1.3776	19.1424	22.1852	--	13.7276	40.8619	-1.48232	30.8064	41.686	--
Bra036897	6.46767	41.3057	-2.6561	7.8702	7.62407	--	0.206105	1.75468	-2.9404	1.85539	2.46487	--
Bra036924	0	2.74209	-5.0062	0	2.5319	-4.9664	0	3.08762	-5.18621	0	4.6406	-6.05536
Bra037001	6.02791	16.4515	-1.4201	8.47752	16.5746	-1.01828	5.18137	11.8854	-1.17995	8.23425	19.4706	-1.26572
Bra037017	2.76347	16.1454	-2.231	4.28816	19.2208	-2.02762	4.32312	19.0995	-2.122	6.08231	22.0685	-1.81544
Bra037020	1.33679	44.0859	-5.1258	1.58987	41.6712	-4.68717	0.616271	26.8507	-5.38844	2.96821	65.9731	-4.4503
Bra037098	20.8695	76.5321	-1.865	17.2291	74.6915	-2.12444	18.7543	50.5832	-1.44553	16.2957	23.8823	--
Bra037108	11.0285	14.2453	-1.6786	16.0204	14.3464	-1.69752	16.2378	14.8292	-1.29244	14.0838	16.5523	-1.50086
Bra037247	14.9696	11.0122	--	3.77396	6.90262	--	1.35663	10.3954	-2.88969	1.68772	3.87888	--
Bra037338	1.08501	2.36745	--	0.641762	2.13139	-1.70181	0.725304	4.20872	-2.48427	1.31947	8.40553	-2.67473
Bra037406	37.5574	78.7064	-1.077	20.4738	57.6949	-1.48787	25.6499	96.2329	-1.90249	31.006	96.4626	-1.69272
Bra037493	1.76423	17.7868	-3.3744	1.13803	23.4823	-4.36235	1.84124	17.654	-3.27367	2.2056	26.8013	-3.72597
Bra037536	0.741865	7.43863	-3.2973	0.924333	6.36128	-2.75782	0.517475	6.02823	-3.50803	0.766031	5.87465	-2.92837
Bra037630	31.1144	10.3399	1.5955	6.61311	11.3943	--	4.08637	12.6333	-1.59279	2.63565	1.94896	--
Bra037689	8.63211	20.5103	-1.2117	10.2971	15.035	--	11.5669	26.1683	-1.14405	12.5688	21.3941	--
Bra037723	0.752149	4.11112	--	1.8537	4.87997	--	0.347116	8.22652	-4.14618	1.47951	3.7832	--
Bra037766	0	4.19253	-5.1126	0	3.56818	-5.04865	0	2.76448	-4.5859	0	1.70769	--
Bra037985	2.83967	19.758	-2.705	5.26351	10.9546	--	2.87574	20.2481	-2.73908	13.1014	18.0261	--
Bra038017	0.192176	1.89222	--	0.182281	4.34653	-4.46549	0	6.60455	-4.95872	0.345153	5.57917	-3.86878
Bra038031	38.6251	76.1547	--	16.4105	47.946	-1.54198	15.8499	40.2512	-1.34672	11.9458	19.038	--
Bra038053	10.3549	18.1311	--	7.56947	19.9016	-1.28885	10.5524	16.0199	-1.06484	15.7611	9.25164	--
Bra038219	79.1089	40.9481	--	14.2814	28.0519	--	24.0451	51.6199	-1.10318	49.981	31.3523	--
Bra038302	2.40157	2.91225	--	2.81409	3.01547	--	0.333046	2.21712	-2.60439	1.6194	0.95223	--
Bra038461	0	2.72158	-5.7619	0	3.92749	-6.3523	0	2.50407	-5.7579	0.049345	2.27971	-5.57859
Bra038464	0.135692	1.35373	--	0	1.92014	-4.46549	0	1.75739	-4.29201	0	2.39447	-4.81441
Bra038517	155.503	48.8628	1.68998	51.7902	94.0407	--	67.4746	193.612	-1.52389	102.667	70.5662	--
Bra038667	1.0335	6.16218	-2.4793	1.35498	6.48287	-2.21671	1.89519	10.6347	-2.58895	1.34067	4.66756	-1.74731
Bra038680	0	4.87312	-4.7667	0	6.57366	-5.36985	0	4.58811	-4.78432	0	4.44824	-4.81441
Bra038687	0.581995	4.03875	-2.9198	1.00922	7.62031	-2.94477	0.566742	5.68699	-3.1439	0.256549	3.36644	-3.60329
Bra038739	12.128	0.0745314	5.51775	7.46698	9.50892	--	4.45251	33.5158	-2.87084	0.0823037	0	--
Bra038753	51.8018	118.733	-1.1979	52.3888	134.118	-1.39733	51.5894	121.733	-1.26004	61.1534	114.033	--
Bra038775	1.90332	3.29311	--	1.8647	3.93962	-1.03755	1.79525	4.14547	-1.19914	1.9894	4.13795	-1.11295
Bra038776	1.90258	6.7285	-1.8528	1.32372	8.51816	-2.57239	1.91169	8.8412	-2.19846	0.766526	1.95783	--
Bra038797	9.85091	62.1726	-2.5976	9.18547	58.3938	-2.63935	8.57304	56.787	-2.7164	18.0702	50.765	-1.47752
Bra038804	14.5849	47.1514	-1.6867	13.8241	36.2725	-1.60446	19.893	48.3986	-1.41435	11.6782	29.8979	-1.58026
Bra038875	0.385493	2.70637	-3.1659	0.121761	4.2268	-5.78416	0	2.9419	-5.18621	0.114629	3.08111	-5.33279
Bra038976	0.191541	4.83743	-4.3991	0.135953	5.39632	-5.31577	3.34461	3.78765	-4.78986	0.338911	5.96453	-4.08894
Bra039031	0.181389	2.97608	--	0.860105	3.92385	--	0.629091	5.46793	-2.92264	0.325413	1.71372	--
Bra039051	0.292502	99.8527	-8.2627	0.47047	34.8157	-6.15292	0.937589	86.9608	-6.52398	0.645682	36.2992	-5.79266
Bra039081	3.30796	6.94182	-1.1146	9.2325	13.3036	--	6.4453	13.94	-1.15364	6.72737	13.4916	-1.00897
Bra039098	28.785	12.6357	1.29076	27.5507	28.1712	--	15.2898	48.5928	-1.72768	27.9757	21.0267	--
Bra039232	11.412	20.2742	--	3.98376	9.73867	-1.28539	1.6623	3.30871	-1.0014	6.94735	5.12492	--
Bra039324	1.09724	7.6101	-2.8022	0.518003	5.35832	-3.92405	0	10.0488	-6.60716	0.366009	7.05466	-4.67888
Bra039368	0.206877	0.436092	--	0.117413	0.568801	-2.24495	0.347008	1.03178	-1.57274	0.0851097	0.49473	-2.40349
Bra039507	0	1.26062	--	0	1.51239	--	0	2.86814	-4.78432	0	2.56254	-4.71511
Bra039539	51.676	43.5612	--	24.4039	15.9267	--	6.10026	14.378	-1.22368	11.882	13.1892	--
Bra039569	2.68372	7.4068	-1.5853	3.39084	6.10687	--	2.79144	7.17586	-1.66348	5.788	9.59516	--
Bra039655	0	2.96542	-5.4466	0	2.6743	-5.46278	0	1.59278	-4.63812	0.0509675	3.08058	-5.68738
Bra039701	1.68045	8.09061	-2.4615	1.04377	3.50734	-1.90691	0.842892	4.27372	-2.30699	4.70715	6.66033	--
Bra039775	0.660919	2.32109	-1.8513	0.865618	3.72689	-2.31645	1.32292	4.40273	-1.75324	0.821531	5.19343	-2.75845
Bra039787	22.0672	45.3891	-1.0062	25.0055	59.6813	-1.25278	19.3983	46.1125	-1.23921	20.0256	53.4786	-1.44942
Bra039841	0	9.70709	-5.9069	0	7.65595	-5.73533	0	9.21474	-5.91431	0	6.65316	-5.55006
Bra039896	0	2.47145	-5.1793	0	1.36905	-4.52417	0	1.66144	-4.73721	0.328516	1.40737	-3.6064
Bra039903	0.518554	26.4631	-5.4549	0.85993	17.9548	-4.50585	1.34436	8.61904	-2.89395	1.50363	33.4508	-4.62056
Bra039937	19.9985	97.2096	-2.2423	9.63613	44.7823	-2.21331	10.1231	44.9416	-2.09478	3.6814	11.4808	--
Bra040020	7.6899	9.74024	--	1.83499	3.31095	--	4.90397	13.6575	-1.6107	2.5577	2.85149	--
Bra040029	11.7358	8.4919	--	10.7432	14.8106	--	2.99104	13.7273	-2.20527	9.44267	12.8695	--
Bra040051	1629.76	5734.77	-1.5796	1895.01	5036.63	-1.58372	2323.23	7513.75	-1.96034	2108.99	4038.72	-1.55485
Bra040117	1.16425	2.32301	--	1.55356	3.16004	--	1.27653	3.96984	-1.54664	1.35044	2.43154	--
Bra040215	16.8224	32.1348	--	16.891	38.1416	-1.17925	18.4691	41.574	-1.17433	18.7059	26.2915	--
Bra040221	0.248046	12.3444	-5.3257	0.10948	15.0638	-6.81634	0.245879	17.6465	-5.89873	0.306206	6.36245	-4.24116
Bra040257	0.431804	25.4099	-5.5548	0.272044	23.6172	-6.62271	0.946221	35.1319	-5.13699	1.32757	19.47	-3.78054
Bra040291	12.1559	16.3031	--	3.3476	8.86913	--	4.76438	13.3234	-1.45001	1.58524	1.39043	--
Bra040350	0	74.6248	-6.3597	0	40.9616	-5.78416	0	43.0143	-5.63479	0.723572	115.046	-6.66003
Bra040373	17.963	22.6214	--	11.4039	22.0746	--	5.55486	20.8362	-1.85997	19.8099	15.0083	--
Bra040463	0	0.909621	-4.4793	0	0.574913	-4.05226	0	1.07162	-4.91705	0	1.89132	-5.71334
Bra040648	0.0526972	0.545977	--	0.224355	1.08678	-2.24495	0.090474	0.695184	-2.72422	0.697749	0.945835	--
Bra040749	6.93399	34.0451	-2.2751	4.04219	37.9038	-3.21415	3.22554	39.2008	-3.59381	16.54	38.2824	-1.22676
Bra040922	0	8.19565	-6.9816	0	6.24848	-6.87612	0	2.90415	-5.7341	0	5.80412	-6.77543
Bra040933	1.66749	7.55236	-2.157	1.95515	5.5895	-1.49492	1.57764	4.25184	-1.4238	1.72966	8.01006	-2.21864
Bra041020	0	1.2425	-4.1201	0	1.67757	-4.68711	0	1.07305	-4.00438	0	1.13761	-4.15735
cabbage_newGene_1001	0	2.859	-4.5816	0	3.74572	-5.12646	0	2.95852	-4.73721	0	3.98259	-5.22862
cabbage_newGene_1002	0	1.00606	-4.4253	0	2.12666	-5.65883	0	2.75548	-5.95605	0.035445	0.939468	-4.4933
cabbage_newGene_1006	2.54653	0.720479	1.78475	0.306521	4.84137	-3.93891	0.0351157	3.13301	-5.69789	0.816998	1.58153	--
cabbage_newGene_1015	0.501175	2.63286	-2.0872	0.228006	3.92537	-4.46157	0.184377	2.29309	-3.72353	0.170181	4.31024	-4.603
cabbage_newGene_1022	0.0474332	7.17089	-6.2092	0	7.01579	-7.19784	0.108763	5.37296	-5.29369	0.0411946	6.2659	-7.08481
cabbage_newGene_1075	0	4.31284	--	0	27.0945	-6.67069	0	11.9519	-5.18621	0	14.0034	-5.57859
cabbage_newGene_1079	0.847064	4.19933	-2.3508	0.875668	3.29933	-2.59582	0.436677	3.87658	-3.0557	1.0826	5.33594	-2.53658
cabbage_newGene_1080	0.134127	1.17262	--	0.254215	1.31835	--	0.154587	2.87042	-3.38274	0.119722	1.26377	--
cabbage_newGene_1101	0	14.7014	-8.0175	0.0450215	10.3144	-7.6701	0.109102	9.17032	-5.97708	0.0420823	7.99832	-7.33106
cabbage_newGene_1102	0	2.37614	-5.7835	0	4.25159	-6.89847	0	1.81354	-5.58245	0.0360934	4.53658	-7.11434
cabbage_newGene_1103	0	5.25115	-6.5357	0	6.05235	-6.95288	0	2.35643	-5.52813	0.0322255	5.23835	-6.8239
cabbage_newGene_111	0	3.16708	-6.1258	0	3.4143	-6.40008	0	2.86682	-6.09331	0.0675249	2.56552	-5.06855
cabbage_newGene_1124	0	0.582351	--	0	0.262144	--	0	0.894025	-4.2253	0	0.451734	--
cabbage_newGene_1165	0	2.00533	-4.8095	0	1.62455	-4.68711	0	1.42847	-4.41684	0	3.35255	-5.71334
cabbage_newGene_1168	429.754	32256.1	-4.654	0	10146.4	-5.00811	0	29799.7	-6.16626	0	4864.95	--
cabbage_newGene_1169	0	19.5361	-7.1324	0	17.5744	-7.14273	0	25.5814	-7.61285	0.208279	7.51785	-5.00448
cabbage_newGene_12	0.195663	10.6813	-5.555	0	11.1227	-7.58308	0	10.7216	-7.46889	0	13.1853	-7.85299
cabbage_newGene_1236	0	6.81218	-7.2063	0	4.41906	-6.74658	0.044431	3.895	-5.60314	0.102847	5.90659	-5.67825
cabbage_newGene_1248	0	3.8703	--	0	3.4749	--	0	7.394	-4.47542	0	3.49738	--
cabbage_newGene_1249	0	1.26664	-4.5314	0	1.44397	-4.78633	0	1.2459	-4.53172	0	2.06747	-5.3659
cabbage_newGene_1252	0	1.65436	--	0	1.59469	--	0	2.42287	-4.35577	0	3.6472	-5.03633
cabbage_newGene_1256	0	178.652	-8.0037	0	254.594	-8.68596	0	168.427	-7.9333	0	296.595	-8.8931
cabbage_newGene_1285	0.866113	0.591235	--	0.181854	0.857779	--	0	0.595297	-4.41684	0.715411	0.871765	--
cabbage_newGene_1287	0	3.12211	-4.851	0	2.35624	-4.63481	0	2.65034	-4.73721	0	2.52859	-4.71511
cabbage_newGene_1297	1.21371	2.72298	--	2.17035	3.31199	--	0.773804	3.29061	-2.05768	2.74952	2.84807	--
cabbage_newGene_1307	0	6.94729	-7.3143	0.0373221	8.58303	-7.7945	0	2.23084	-5.78131	0.12981	2.86695	-4.30972
cabbage_newGene_1327	0.0430029	12.1506	-7.017	0	20.6115	-8.812	0	12.3251	-8.01456	0.0380243	23.9832	-9.05668
cabbage_newGene_1339	1.23202	3.87606	--	0.480464	3.84462	-2.95786	0.998518	3.8466	-1.84981	0.578741	4.98968	-2.98355
cabbage_newGene_1352	0	0	--	0	0	--	0	229106000	-4.53172	0	0	--
cabbage_newGene_136	910555	44114200	-3.4709	2971990	67341400	-3.05898	4556100	82549100	-3.24807	3715570	20635100	-3.37263
cabbage_newGene_1367	0	6.44344	-6.561	0	2.59038	-5.43246	0	1.82222	-4.87415	0	1.97188	-5.07689
cabbage_newGene_1368	0	6.24247	-8.719	0	3.01224	-7.82982	0.0142025	1.714	-6.0557	0.0109473	1.75284	-7.08481
cabbage_newGene_1372	11.6628	5.4083	--	10.3187	12.5424	--	4.43142	17.2529	-1.95418	13.519	8.97223	--
cabbage_newGene_1389	4.36827	2.65758	--	4.37689	6.44605	--	1.40837	11.3248	-2.95225	7.66807	4.79349	--
cabbage_newGene_1444	0	2.46353	-5.078	0	1.29352	-4.34045	0	1.59558	-4.53172	0	2.30457	-5.15475
cabbage_newGene_1517	0.629948	5.47397	-3.0688	0.000130376	1.90807	-4.9664	7.64e-05	1.16933	-4.2253	0.24217	3.03586	-3.40008
cabbage_newGene_1519	0	5.29958	-5.2116	0	4.52883	-5.16384	0	3.10903	-4.53172	0.108097	4.94755	-5.29889
cabbage_newGene_154	0	3365.33	--	0	1540.2	--	0	3551.58	-4.53172	0	2824.97	-4.23109
cabbage_newGene_1542	10132200	0	4.20383	30012900	0	5.08808	0	40718000	-4.08184	0	5774170	--
cabbage_newGene_1552	4.09532	5.40439	--	2.11441	3.13924	--	0.811121	2.81143	-1.78846	3.87548	5.6231	--
cabbage_newGene_1649	0.17319	3.68174	-3.8627	0.0819959	2.51763	-4.87917	0	1.3681	-4.00438	0.290245	2.72295	-3.03395
cabbage_newGene_1681	0	10.6006	-6.0022	0	10.3485	-6.14358	0	15.2888	-6.6202	0.124677	15.3496	-6.72528
cabbage_newGene_1687	0.109888	0.814318	--	0.10401	0.807083	--	0	1.49821	-4.87415	0	1.52551	-5.07689
cabbage_newGene_1710	0	7.22538	-5.9836	0	9.40931	-6.52026	0	10.8604	-6.65863	0.0856718	8.60344	-6.4131
cabbage_newGene_1711	1.16879	12.1303	-3.2265	2.54686	14.8176	-2.49415	2.15293	8.11117	-1.88517	1.35382	9.62651	-2.81405
cabbage_newGene_1716	8.94027	20.967	--	0.000958623	16.0492	-6.00625	0.000930028	12.6642	-5.58245	8.97361	12.815	--
cabbage_newGene_1717	0	1.72435	-4.6771	0	2.23732	-4.9664	0	1.15215	-4.2253	0	3.24771	-5.60656
cabbage_newGene_1777	1.86572	6.66856	--	0	6.89525	--	0	18.7721	-5.11429	0	2.2399	--
cabbage_newGene_1778	0.00256468	0	--	0.00190666	0.000914588	--	0.000819802	1.74707	-4.87415	0.00028845	0.00049087	--
cabbage_newGene_1780	3200.84	8021.99	--	3218.75	3509.87	--	4543.64	8618.93	-1.68406	5163.88	7999.93	--
cabbage_newGene_179	0	1.72001	-6.1427	0	1.87077	-6.43108	0	2.28986	-6.65863	0.018071	2.02947	-6.57762
cabbage_newGene_1818	0	1.36505	-6.8948	0	1.0781	-6.72172	0	0.841857	-6.31803	0.0169741	0.90856	-5.55952
cabbage_newGene_1825	0	1.68955	-4.25	0	2.28082	-4.8335	0	1.47966	-4.15535	0	0.545083	--
cabbage_newGene_1864	408.31	528.222	--	285.302	346.998	--	112.304	447.955	-1.70999	801.969	683.856	--
cabbage_newGene_188	0	44.6875	-5.6486	0	53.9658	-6.08632	0	62.6201	-6.1119	0	24.9685	-4.95161
cabbage_newGene_1910	1.61869	2.28154	--	2.65236	0.91196	--	0.459027	3.67199	-3.09806	2.97264	1.6621	--
cabbage_newGene_1923	0	12277600	-4.4253	0	6766590	--	0	9429180	-4.41684	411846	1925260	--
cabbage_newGene_1949	0	0.679515	-5.1126	0	0.975809	-5.78416	0.0192662	0.426091	-3.62244	0	0.722504	-5.3659
cabbage_newGene_1957	0	3.87882	-6.2553	0	3.63435	-6.3523	0	3.45588	-6.20139	0	2.10282	-5.57859
cabbage_newGene_1965	0	1.30284	--	0	0.386279	--	0	2.83	-4.68852	0	5.73951	-5.78854
cabbage_newGene_1975	9.42509	4.50774	1.11646	12.2134	5.5202	1.11243	4.38358	10.3149	-1.25969	2.4469	2.05527	--
cabbage_newGene_2045	0	1.89887	-6.9627	0	0.859521	-6.00625	0	0.700789	-5.63479	0	0.328896	-4.66277
cabbage_newGene_2046	0	634228000	-4.8914	0	432841000	-5.43246	0	248199000	-4.63812	0	119651000	-4.95161
cabbage_newGene_2048	0	6.18768	-5.8669	0	3.00494	-5.00811	0	7.84773	-6.30193	0.0799222	0.915835	--
cabbage_newGene_2059	0	444144000	-5.1463	0	143417000	-4.46549	0	245610000	-5.22086	0	14146100	--
cabbage_newGene_2084	43373700	1260270000	--	269355000	354833000	--	0	464447000	-5.11429	294628000	198403000	--
cabbage_newGene_2109	0.627428	3.33911	-2.2459	0.222781	2.4657	-3.42053	0.090068	3.49955	-4.44245	0.348012	0.73662	--
cabbage_newGene_2126	0	0.0768907	--	0	0.328912	-4.20354	0	0.761951	-5.3201	0	0	--
cabbage_newGene_2137	0	16.172	-6.224	0	16.8709	-6.44633	0	16.3126	-6.31803	0.327495	48.5759	-7.03042
cabbage_newGene_2138	0	12.5267	-5.274	0	10.714	-5.23583	0	5.04137	-4.08184	0	29.0831	-6.66003
cabbage_newGene_2141	0	1.10626	--	0.191814	2.78388	--	0	4.36546	-4.29201	0	2.23133	--
cabbage_newGene_2146	89638900	1317560000	--	0	0	--	0	1561060000	-6.84791	2786340000	12400200	6.58687
cabbage_newGene_2172	0	0.898134	-4.3109	0	0.500582	--	0	0.745999	-4.15535	0	0.949144	-4.55203
cabbage_newGene_2222	0	10.6716	-6.6578	0	8.55539	-6.50577	0	16.1631	-7.34868	0.0789367	19.2747	-7.69257
cabbage_newGene_2231	0	2.60865	-4.7226	0	2.09599	-4.58055	0	2.90357	-4.95872	0	1.60354	-4.23109
cabbage_newGene_224	0.0907922	6.14659	-4.9748	0	3.74677	-5.3044	0	7.34242	-6.18393	0	6.25786	-6.05536
cabbage_newGene_2257	6.14101	21.3097	-1.7752	7.11449	16.864	-1.24573	5.46884	25.9588	-2.25298	7.48754	19.4531	-1.3946
cabbage_newGene_2288	1.85645	4.5361	-1.2439	2.28367	3.17252	--	1.91368	5.02251	-1.38983	2.32955	1.94247	--
cabbage_newGene_2289	0	1.46876	-4.3109	0.060666	1.13318	-4.12988	0	2.31062	-5.0386	0	1.10259	-4.07964
cabbage_newGene_2293	1.98481	5.24499	--	0.940918	3.90274	--	0.382031	7.99655	-3.97994	0.59247	3.64287	--
cabbage_newGene_2311	0.329115	4.14143	-3.539	0.359272	4.47514	-3.585	0.347698	2.83175	-2.92599	0.402208	8.92929	-4.41299
cabbage_newGene_2393	0.0628392	3.70329	-4.7769	0	1.85188	-4.8335	0	3.26475	-5.55555	0.0556778	5.15967	-6.29772
cabbage_newGene_2405	0	44594200	--	0	0	--	0	272888000	-4.63812	0	0	--
cabbage_newGene_2409	2.0631	1.15927	--	1.53122	1.60258	--	0.052124	1.08209	-4.00438	0.801402	1.29848	--
cabbage_newGene_2414	0	1.04568	-5.1126	0	0.916166	-5.08808	0	1.01186	-5.1507	0	1.17289	-5.46092
cabbage_newGene_2419	0	1.35488	-4.8914	0	2.05852	-5.65883	0	1.68213	-5.3201	0	1.48521	-5.19216
cabbage_newGene_249	0.688257	1.77539	--	0.651519	0.737565	--	0.287126	2.25551	-2.86471	0.720677	1.76139	--
cabbage_newGene_2491	0	5.59554	-5.6007	0	10.2595	-6.64448	0	6.89769	-5.99662	0.0859594	5.45377	-5.76391
cabbage_newGene_2494	0.295769	1.21071	--	0.140015	1.08964	--	0.169783	1.88427	-3.06904	0.327953	3.29795	-3.196
cabbage_newGene_2500	0	2.13191	-4.3109	0	1.82698	-4.27362	0	2.96863	-4.87415	0.0826305	2.47608	-4.71511
cabbage_newGene_2507	0	5.35563	-6.4571	0	4.46975	-6.3684	0	3.57264	-5.97648	0.045248	3.59606	-6.07552
cabbage_newGene_251	1.6928	3.7506	--	0.810842	14.2238	-4.05226	0	16.9533	-4.08184	0	7.61993	--
cabbage_newGene_2540	0	10.0263	-5.3914	0	5.60679	-4.73757	0	7.4746	-5.0386	0	7.54396	-5.15475
cabbage_newGene_2568	5.14204	10.52	--	3.9317	7.33854	--	4.21445	14.0793	-1.71511	4.15932	4.95812	--
cabbage_newGene_2584	4.97187	12.1842	--	5.61794	8.85027	--	2.7469	10.7829	-1.93771	3.41768	4.86185	--
cabbage_newGene_2597	0	11.247	-5.1126	0.263454	13.1025	-5.49247	0.322694	12.399	-4.41083	1.25672	17.3488	-3.64914
cabbage_newGene_2614	0	26.8613	-5.0062	0	16.464	-4.52417	0	18.4321	-4.47542	0	21.9793	-4.90731
cabbage_newGene_2659	0	109.896	--	0	125.458	-4.12988	0	227.132	-4.29201	19.3028	112.795	--
cabbage_newGene_2682	25.5876	72.0465	--	21.1261	62.8113	--	27.1697	96.7586	-1.65437	29.3888	58.0823	--
cabbage_newGene_2684	51.6901	59.3317	--	64.3149	174.102	-1.43569	51.0154	405.447	-2.82559	38.8633	136.372	-1.88112
cabbage_newGene_2722	0	5824510	--	0	705836	--	0	10109800	-4.15535	0	3347390	--
cabbage_newGene_2822	0	10512.2	-4.3692	0	1341.34	--	0	4888.63	-4.00438	0	1557.74	--
cabbage_newGene_2885	27405.5	4334.73	3.05389	4633.86	8312.26	--	9769.27	28031.8	-2.52132	12811.4	11240.8	--
cabbage_newGene_2904	42430	48480	--	195979	33706.2	2.24742	87350.1	174114	-2.19079	69898.3	171784	-1.92012
cabbage_newGene_2918	0	32560500	-4.851	0	0	--	0	26828400	-4.63812	0	10158800	-4.60846
cabbage_newGene_296	0	1.46805	-5.5257	0	1.66563	-5.87714	0	0.767186	-4.73721	0	1.78581	-5.99314
cabbage_newGene_322	0	0	--	2590750	0	--	0	14038600	-4.35577	11715200	0	4.14312
cabbage_newGene_332	5.88645	0.64707	3.12416	1.59243	2.74683	--	1.81367	5.7759	-1.53492	2.5042	2.23654	--
cabbage_newGene_342	0.155855	1.41714	-2.7283	0.0983409	1.99015	-4.26139	0.0595602	1.32016	-3.62244	0.0919586	1.46162	-3.81998
cabbage_newGene_372	0.158567	3.10159	-3.4397	0.0921702	1.90942	-4.52417	0	2.82661	-4.87415	0	7.21725	-6.26298
cabbage_newGene_391	6.89414	20.9357	-1.5833	8.71366	15.9644	--	4.95011	21.8568	-2.12237	9.31739	17.8227	--
cabbage_newGene_394	0	6.34981	-4.7667	0	8.85569	-5.4015	0	6.04692	-4.78432	0	13.0905	-5.97179
cabbage_newGene_4	811.175	1049.29	--	490.879	895.42	--	446.068	1577.31	-1.61024	825.751	1181.62	--
cabbage_newGene_41	0	1.81366	-5.8465	0	3.97751	-7.12389	0	3.31217	-6.80286	0	0.20932	--
cabbage_newGene_421	0	7.65054	--	0	10.2874	-4.52417	0	14.0449	-4.82993	0	8.34142	-4.23109
cabbage_newGene_429	0	2.2381	-5.0062	0.0554667	1.26634	-4.40432	0	0.99355	-4.00438	0	2.61129	-5.42993
cabbage_newGene_433	0	1.7519	-4.969	0.178784	1.99469	-3.43014	0	1.89905	-5.18621	0.334224	1.03316	--
cabbage_newGene_450	0	2.48518	--	0	4.14247	--	0	7.45611	-4.35577	0	7.45143	-4.4933
cabbage_newGene_474	0	1374840000	-5.4735	0	481559000	-5.16384	0	580558000	-5.44262	0	202536000	-5.19216
cabbage_newGene_482	0	0.339847	--	0	0.612081	-4.63481	0	0.480528	-4.2253	0	0.692029	-4.81441
cabbage_newGene_486	0	10.6038	-6.7704	0.0772858	20.6892	-7.89241	0.187504	21.5136	-6.42282	0	13.0984	-7.26238
cabbage_newGene_50	9.8749	4.40147	--	6.27937	9.70577	--	7.93473	23.4838	-1.56304	6.83972	6.62978	--
cabbage_newGene_505	0	8.64881	-5.2432	0	6.63624	-5.04865	0	14.5523	-6.07449	0	16.7094	-6.36478
cabbage_newGene_517	0.954572	3.42582	--	1.08648	8.85672	-2.48475	3.53352	15.1519	-1.58938	2.91416	10.1785	--
cabbage_newGene_539	3.3205	12.5758	--	4.87558	16.935	-1.76511	9.14471	44.5703	-2.24211	6.03285	33.7431	-2.50846
cabbage_newGene_562	0	3.67024	-6.0022	0	2.15661	-5.52156	0	2.04045	-5.47169	0	5.59981	-6.8708
cabbage_newGene_568	1.50399	2.47679	--	0	3.70292	--	0	7.89051	-4.2253	0.344262	8.38219	-4.43208
cabbage_newGene_570	19.4862	40.3231	--	24.6227	29.7619	--	3.77935	71.1585	-3.68802	31.0202	43.2141	--
cabbage_newGene_585	1.89243	5.13907	-1.4264	2.01941	3.75688	--	2.44472	5.6191	-1.20529	3.20336	4.77979	--
cabbage_newGene_61	1.87366	5.18631	--	2.48549	10.4351	-2.02926	6.33065	15.753	-1.29752	4.90109	7.35195	--
cabbage_newGene_665	0.0486826	1.78072	-4.0972	0	2.29857	-5.57805	0	1.74772	-5.11429	0	3.14611	-5.99314
cabbage_newGene_680	0	24.0551	-4.4253	0	31.6968	-5.00811	0	32.641	-4.82993	0	24.0454	-4.55203
cabbage_newGene_750	0	5019.12	--	0	393.414	--	0	4346.43	-4.00438	0	684.395	--
cabbage_newGene_751	0	0.340579	--	0	0.408872	--	0	0.586444	-4.00438	0	0.487553	--
cabbage_newGene_757	0	302465000	--	111170000	0	--	0	290051000	-4.5859	0	0	--
cabbage_newGene_776	1.21382	21.5103	-4.0632	0.811186	16.4139	-4.28128	0.983525	6.82094	-2.6933	0.759837	25.9201	-5.07686
cabbage_newGene_779	0	2.18249	-4.8095	0	1.63701	-4.58055	0	4.2425	-5.84934	0	3.2324	-5.55006
cabbage_newGene_782	0.378444	4.98604	--	0.71995	1.49083	--	0	7.10816	-4.08184	0	3.61625	--
cabbage_newGene_784	6.14982	13.3152	-1.0754	5.61773	14.0296	-1.30404	3.66477	18.8599	-2.35401	21.022	19.1159	--
cabbage_newGene_785	0	21.6743	-7.3653	0	8.44968	-6.18053	0	19.7555	-7.32498	0.0981515	9.24865	-6.33164
cabbage_newGene_787	0	0.550422	--	0	0.928954	--	0	1.27007	-4.2253	0	1.3804	-4.43208
cabbage_newGene_789	0.19629	3.96575	-3.7012	0.185914	0.867955	--	0.112854	2.1952	-3.4465	0.0872779	0.922842	--
cabbage_newGene_8	3.84659	16.1388	-2.0368	1.17941	10.0048	-3.03371	0.248483	3.95921	-3.88152	1.63065	7.6645	-2.23777
cabbage_newGene_811	10.6884	139.684	-3.6773	6.114	149.27	-4.59266	4.85742	136.901	-4.8084	12.7737	52.6797	-2.05921
cabbage_newGene_833	0	0.22461	--	0	0.935363	-5.12646	0	0.516142	-4.2253	0	0.502194	-4.23109
cabbage_newGene_870	59.4832	10.2761	2.55231	10.5387	22.2397	-1.07836	17.8669	39.8633	-1.1628	30.4937	17.3997	--
cabbage_newGene_872	0	5.23424	-5.4998	0	7.20861	-6.12474	0	4.1671	-5.25471	0	6.97455	-6.0954
cabbage_newGene_874	0	8.13649	-7.2536	0	8.14929	-7.46074	0	9.92689	-7.6704	0.125944	8.20261	-5.98518
cabbage_newGene_882	4.5271	8.10228	--	2.7426	8.83483	-1.67233	4.01587	17.3386	-2.1117	1.97834	3.39807	--
cabbage_newGene_89	0	1.81832	--	0	4.11141	-4.05226	0	7.04654	-4.73721	0	0	--
cabbage_newGene_908	0	4422680	-4.4793	0	2738960	-5.04865	0	453913	-4.73721	0	1585130	-4.23109
cabbage_newGene_931	0.211764	6.25761	-3.8054	0	12.913	-5.85445	0.490589	7.55327	-3.53653	0.381113	6.51358	-3.96168

## Sheet: down 96hai
Supplementary Table S5. List of B. rapa genes significantly down-regulated in CR BJN3-2.
aResistant NIL CR BJN 3-2, bhours after inoculation, cSusceptible NIL BJN 3-2, dLog2 R/S, e-- represents no differently between two NILs.
GeneID	aR 0bhai.rpkm	cS 0 hai.rpkm	dlog2FC	R 12 hai.rpkm	S 12 hai.rpkm	log2FC	R 72 hai.rpkm	S 72 hai.rpkm	log2FC	R 96 hai.rpkm	S 96 hai.rpkm	log2FC
Bra000002	0.199965	8.40562	-5.0717	0.0631016	31.8408	-8.9628	0.296737	22.321	-5.94108	0.355258	7.10986	-4.11104
Bra000094	4.60652	9.7527	-1.0244	5.85208	11.1	e--	5.65292	13.7749	-1.33689	5.48442	15.2361	-1.38744
Bra000096	11.1394	20.666	--	9.32825	19.3209	-1.11128	5.49505	20.4226	-1.891	5.32143	17.309	-1.72156
Bra000152	1.82018	4.33717	-1.4053	2.2239	5.09143	-1.11617	2.00229	4.25152	-1.1314	3.02327	6.36118	-1.39413
Bra000272	47.0392	131.861	-1.4579	53.1949	117.871	-1.15164	55.0248	128.734	-1.21393	43.8423	99.3548	-1.20841
Bra000310	65.7372	36.3427	--	66.9583	81.7557	--	368.812	185.811	--	85.0576	399.4	-2.25216
Bra000328	1.43559	1.30892	--	1.42494	1.57157	--	1.85831	1.93661	--	0.0623042	0.697775	-3.3496
Bra000540	1.14323	1.73709	--	1.19776	2.767	--	1.77749	2.76286	--	0.541419	2.32786	-2.08384
Bra000618	0.927908	0.94494	--	0.473357	1.01245	--	1.19461	1.14482	--	0.0432135	0.875542	-3.82078
Bra000711	5.099	21.5185	-2.0424	6.4436	16.8464	-1.37444	3.42978	15.9291	-2.18163	4.55492	23.9209	-2.39404
Bra000758	0.164335	0.716757	-1.9945	0.23318	1.27484	-2.408	0.319557	1.64554	-2.36805	0.173896	1.76874	-3.32747
Bra000759	0	2.45695	-6.9145	0	2.8999	-7.31879	0	6.22589	-8.36376	0.0150537	4.02081	-7.81752
Bra000776	0	5.07664	-5.5257	0	3.53735	-5.23583	0	10.1863	-6.58072	0	10.6781	-6.81194
Bra000777	107.053	95.7305	--	51.1808	74.9021	--	88.6547	57.5169	--	27.3054	118.729	-2.14472
Bra000800	0	2.01284	-5.672	0.0317474	2.96569	-6.38433	0	12.5466	-8.39824	0.118557	2.30507	-4.1377
Bra000892	0	3.98462	-5.74	0	6.85876	-6.65765	0	4.7421	-6.09331	0	31.6757	-8.92678
Bra000913	171.125	242.76	--	52.3	62.6724	--	52.2892	65.3172	--	78.1433	158.897	-1.04094
Bra000952	8.5063	20.4315	-1.8847	7.93617	17.1639	-1.73841	9.47583	34.0231	-2.58075	8.72892	27.187	-2.36907
Bra000974	32.5405	63.3504	--	42.33	111.289	-1.3957	62.8748	84.9323	--	49.4032	113.842	-1.22329
Bra001044	0.92136	1.45755	--	1.43873	1.71944	--	0.633541	2.24207	-1.73906	0.977938	2.77126	-1.50622
Bra001080	1.92439	3.61328	--	1.02036	2.79812	--	0.883911	3.76113	-2.05768	0.478119	3.19287	-2.61993
Bra001176	4.30495	7.31113	--	2.94001	3.57443	--	2.23767	6.29072	-1.47858	1.53069	4.16028	-1.42795
Bra001307	7.41593	14.1177	--	10.8698	21.0342	--	10.444	26.3049	-1.23259	11.0278	22.7142	-1.04963
Bra001377	37.9298	69.1968	--	36.326	49.2788	--	47.7347	60.7453	--	33.635	79.1517	-1.26648
Bra001490	7.94143	16.2005	-1.1937	7.60346	11.7877	--	8.23815	33.0214	-2.21816	9.17168	22.1182	-1.47968
Bra001617	0.433184	2.25341	-2.2872	0.31529	1.17812	--	0.648659	2.39345	-1.89172	0.618129	1.92501	-1.64542
Bra001618	1.81397	2.01087	--	1.29435	2.71622	--	1.80429	3.86271	-1.18714	1.49687	3.15684	-1.10284
Bra001629	0.298727	3.37075	--	0.480672	1.12178	--	1.04411	0.813424	--	2.41541	8.75889	-1.91224
Bra001631	278.418	363.628	--	455.223	692.78	--	208.1	571.474	-1.48172	210.905	443.303	-1.19043
Bra001701	112.873	128.759	--	176.099	213.334	--	126.715	262.421	--	230.295	772.775	-1.81249
Bra001758	0	3.00224	--	0	4.84202	-4.68711	0.339016	5.41359	-3.82794	0.0677973	7.69846	-5.33279
Bra001832	1.24104	2.50173	--	1.30949	6.73126	-2.36379	0.854782	8.13981	-3.19681	0.688866	5.35384	-2.99486
Bra001886	0	0.342202	--	0.148361	0.615413	--	0	0	--	0	2.95294	-4.23109
Bra002002	0	0.299277	--	0.127855	0.265395	--	0.206429	0.0952829	--	0.199164	2.3219	-3.40008
Bra002096	6.042	12.6065	--	3.46397	9.96006	-1.43424	4.46713	13.7814	-1.30689	4.18253	9.78672	-1.18396
Bra002165	0.83974	2.53005	-1.5361	0.681121	2.51355	-1.84722	0.41228	1.39507	--	0.0706943	1.93622	-4.60442
Bra002236	72.525	160.345	-1.1099	56.4556	106.67	--	61.2819	112.342	--	42.8002	127.779	-1.60382
Bra002270	0.206596	8.13403	-4.7326	0.212722	3.84051	-4.15592	0.171971	3.86448	-4.14618	0.199317	3.12192	-3.85389
Bra002340	0.598224	26.4766	-5.4098	0.259401	16.0578	-5.8909	0.256744	11.6251	-5.4263	0.395988	10.6391	-4.68927
Bra002358	0.767306	1.0121	--	0.000144114	0.000152969	--	1.77179	0	5.17488	2.82e-05	0.759195	-4.07964
Bra002465	3.50583	12.331	-1.863	5.14021	12.4769	-1.41612	3.94351	12.3057	-1.67576	3.61265	12.6182	-1.83603
Bra002659	3.14906	7.61154	-1.2441	2.8886	7.71247	-1.41665	3.38732	6.71686	--	2.31456	6.47307	-1.49678
Bra002754	2.4703	4.02183	--	2.3724	2.75206	--	1.0135	3.03915	-1.54132	0.781943	2.90774	-1.8915
Bra002875	0	0.391818	--	0.751166	1.47369	--	0	0.000753692	--	0	0.945489	-4.4933
Bra002895	0.236351	5.90567	-4.3729	0.078757	4.49797	-5.31281	0.318645	3.96244	-3.58607	0.110848	3.28349	-4.32457
Bra002927	2.70868	24.74	-3.1748	2.40046	20.3044	-3.03028	2.42147	16.4642	-2.87457	6.54844	29.7169	-2.23817
Bra003015	2.25657	3.49411	--	2.39902	4.70507	--	3.28765	5.81953	--	1.64079	5.46778	-1.51777
Bra003019	0.319437	1.56813	-2.2387	1.339	2.19805	--	4.39836	1.15852	1.93108	2.9055	10.8719	-1.91244
Bra003161	4.10465	17.2563	-2.0929	3.30438	8.66454	-1.42453	2.39292	3.92084	--	1.91055	6.30926	-1.67333
Bra003189	0.64838	3.61953	-2.9676	0.473911	7.20941	-4.21419	1.23872	5.78437	-2.29282	0.948396	3.32381	-2.37297
Bra003215	1.84289	2.59883	--	0.990705	5.06271	--	1.46288	7.18514	--	0.714649	2.39254	-1.62193
Bra003273	10.5672	2.84415	1.88382	15.4867	26.7356	--	145.735	27.968	2.37625	31.2619	365.376	-3.56592
Bra003300	2.89142	4.38234	--	3.06139	5.26895	--	3.09546	4.42126	--	2.89297	6.61312	-1.32812
Bra003329	0.0869904	5.31891	-4.8233	0.082378	3.07695	-5.08808	0	4.81105	-5.63479	0.154538	6.40324	-5.18873
Bra003383	7.51215	11.2488	-1.05	9.64169	11.599	--	8.35799	9.8282	--	6.56076	12.1103	-1.10848
Bra003387	0.76871	0.864196	--	4.56492	10.2566	-1.16879	0.793018	0.406821	--	0.0188541	2.41383	-4.99459
Bra003426	1.83533	0.811818	--	0.845037	0.779557	--	0.511738	0.472546	--	0	1.31785	-4.71511
Bra003558	2.47339	3.69398	--	4.69081	3.26099	--	3.88356	4.22264	--	12.6371	25.7303	-1.04969
Bra003681	11.35	48.6527	-1.8796	19.6816	39.1485	-1.0105	9.04635	19.0561	-1.05801	6.37138	18.4175	-1.44183
Bra003803	19.8577	16.3308	--	19.6828	13.41	--	19.5126	22.5855	--	9.22442	23.3199	-1.35348
Bra003811	0	2.16413	-4.3692	0	3.80626	-5.33749	0	1.91708	-4.29201	0	2.93579	-4.95161
Bra003828	1.44631	0.596855	--	0.829497	0.202931	--	2.38869	1.35452	--	1.26048	3.42993	-1.66898
Bra003894	0.564483	0.483831	--	0.190775	0.792019	--	0.230955	1.10833	--	0.570278	3.52684	-2.59348
Bra003902	5.52305	9.46416	--	3.8203	7.3369	--	6.37174	7.68185	--	5.60489	13.7249	-1.31977
Bra004015	3.98945	7.88292	--	6.70719	8.85195	--	5.52599	10.291	--	4.14679	10.9227	-1.39949
Bra004032	0	9.17592	-7.1324	0	7.32295	-6.94216	0	10.2841	-7.34082	0	8.25812	-7.1337
Bra004101	0.141554	0.314743	--	0.21641	0.226713	--	1.09017	0.213246	2.25569	0.101907	0.707047	-2.6908
Bra004107	5.67349	7.77836	--	2.01018	4.90207	--	3.31302	6.73115	--	1.65704	5.52674	-1.73769
Bra004188	1.85094	23.2699	-3.6644	0.626999	6.39519	-2.99289	1.85743	7.2338	-2.03859	0.907412	11.664	-3.19477
Bra004195	0.0353896	1.35108	-4.1345	0.0334866	1.91163	-5.68478	0.0405296	1.8322	-4.64627	0	0.967091	-4.71511
Bra004241	0.973709	2.9464	--	1.66711	1.93315	--	0.922231	3.06408	-1.61354	0.884936	2.59159	-1.54709
Bra004293	2.70774	11.0178	-1.9513	1.8537	6.35875	--	2.95049	10.8074	-1.85226	4.16954	13.5959	-1.72826
Bra004419	4.82166	10.106	-1.0018	6.90925	10.6002	--	6.37128	11.429	--	9.19126	20.2376	-1.16671
Bra004467	5.2358	5.90855	--	8.30224	6.22526	--	6.0437	9.05263	--	4.11892	8.98459	-1.18567
Bra004731	0.23488	1.99173	-3.0269	1.05919	0.681319	--	0.793862	0.828473	--	0.0128522	1.27462	-4.95161
Bra004753	0	2.29474	-5.5257	0.0796235	2.31392	-4.77138	0	2.75825	-5.89298	0.0371958	2.56303	-5.88307
Bra004771	2.48239	2.50986	--	1.74144	2.34878	--	9.82793	4.4031	1.13985	45.5111	90.524	-1.01351
Bra004775	0	17.8005	-6.598	0	23.1039	-7.14273	0	20.5975	-6.9023	0	16.5857	-6.68648
Bra004777	0.0368701	0.444814	--	7.62e-07	0.325896	--	6.05e-07	0.172316	--	0.142867	1.05201	-2.89675
Bra004974	0.20205	0.514561	--	0.191279	0.727794	--	0.0772904	0.500161	--	1.13435	5.68952	-2.26619
Bra004994	14.314	11.6096	--	1.08347	8.25954	-2.91083	1.31342	13.848	-3.39638	3.36954	7.69603	-1.19928
Bra005143	0.261612	1.34022	-2.0872	0.399437	2.49207	-2.59367	0.543022	1.97995	-1.85226	0.662485	2.13995	-1.74849
Bra005186	0.057631	0.0314275	--	0.0272633	0	--	0	0.0304204	--	0.508846	2.56385	-2.34765
Bra005298	7.12165	42.4145	-2.6607	6.10158	41.1872	-2.75953	6.03354	26.1744	-2.2097	6.29383	23.2913	-2.02474
Bra005409	0	2.8989	-4.1865	0	7.44407	-5.65883	0.222319	3.28859	-3.50756	0.517726	4.55629	-3.4396
Bra005423	1.23225	3.58464	-1.5076	0.518277	4.12364	-2.94477	0.784626	1.59321	--	0.807548	2.70945	-1.77113
Bra005500	0.857658	1.96858	--	1.48099	4.87471	-1.6837	1.95657	2.58328	--	4.20467	8.22591	-1.00602
Bra005534	0	0.173664	--	0	0.031274	--	0	0	--	0.225002	2.21236	-3.15189
Bra005759	5.53088	11.5512	-1.0296	5.54067	12.0492	-1.11605	6.07622	13.4582	-1.13417	5.19393	10.7293	-1.0677
Bra005802	0.275709	3.27566	-3.3464	0.430526	6.2555	-3.80556	0.288494	4.11196	-3.91928	0.201195	4.51344	-4.34369
Bra005978	12.6375	21.899	--	11.2492	19.6977	--	10.7355	24.566	-1.18393	5.92099	13.526	-1.21385
Bra006003	0	2.82339	-6.224	0	1.52563	-5.52156	0.0376318	1.93755	-4.87204	0.0290278	2.11309	-5.99314
Bra006044	6.50036	12.7045	--	8.07748	14.7557	--	5.6032	11.2515	--	5.70508	15.99	-1.09811
Bra006058	0.0446638	0.755486	--	0.0829792	0.726384	--	0.100085	0.646435	--	0.0783135	0.906787	-3.42251
Bra006061	34.6744	68.7455	--	25.5127	81.9836	-1.39531	36.2302	93.1977	-1.08371	23.8414	63.8608	-1.25035
Bra006067	3.18319	10.5369	-1.4302	3.27782	14.8164	-2.11234	4.23501	14.1827	-1.86693	4.4532	19.9882	-2.11596
Bra006136	0.298151	1.47914	-2.1609	0.51969	1.33707	--	0.570409	1.11797	--	0.439917	3.66658	-3.02058
Bra006141	5.06073	6.87421	--	5.04642	8.20584	--	7.22504	12.4418	--	3.87012	12.1471	-1.66575
Bra006142	0	0.327667	--	0	0.0421432	--	0	0.862198	-4.2253	0.303519	1.80983	-2.42932
Bra006378	0.631433	2.96346	-2.062	1.24866	3.79329	-1.36468	0.677219	5.13088	-2.68802	1.85643	6.14809	-1.58131
Bra006396	17.8054	58.8364	-1.7083	21.6816	45.7652	-1.08136	22.1406	60.4954	-1.46149	26.2765	73.6186	-1.50123
Bra006407	11.2365	21.9148	--	14.6302	31.7975	-1.12016	15.2519	20.6617	--	15.7388	31.606	-1.02132
Bra006566	5.39085	12.4929	--	6.90508	13.1882	--	5.91879	13.1952	--	6.90669	20.3822	-1.35162
Bra006578	10.4542	54.0274	-2.366	17.0411	53.6665	-1.68537	101.015	119.496	--	15.4855	64.1192	-2.08798
Bra006653	17.2966	20.7057	--	17.2255	9.96287	--	15.5378	18.3516	--	10.9601	38.6365	-1.83032
Bra006684	3.17556	5.09962	--	3.29062	4.86935	--	2.55683	4.12575	--	4.97956	11.4152	-1.25852
Bra006711	27.2168	28.7644	--	26.797	39.7649	--	28.9773	42.6831	--	22.4916	62.2082	-1.11548
Bra006780	0.221398	1.25599	--	0.251425	1.69615	-2.71864	0.202958	1.68616	-2.9404	0.313267	2.6634	-2.95654
Bra006826	1.38144	2.11904	--	1.21341	2.58205	-1.09411	2.13116	2.31173	--	0.817898	2.20496	-1.44035
Bra006863	0.0580639	4.83041	-5.2347	0.164466	3.72615	-4.21479	0.133134	2.39538	-4.0953	0.0775375	2.45411	-4.88516
Bra006865	0	7.43592	-4.3692	0	9.10256	-4.8335	0.359324	4.38662	--	0.280222	14.424	-5.46092
Bra006883	1.5934	2.81789	--	0.936107	3.45415	-1.84722	0.945061	1.68776	--	1.79981	4.98187	-1.46446
Bra007002	3.4639	17.9824	-2.3539	2.69667	13.7637	-2.34287	2.74012	11.2016	-2.00751	3.62004	15.1209	-2.07207
Bra007023	122.758	290.177	-1.2003	130.517	431.713	-1.72725	131.496	264.564	--	110.104	422.254	-1.99369
Bra007037	9.15182	21.357	-1.1946	9.65076	18.1759	--	8.88524	19.2694	-1.12319	9.51854	23.2413	-1.30756
Bra007102	19.8045	35.9753	--	18.3756	43.6874	-1.24834	22.1957	36.0663	--	22.8301	50.9968	-1.17838
Bra007133	0	2.17471	-5.274	0	2.80827	-5.6324	0	0.301327	--	0	2.18771	-5.46092
Bra007143	0	5.87077	-6.8948	0	2.73268	-6.10566	0	1.57821	-5.41295	0.0393376	7.85831	-7.61894
Bra007150	0	0.890854	--	0	2.22674	-4.58055	0	0.0964584	--	0	3.97604	-5.39827
Bra007354	0	2.1044	-5.0062	0	3.0851	-5.73533	0	2.10114	-5.11429	0	1.59357	-4.81441
Bra007507	1.44786	3.88318	-1.5617	0.554096	0.25993	--	0.904916	0.60306	--	1.00426	2.66245	-1.40939
Bra007667	0	13.1525	-5.5512	0.130114	18.7884	-6.59059	0	7.20145	-5.55555	0	12.0254	-6.26298
Bra007890	13.5451	44.1306	-1.6745	3.35299	8.03535	--	1.82692	6.7793	-1.80987	3.48114	13.4047	-1.96137
Bra007945	52.3172	80.5237	--	35.978	54.8932	--	33.0126	45.3101	--	27.2434	55.7335	-1.11273
Bra007949	11.7329	33.8123	-1.5096	21.3349	70.3182	-1.7197	10.6574	13.4315	--	15.8701	36.5225	-1.23295
Bra007950	2.5477	14.9654	-1.7497	1.54208	17.2274	-3.27656	4.47487	5.36047	--	0.93231	19.8807	-3.38805
Bra007967	0	29.5411	-8.2134	0	31.8196	-8.48646	0	8.49651	-6.52634	0	31.8082	-8.5081
Bra007976	0.298543	11.7486	-4.6452	0.141492	7.48364	-5.57805	0.172209	1.28031	--	0.266899	5.04421	-4.0907
Bra008006	0	0	--	0	0	--	0	0	--	0.131672	1.16281	-2.98129
Bra008055	0	2.17601	-5.5512	0	2.49341	-5.94314	0	0.766483	-4.15535	0	2.07065	-5.68738
Bra008056	0	0.959031	-5.4735	0	1.03698	-5.73533	0	0.463623	-4.53172	0.0384526	1.01474	-5.73885
Bra008131	14.5338	36.4224	-1.2272	15.6967	23.9073	--	14.9893	8.26895	--	2.84189	7.73588	-1.38626
Bra008278	2.1144	9.10509	-2.0285	2.00344	8.19014	-1.99426	2.29213	10.1019	-2.11305	2.55084	8.78434	-1.78859
Bra008308	2.42841	9.61865	-2.2649	2.15416	8.44227	-2.13876	3.01956	9.73875	-1.96538	2.61846	14.3295	-2.80962
Bra008311	0.176313	0.817489	--	0.166854	2.72747	-3.96978	1.51525	2.93729	--	0.116938	2.16922	-4.06658
Bra008312	0.16942	2.42631	-3.5577	0.33441	1.97846	-2.64481	0.105339	2.12417	-3.49604	0.121951	2.85929	-4.09455
Bra008368	0.285782	9.23156	-5.3448	0.272719	9.41441	-6.67828	0.322694	5.0179	-5.90498	0.502686	10.9306	-6.93053
Bra008412	0	0.678087	--	0	0.881567	--	0	0.805726	--	0	2.48394	-5.11635
Bra008446	0.0211012	0.80537	-4.1345	0.0199622	0.559483	-4.68711	0	0.623129	-4.78432	0.0372326	0.592626	-3.81998
Bra008544	1.31192	1.8928	--	0.00169817	3.46132	-7.02577	2.12136	2.29181	--	0.000357126	5.64218	-7.75014
Bra008552	0	0.317202	--	0.206346	0.214116	--	0	0.848383	--	0	1.9895	-4.71511
Bra008553	9.87631	20.1414	-1.003	9.49205	9.45178	--	7.49908	15.9543	-1.08684	4.9237	12.1506	-1.30922
Bra008644	0.175794	1.15102	--	0.110934	1.22311	-3.33472	0	0.872755	--	0.103794	2.74872	-4.54561
Bra008757	2.19579	5.99073	-1.4256	2.19401	5.57221	-1.343	2.30894	4.91386	--	2.80971	29.1875	-3.38603
Bra008914	17.999	24.8807	--	17.8414	18.0584	--	19.2585	23.925	--	2.06155	8.64047	-2.06933
Bra008940	208.413	9875.38	-5.0706	349.417	6580.19	-4.37481	129.333	7174.63	-5.75485	659.966	17447.9	-5.2942
Bra009154	494.297	857.993	--	829.962	1201.4	--	718.415	1372.58	--	1216.42	2530.05	-1.44124
Bra009221	17.4125	26.4279	--	15.0512	12.3953	--	14.3631	23.1194	--	6.64719	23.6586	-1.84435
Bra009238	100.258	160.063	--	50.8745	51.9863	--	9.9833	8.6808	--	13.9109	28.4963	-1.05221
Bra009360	52.9111	105.256	--	51.25	97.8483	--	52.5481	84.398	--	43.5354	88.2075	-1.03584
Bra009401	0	1.72527	-5.1463	0	1.14454	-4.73757	0.143046	1.84833	-3.49005	0	3.38061	-6.28045
Bra009433	7.62097	27.3265	-1.8185	5.74067	20.2511	-1.81203	5.77139	18.6968	-1.69688	4.99986	16.8178	-1.76034
Bra009581	9.02061	45.7915	-2.342	6.93436	27.7433	-2.07527	8.87598	24.8707	-1.57587	7.23803	29.782	-2.13214
Bra009591	0	1.44068	-5.2116	0	1.01764	-4.87917	0	0.712909	-4.35577	0	1.5819	-5.68738
Bra009636	2.51612	7.38834	-1.4045	1.94783	4.40204	-1.23729	3.67215	5.9526	--	4.61312	10.7864	-1.19648
Bra009637	1.04574	4.39483	-1.9912	1.12461	3.09341	--	3.29581	2.87723	--	0.00870229	1.8386	-4.60846
Bra009649	0	2.28734	-4.4253	0	1.96875	-4.40432	0	1.7445	-4.15535	0	2.21141	-4.55203
Bra009762	3.38144	46.9343	-3.7985	2.16098	49.2416	-4.52982	0.687127	45.1989	-5.8382	2.71643	37.0586	-3.79222
Bra009776	10.6983	34.6181	-1.3148	16.156	26.1189	--	16.1039	31.5808	--	12.9996	24.5287	-1.41145
Bra009786	0.733597	12.0897	-3.6005	1.01353	7.56531	-2.89459	0.63104	4.25358	--	0.649765	6.54757	-3.32747
Bra009803	0.965512	3.9384	-1.9727	2.3438	14.843	-2.66104	0.432865	4.79424	-3.40608	3.34034	11.4758	-1.79829
Bra010006	0.196877	0.13416	--	0.232825	0.289732	--	0.225181	0.311596	--	0.173755	0.883741	-2.67512
Bra010030	6.70405	18.7378	-2.5364	3.64423	23.6399	-2.83969	4.0452	21.2827	-2.48472	10.7198	21.4044	-2.10236
Bra010037	0	9.26715	-6.3882	0	16.7499	-7.40719	0	7.939	-6.26919	0	14.2541	-7.19026
Bra010087	0	1.89721	-4.1201	0	1.42257	--	0	0.924998	--	0	1.89051	-4.23109
Bra010217	0.933134	8.98281	-2.9694	1.77002	15.0482	-3.04169	0.863301	6.23282	-2.74316	1.50747	16.4615	-3.32536
Bra010272	3.10622	9.2245	-1.3761	4.92747	12.4036	-1.2441	3.12112	4.95244	--	5.78995	18.0706	-1.56227
Bra010275	0.496049	2.42399	-2.4099	0.512339	2.12728	-2.33333	0.618089	2.9237	-2.4907	0.721475	2.58741	-2.26213
Bra010308	65.3386	44.2611	--	9.58107	35.7913	--	87.2488	2.32141	4.70234	10.2275	49.1316	-2.23837
Bra010366	0.0713828	0.18164	--	0.090043	0.677633	-2.87898	0.0272299	0.351448	--	0.020998	0.872583	-5.15475
Bra010407	17.6096	6.13086	1.50355	22.7794	17.9082	--	24.7832	6.91077	1.82112	7.01413	21.765	-1.62422
Bra010507	3.91972	4.30586	--	1.94064	2.42919	--	6.43308	1.55694	2.02114	1.38084	4.18146	-1.6074
Bra010633	1.47818	1.30607	--	1.13323	1.85653	--	1.36175	1.80485	--	0.329126	2.0678	-2.60832
Bra010644	4.20862	34.6483	-3.0059	2.70994	5.1564	--	1.29259	1.2849	--	2.91583	7.21885	-1.31486
Bra010663	0	0.37942	-3.9773	0.0343523	1.0662	-4.77138	0.0956747	1.04838	-3.40855	0.0960962	0.774445	-2.77101
Bra010783	1.87427	1.61081	--	1.66039	2.6778	--	1.46269	1.09627	--	1.65232	3.76836	-1.22096
Bra010884	2.50946	1.63107	--	0.442725	2.08263	--	0.638951	2.10775	--	0.667426	3.40379	-2.32515
Bra011174	5.78599	29.1971	-2.2212	5.41671	15.3941	-1.38641	3.77673	14.4964	-1.82983	5.34661	12.5255	-1.13633
Bra011202	0.0496049	3.67085	-5.093	0	3.06169	-5.87714	0	3.6321	-6.05541	0.0438918	1.5543	-4.90731
Bra011226	0.225541	0.000323843	--	0.0711725	2.65911	-5.08808	0.0863125	3.82929	-4.61886	0.600299	2.68537	-2.04454
Bra011273	1.45487	11.4711	-2.9004	2.21946	13.1821	-2.52201	2.22805	12.1113	-2.39593	2.08069	6.58009	-1.63217
Bra011501	8.22104	14.7902	--	12.4032	19.3696	--	11.6432	27.5849	-1.24779	8.19583	18.5847	-1.19674
Bra011660	1.08637	11.9176	-3.3744	0.887431	12.1225	-3.76809	1.02077	11.4099	-3.40498	0.349054	14.3904	-5.27253
Bra011893	0	2.04701	-3.9773	0	9.74963	-6.38433	0	10.7009	-6.44072	0.196303	14.7806	-6.05734
Bra011897	0.456862	18.5544	-5.0776	0.230519	4.09314	-4.08277	0.209198	6.13607	-4.55766	0.268949	2.58409	-3.25983
Bra011907	2.6365	15.485	-2.4215	2.27505	19.3344	-3.04169	4.17207	11.4404	--	1.51418	15.9043	-3.25893
Bra011993	10.9636	8.83685	--	6.90773	8.19181	--	7.01621	7.83861	--	4.89388	10.7001	-1.14031
Bra012198	0	3.83403	-6.224	0.246358	4.34672	-4.08122	0.348005	0.550672	--	0.498761	2.77909	-2.46644
Bra012293	15.8418	79.4561	-2.2786	17.297	67.4084	-1.93681	13.2215	35.8127	-1.42861	17.8538	72.1069	-2.01313
Bra012468	3.86549	19.6061	--	3.74476	11.5153	--	2.49178	85.1827	-4.08994	6.22923	53.2832	-3.09646
Bra012531	2.37735	16.5164	-2.7566	1.57876	13.805	-3.11252	1.29019	16.5387	-3.6605	2.91307	13.3887	-2.20141
Bra012599	17.9039	28.1531	--	19.99	44.3804	--	21.7546	42.5777	--	14.7318	40.2288	-1.49029
Bra012613	6.52104	13.9453	-1.0747	5.39477	10.965	-1.0299	5.99382	12.7023	-1.087	3.57	8.49099	-1.26955
Bra012617	2.48998	5.08421	-1.0188	2.77812	5.0581	--	3.06485	6.43863	-1.08096	3.11986	7.02197	-1.18742
Bra012677	0	142.617	-4.5314	69.3876	74.8193	--	0	195.54	-4.15535	0	23.6746	-4.4933
Bra012680	11.6182	14.3772	--	13.2532	15.3449	--	16.0769	14.4982	--	0.940268	2.52684	-1.42018
Bra012684	237.277	551.378	-1.2299	178.976	412.189	-1.24343	253.239	373.239	--	676.672	1972	-1.57198
Bra012688	0.01458	10.9045	-9.0335	0	10.192	-9.94936	0.00677533	11.2301	-9.10358	0.131942	10.8041	-7.06731
Bra012709	4.45253	8.26001	--	2.97392	8.56768	-1.52003	3.69497	11.6494	-1.62369	3.47833	9.66903	-1.47169
Bra012713	8.23281	22.4845	-1.4266	11.0425	21.9281	--	11.5221	17.6447	--	10.414	22.5763	-1.1334
Bra012781	0.893543	0.263364	--	0.57151	0.522128	--	0.0829095	0.178355	--	0.0852475	0.734342	-3.07693
Bra012794	1.23622	3.58059	-1.3339	1.05686	4.39793	-1.83315	1.72941	3.91456	-1.32238	1.10599	5.08177	-2.26878
Bra012814	1.56768	7.81853	-2.2892	1.78032	6.46705	-1.8496	1.64248	7.0599	-2.09053	2.05986	7.4879	-1.87648
Bra012943	0.119891	6.11291	-5.3312	0.113438	5.9533	-5.66186	0.0993797	10.1448	-6.42239	0.555829	8.99227	-4.04682
Bra012981	0	1.82534	--	0	1.64867	--	0	3.298	-4.53172	0	3.4293	-4.71511
Bra013061	1.57619	6.94163	--	4.50787	7.77065	--	8.07605	14.8018	--	5.8659	23.6297	-2.03927
Bra013081	0.419597	1.22076	--	0.573592	1.00743	--	0.64118	1.92388	--	0.288678	2.404	-2.92115
Bra013123	0	0	--	0	0	--	0.249905	0	--	0.194169	7.82687	-5.11635
Bra013137	7.2745	3.29543	1.10904	3.2824	3.77566	--	6.93746	2.97343	1.15153	6.37707	13.9756	-1.13656
Bra013179	2.25784	4.835	-1.0831	3.36807	4.79281	--	3.3255	1.81045	--	1.91248	4.04589	-1.092
Bra013204	17.4086	62.957	-1.8219	2.42229	44.4362	-4.10047	0.00369707	37.8369	-6.98528	17.3666	43.7314	-1.36185
Bra013658	0	1.24465	-4.851	0.146293	1.32777	-4.26139	0.0887043	1.4243	-4.34544	0.274091	1.46971	-2.87272
Bra013674	8.12476	1.32489	2.5199	4.71073	5.72063	--	108.924	3.23857	5.05808	2.16193	58.7997	-4.78149
Bra013884	4.27122	13.7088	-1.7133	3.61467	9.42897	-1.5658	5.36856	10.8607	-1.20621	2.95009	8.1408	-1.55485
Bra013968	18.3102	32.8468	--	18.4069	36.0087	--	17.3595	31.5474	--	18.2343	37.6291	-1.07099
Bra014060	1.30463	6.09766	-2.0458	3.25521	5.50323	--	1.27842	4.31965	-1.73805	2.69783	5.86346	-1.13625
Bra014109	0.272641	2.28291	-2.8995	0	2.4091	-4.52417	0.376241	2.42441	--	0.002404	4.17051	-5.29889
Bra014142	0	1.32329	-3.9773	0.135032	1.33112	--	0	0.681251	--	0.0632415	2.62229	-5.15475
Bra014191	1.64625	2.4323	--	2.47637	2.66344	--	3.78561	4.43433	--	2.2387	6.37186	-1.47122
Bra014214	49.4846	68.669	--	40.9542	91.5694	-1.15964	35.5347	41.906	--	25.2118	62.4402	-1.26531
Bra014237	1.28648	1.99084	--	1.09254	1.00341	--	1.6356	1.13442	--	0.70065	1.9997	-1.52927
Bra014270	10.6065	24.0339	--	11.8081	29.0649	--	13.2942	24.1141	--	6.62453	25.1755	-1.97378
Bra014274	0	7.0543	-5.078	0	4.75622	-4.68711	0	1.34975	--	0	6.4875	-5.11635
Bra014437	47.8267	196.78	-1.6834	39.8205	277.786	-2.49525	34.5321	142.664	-1.69645	34.6262	115.75	-1.52133
Bra014535	1.15126	87.728	-5.0496	1.24747	75.6761	-5.07702	0.189924	62.9374	-6.38349	1.17818	105.218	-5.15592
Bra014540	0.152139	3.07245	-3.7012	0.36012	11.2101	-4.89148	0.436728	2.18138	--	0.337462	3.63137	-3.28702
Bra014558	9.33015	44.2685	-2.1364	9.47666	72.2154	-2.80036	12.5158	53.2182	-1.95612	9.16159	40.7076	-2.10598
Bra014580	0	3.62099	-5.3914	0	5.40009	-6.28603	0	3.36477	-5.44262	0	4.32651	-5.99314
Bra014606	0	2.94468	-4.7226	0.0842709	6.7044	-6.08632	0.114355	3.2835	-4.08994	0.0790585	3.7015	-5.22862
Bra014788	0.00476524	2.94612	-6.3882	3.79104	0	6.90952	1.16146	2.3875	--	0.31374	2.66623	-3.06985
Bra014789	1.06698	5.28741	-2.2603	0.951766	6.49898	-2.72037	0.420036	3.14516	-2.78482	1.51157	10.0088	-2.70312
Bra014790	2.35751	11.8288	-2.2935	3.56813	12.1188	-1.7528	9.05621	12.0855	--	3.97029	13.6823	-1.79384
Bra014931	0	3.70332	-7.5844	0.0152989	2.42987	-7.14273	0	1.75578	-6.6202	0.0713065	1.92989	-4.60184
Bra015133	25.0614	43.5388	--	19.0021	35.6971	--	24.8295	38.9413	--	11.1411	25.2002	-1.19588
Bra015135	1.29584	2.35613	--	2.69786	5.04857	--	3.4645	3.15218	--	3.01737	6.07319	-1.01417
Bra015197	0.460377	1.36533	--	0.183388	2.18276	-3.21434	0.388216	1.23397	--	0.149687	1.62594	-3.30132
Bra015212	0	6.96911	-6.6342	0	4.15261	-6.04684	0	3.99903	-5.95605	0	4.54881	-6.22739
Bra015215	0	2.22667	-5.7835	0	0.668297	-4.27362	0	0.646959	-4.15535	0.0300567	1.14218	-5.03633
Bra015262	0.150955	0.576743	--	0.571701	0.593216	--	0.779961	1.28251	--	0.133926	1.71289	-3.54767
Bra015294	1.51372	2.7748	--	0.982873	2.86846	-1.4704	0.732456	3.8589	-2.2892	1.27797	4.24471	-1.68974
Bra015303	1.32497	2.71974	--	1.33719	4.28122	-1.61347	0.741537	2.74676	-1.78136	1.41882	5.40739	-1.86292
Bra015338	0	0.320633	--	0	0.476707	--	0.0336549	0.558684	--	0.0306487	0.573636	-4.23109
Bra015351	1.14792	3.69607	-1.666	1.67366	2.21593	--	1.29295	5.11376	-1.94521	1.20408	3.582	-1.56097
Bra015524	132.854	467.911	-1.2881	158.585	495.848	-1.15182	148.962	571.416	-1.42048	185.233	497.078	-1.00344
Bra015546	0.148073	1.13143	--	0	0.80009	--	0.17	0.943346	--	0.0656747	2.66491	-5.11635
Bra015591	0	3.23329	-6.9047	0.0266028	1.88623	-6.18053	0	2.45745	-6.63312	0.0248256	2.13301	-6.44444
Bra015780	2.88572	5.10795	--	3.73889	5.64967	--	3.46436	9.04745	-1.43546	4.17705	8.10031	-1.03046
Bra015782	2.04197	6.99107	-2.3837	1.77251	9.18752	-3.06674	1.66177	14.6423	-3.83521	2.64299	15.5825	-3.16823
Bra015845	4.67896	8.92955	--	5.30087	11.1373	--	4.68733	13.0552	-1.2991	7.09519	18.4831	-1.24154
Bra015937	26.251	8.02155	1.7274	15.0287	40.6727	-1.43201	25.652	23.648	--	8.26423	21.1102	-1.36533
Bra015979	50.9578	77.5122	--	66.7758	61.1875	--	48.5778	43.4451	--	13.7095	28.1993	-1.04797
Bra016105	5.57423	6.13175	--	5.75493	10.1356	--	5.01553	9.30948	--	1.99662	4.71474	-1.23586
Bra016159	4.40639	7.12302	--	3.43532	5.99952	--	0.014384	4.91247	-6.46983	2.41966	8.24506	-1.76183
Bra016170	3.23698	20.9465	-2.5448	5.53761	19.7564	-1.80219	8.30936	31.5997	-1.89043	5.30523	16.9584	-1.65065
Bra016171	1.5743	4.88648	--	1.24569	4.3888	--	2.43945	7.13708	--	0.949459	7.679	-2.89675
Bra016178	69.0449	66.8053	--	97.92	65.1597	--	83.8875	40.1196	1.1585	48.2062	89.7599	-1.10259
Bra016250	3.92805	3.38114	--	3.15773	3.50948	--	3.97459	1.65257	--	2.54595	7.19034	-1.50622
Bra016348	2.38622	6.14754	-1.4037	3.4352	11.6226	-1.75385	11.5316	10.85	--	3.06413	10.6711	-1.83254
Bra016380	18.059	39.5603	-1.1081	17.2035	83.3549	-2.27825	20.2974	48.9423	-1.26805	19.5568	66.6478	-1.78722
Bra016404	4.92597	7.66923	--	4.10328	7.77712	--	3.27198	12.8031	-1.90784	7.33974	21.9364	-1.58876
Bra016473	3.59913	10.5036	--	5.16555	11.4457	--	5.61313	8.86854	--	4.75126	18.4841	-1.96941
Bra016601	39.5316	50.2805	--	33.2088	65.5642	-1.01041	38.1356	58.5489	--	12.4791	29.9368	-1.24718
Bra016692	1.65779	2.8518	--	0.67442	5.35674	-2.96258	1.37347	3.33769	--	0.213605	6.5448	-4.71511
Bra016833	141.185	478.67	-1.6063	179.396	651.59	-1.88681	208.572	1068.77	-2.11496	166.347	573.596	-2.12442
Bra016842	0.183958	0.27584	--	0.140404	0.38389	--	0.881953	0.630696	--	1.15658	6.11785	-2.40026
Bra016868	0.0923621	0.572885	--	0.196291	0.742006	--	0.182601	0.641688	--	1.00065	2.88592	-1.55319
Bra016885	0.980176	2.17648	--	1.52369	2.75043	--	1.44323	3.55057	-1.28297	0.835057	2.35049	-1.47658
Bra016906	3.827	5.04773	--	3.61683	4.33401	--	1.88505	4.28046	-1.17985	1.16271	5.83452	-2.32094
Bra016916	4.20127	7.01485	--	5.54654	10.2562	--	7.03525	11.7195	--	6.05353	11.964	-1.00089
Bra017010	6.43407	15.6892	-1.3738	5.56136	12.1552	-1.09042	4.33845	12.1404	-1.56589	10.7402	29.5545	-1.59978
Bra017100	0	1.28172	-5.9458	0	2.33742	-6.67069	0	3.92343	-7.46889	0	2.10501	-6.71246
Bra017109	1.35328	4.63021	-1.6137	1.96879	5.21263	-1.23079	1.66321	6.75072	-2.05522	1.31254	3.91138	-1.63766
Bra017128	0	1.50225	-4.3692	0	1.04488	-4.05226	0	3.51594	-5.66027	0	1.38111	-4.43208
Bra017185	21.4609	12.8914	--	16.1541	12.5391	--	3.07117	8.05947	-1.36525	4.07583	8.51026	-1.0897
Bra017206	110.382	92.695	--	149.185	127.339	--	166.93	121.673	--	48.4622	104.494	-1.12853
Bra017272	6.4777	6.67823	--	1.66347	6.64604	-1.96709	4.47707	4.10743	--	0	5.33098	-5.3659
Bra017305	0.575689	1.14506	--	1.44195	2.89354	--	0.945908	3.00502	-1.60794	0.418817	1.46137	-1.83152
Bra017316	1.02119	1.95544	--	0.964043	3.46433	-1.9306	1.40537	2.32045	--	0.52563	3.71435	-2.78391
Bra017376	0.225599	1.97153	--	1.06861	3.54728	--	0.778962	1.44442	--	0.401849	3.27303	-2.89675
Bra017437	1.75082	10.3663	-2.4529	2.21266	32.8436	-3.83793	11.1068	15.1667	--	3.52057	21.2078	-2.57675
Bra017457	0.0387877	0.211558	--	0.0367039	0.228572	--	0.0888619	0.615	--	0.0685646	0.969285	-3.66283
Bra017458	0	0.329642	--	0	0.182673	--	0	0.0735892	--	0	0.616905	-4.71511
Bra017662	1.07216	6.56749	-2.4941	1.67565	7.35839	-2.15936	1.4403	7.97084	-2.33695	1.37955	8.49978	-2.63302
Bra017707	14.7975	21.685	--	14.1217	23.3791	--	14.7764	27.7911	--	14.3123	25.2002	-1.06081
Bra017856	3.56658	10.2204	-1.487	2.56555	9.8716	-1.90575	3.35791	7.83546	-1.22906	4.26507	10.452	-1.30211
Bra017912	16.7831	21.108	--	8.60562	16.6748	--	3.10448	9.36728	-1.58722	8.64365	19.5001	-1.18989
Bra017957	0	3.93733	-5.3339	0	4.91114	-5.8314	0	3.04787	-5.07694	0	4.10661	-5.57859
Bra017965	0	5.12742	-5.4735	0	2.49898	-4.63481	0	1.8752	-4.15535	0	3.06574	-4.90731
Bra018046	6.89664	3.9644	--	7.7599	4.46198	--	0.517565	4.71443	-2.86471	0.466182	4.98677	-3.31096
Bra018107	0	7.44507	-7.2918	0	5.08818	-6.95288	0	6.40381	-7.21753	0.0371076	7.03682	-7.41256
Bra018166	0	10.8934	-5.672	0	6.39816	-4.58055	0	9.2515	-4.91705	0	9.64306	-4.66277
Bra018299	1.46081	1.11534	--	1.51975	1.13391	--	0	0.749004	-4.2253	0.29242	1.46378	-2.19238
Bra018328	7.30233	24.6576	-1.822	6.64122	24.5014	-1.91096	11.213	22.1386	-1.10092	21.643	52.8091	-1.33923
Bra018480	0.31024	1.69253	--	0.601572	1.91382	--	0.142338	2.65715	-3.72353	0.915921	6.19047	-2.64688
Bra018506	5.10549	2.64238	--	2.00594	5.58615	--	3.84775	3.46821	--	5.60078	10.9016	-1.90127
Bra018842	6.11963	22.7558	-1.8612	5.13979	21.6612	-2.07848	5.85939	18.2437	-1.63433	5.95578	14.724	-1.30993
Bra018885	0.0941314	0.859532	-3.0123	0.0890374	0.554585	-2.60115	0.067275	0.347056	-2.3539	0.0103709	0.477076	-5.29889
Bra018969	4.3287	65.4639	-3.885	4.05621	18.7568	-2.20443	1.0211	0.94247	--	3.9399	16.3087	-2.05898
Bra018975	0.0720197	3.30172	-4.4023	0.0681854	2.19335	-4.87917	0	3.1345	-5.3201	0.319363	2.19758	-2.67338
Bra019021	0.034264	1.71919	-4.5475	0	0.874928	-4.63481	0	0.506763	--	0	1.84579	-5.68738
Bra019031	57.9933	125.873	-1.098	33.8707	243.267	-2.84299	53.6871	274.956	-2.36079	2.84579	14.6578	-2.354
Bra019035	813.551	5661.95	-2.3837	86.4403	3190.85	-5.33007	276.705	7549.76	-5.08271	202.719	2794.42	-4.17537
Bra019036	1068.37	3021.5	-1.3623	445.208	3576.8	-3.1189	1055.45	6144.15	-2.50275	489.32	2140.85	-2.62928
Bra019083	67.428	130.94	--	74.9279	143.977	--	68.7881	141.917	--	67.2475	169.925	-1.39617
Bra019147	1.62785	2.79086	--	1.98074	1.59889	--	3.30479	1.03343	1.64925	5.26595	11.9547	-1.18991
Bra019176	1.01573	2.99518	--	0.865877	2.39544	--	0.584104	2.27287	--	0.180716	4.29866	-4.38715
Bra019178	0.355584	0.625253	--	0.425204	1.18286	--	0.539328	1.00613	--	0.289195	1.24484	-2.13224
Bra019180	0	1.49161	--	0.14371	1.49035	--	0	0.325181	--	0.406709	8.34103	-4.20133
Bra019189	3.47365	1.3429	1.35918	4.43915	1.65332	1.41852	4.44582	2.77674	--	2.62276	5.23426	-1.01456
Bra019267	0	17.0896	-5.9458	0	16.9581	-6.10566	0	18.1799	-6.1119	0	17.844	-6.19089
Bra019305	1.39503	2.99929	-1.082	0.869767	3.35074	-1.9492	1.04259	2.52415	-1.26679	1.36833	2.79908	-1.03782
Bra019310	0	8.5054	-5.3914	0	8.52372	-5.57805	0	11.7041	-5.93533	0	12.0446	-6.07552
Bra019317	0	15.8159	-9.131	0.0223462	4.59278	-7.51238	0.0270317	6.08033	-6.95446	0.0416883	11.0025	-7.85361
Bra019337	0.484872	2.27479	-2.0872	0.137667	2.38127	-4.04717	0.277881	1.84738	-2.68387	0.0428979	1.62908	-5.03633
Bra019346	5.45867	17.4968	-1.6312	4.80199	13.1421	-1.42167	3.65545	11.211	-1.49465	7.16726	18.5787	-1.114
Bra019350	0	1.5545	-4.3109	0.0642063	1.93216	-4.78633	0.155667	1.22325	--	0	3.28915	-5.55006
Bra019368	0.881818	2.14003	--	1.39201	3.27341	--	1.01396	1.77404	--	2.52675	7.37023	-1.52401
Bra019381	0	5.9279	-6.2859	0	3.18579	-5.60548	0	3.15468	-5.50019	0	3.73735	-5.86001
Bra019387	4.28683	10.8381	-1.3153	3.85944	8.31882	-1.09989	7.31221	9.79788	--	3.70161	7.47677	-1.03406
Bra019389	0.075598	2.18522	-4.6376	0.053634	2.28243	-5.41757	0.0864867	1.82282	-4.5098	0.0566725	1.87229	-4.78187
Bra019400	1.72008	42.0102	-4.5685	2.23724	35.0399	-3.95803	6.08253	50.7751	-3.04483	4.19801	41.8101	-3.32424
Bra019409	0.76659	2.81798	-1.8501	0.953388	2.66115	-1.49759	1.13875	4.03784	-1.79975	0.700878	3.63072	-2.41223
Bra019698	0.153342	1.33915	--	0	0.527279	--	0.17608	1.79162	-2.95416	0	2.04012	-4.71511
Bra019789	0.353331	1.07065	--	0.2229	0.655491	--	0.134916	0.747011	--	0.0694009	1.07306	-3.76947
Bra019805	0.346092	0.0689985	--	1.00621	0.586367	--	0.2995	0.914489	--	0.0296174	0.969207	-4.43208
Bra019811	0.893157	2.69112	-1.5361	1.4087	2.92413	--	1.80304	2.69871	--	1.80506	5.08276	-1.48458
Bra019824	0	5.96261	-6.3597	0	6.82493	-6.67069	0.0757023	9.31362	-6.14489	0	5.46422	-6.36478
Bra019830	0.846209	1.61874	--	0.894931	1.4388	--	1.23379	0.953387	--	1.07013	2.82975	-1.54036
Bra019842	10.8273	9.68917	--	9.09517	10.3572	--	6.96992	12.8895	-1.51026	7.3759	9.35927	-1.11485
Bra019883	14.1619	19.7753	--	22.5515	39.0868	--	24.9586	17.5741	--	8.89419	18.3557	-1.10601
Bra019922	0	1.2245	-4.8095	0	1.75494	-5.55008	0	1.81209	-5.52813	0	0.649647	-4.15735
Bra019940	3.35817	6.93074	--	0.235699	3.78947	-3.94027	1.28932	2.12672	--	6.32164	23.9129	-1.92027
Bra019952	0.44074	1.58336	-1.7777	0.613204	1.32394	--	0.207713	1.53214	-2.75344	0.411914	1.33526	-1.65065
Bra019958	1.1295	2.37383	-1.0446	0.00769917	1.50109	-6.30288	0.958748	1.82304	--	0.000207018	1.77573	-6.57762
Bra019964	3.80058	2.37742	--	5.69257	2.73035	--	3.11868	3.73245	--	1.95988	4.17163	-1.19495
Bra020091	3.09286	5.99489	--	3.51221	8.2027	-1.14982	3.45042	5.16782	--	2.94278	8.98688	-1.44781
Bra020097	0	1.99171	-5.3914	0	3.22137	-6.06671	0	1.86373	-5.41295	0.0358671	5.35523	-6.98177
Bra020133	3.16904	9.96885	--	9.95781	19.6727	--	7.79356	9.83015	--	5.33923	15.4527	-1.56097
Bra020140	1.33744	4.7236	-1.6717	0.946574	10.058	-3.38867	2.27698	2.43082	--	0.827647	6.24618	-2.90091
Bra020152	3.85809	3.85293	--	4.08594	2.85288	--	1.7296	1.98463	--	2.40036	5.05217	-1.06183
Bra020172	0.870983	1.10907	--	1.10855	2.24021	--	0	1.55396	-5.52813	0.282712	2.35348	-2.96835
Bra020220	13.1008	32.9957	-1.3031	10.7174	19.0377	--	7.9233	10.9374	--	7.26164	14.0081	-1.00378
Bra020268	1.439	11.0408	-2.8501	2.41834	9.66873	-1.94467	2.68897	5.74437	--	3.14386	9.60156	-1.62079
Bra020301	0.026675	0.9043	-3.9377	0.126185	0.419154	--	0.122133	0.669903	--	0.0280775	2.24843	-6.24529
Bra020345	0	17.1724	-4.4793	0	9.59846	--	0	8.91628	--	0	61.3618	-6.45986
Bra020395	0.0286876	0.657046	-3.4391	0	0.450771	--	0	0.363418	--	0.0506581	0.806036	-3.81998
Bra020397	3.53303	6.35145	--	3.60713	6.39719	--	2.70332	3.89613	--	3.74668	7.96629	-1.10284
Bra020511	22.0499	33.9729	--	34.367	55.6553	--	40.4814	51.5324	--	19.3867	65.202	-1.78628
Bra020577	5.55905	8.20815	--	6.33642	7.04645	--	6.31302	8.21369	--	4.47411	8.82703	-1.27546
Bra020578	1.60812	2.57321	--	1.36958	2.79297	--	0.726133	2.67252	-1.88499	1.93664	4.34573	-1.15397
Bra020580	5.05126	7.27737	--	6.12094	9.39516	--	6.4151	7.71676	--	3.64185	8.79769	-1.28766
Bra020585	2.95068	4.69897	--	4.15317	6.61598	--	3.36072	4.40912	--	2.96902	9.06769	-1.62806
Bra020692	0.260245	1.39676	-3.2347	0.413816	2.13038	-2.73933	0.0994299	2.28103	-5.24565	0.366952	3.78818	-3.86857
Bra020704	0.0865793	1.39078	-3.4801	0.449129	0.639186	--	0.347223	1.96814	-2.52367	0.49764	2.50208	-2.48812
Bra020753	0.188017	0.615157	--	0.279531	0.501174	--	0.215207	0.36853	--	0.331948	1.17382	-1.79986
Bra020755	5.88321	7.87645	--	7.3451	9.3783	--	8.42648	10.691	--	6.10059	12.1334	-1.00818
Bra020834	1.45397	5.21209	-4.7249	0.68352	2.97162	-4.46797	1.72054	3.4333	-3.87898	2.71554	4.19364	-3.90942
Bra020873	0.674259	1.76105	-1.3638	0.563645	1.75533	-1.63365	0.44838	1.37167	-1.59202	0.732788	2.49474	-1.77706
Bra020921	8.76165	27.3942	-1.341	17.1131	46.6417	-1.19404	15.1856	25.4908	--	11.5808	28.4624	-1.70468
Bra020983	80.2421	172.068	-1.0399	31.6606	117.294	-1.86988	47.4278	111.87	-1.23742	27.8676	55.9088	-1.00737
Bra020995	5.73594	15.5792	--	9.73622	10.0406	--	7.11745	9.33853	--	4.90106	36.2072	-3.34658
Bra021033	1.64888	3.58934	--	1.36809	3.12159	--	1.97544	2.8487	--	1.4647	3.60877	-1.39914
Bra021108	2.62024	6.80592	--	3.22301	6.10108	--	4.82296	5.63706	--	2.9224	8.74915	-1.43575
Bra021175	54.6543	329.657	-2.5482	67.4602	534.577	-2.99325	31.643	126.058	-2.01333	22.6657	104.173	-2.2665
Bra021285	0.501037	1.56256	--	0.609889	4.35969	-2.795	0.575141	2.05137	--	0.888674	4.08802	-2.19013
Bra021299	24.6979	26.4815	--	22.9091	31.7881	--	11.6766	39.1376	--	64.2173	209.492	-1.7722
Bra021390	17.3215	22.8902	--	26.0203	20.3713	--	14.6189	15.8266	--	48.2233	104.223	-1.19495
Bra021407	46.1011	70.4596	--	108.429	163.619	--	116.582	249.092	--	39.5351	87.3141	-1.1296
Bra021411	7.38324	29.897	-2.1427	5.80224	36.1102	-2.66244	10.5929	37.1698	-1.94352	5.46486	14.584	-1.5093
Bra021530	6.31662	13.5563	--	2.84703	14.8973	-2.27758	3.35134	16.9687	-2.33683	3.32658	8.16648	-1.31549
Bra021572	4.61772	18.6636	-1.983	0.873997	2.85087	-1.66952	0.251967	0.837312	--	2.64457	6.32108	-1.25938
Bra021645	0.37908	1.725	--	0.0640208	2.82358	-5.43246	0	2.82951	-5.41295	0.189183	2.13359	-3.23709
Bra021746	2.24217	2.081	--	3.49775	2.85775	--	5.84156	4.27814	--	4.29416	9.86401	-1.21223
Bra021748	0.783552	0.427279	--	1.2179	0.494675	--	2.14621	1.68376	--	5.23763	10.5486	-1.02602
Bra021808	0.542127	10.7797	-3.5158	0.359272	11.8816	-4.79269	0.690951	14.5627	-3.75109	1.06714	10.9007	-2.93753
Bra021815	2.39201	4.53604	--	2.64647	7.15624	-1.42606	6.23802	6.22227	--	5.23554	20.6028	-1.9919
Bra021829	3.81947	4.22145	--	3.61488	6.77241	--	5.34482	6.98318	--	4.34517	9.03116	-1.07775
Bra022020	29.1514	56.9913	--	41.426	74.7863	--	56.6657	87.38	--	39.7678	108.488	-1.49218
Bra022042	0	1.25133	-4.5816	0	0.937	-5.00811	0	1.34308	-5.35172	0	3.36483	-6.57762
Bra022256	0.970726	9.30152	-2.8953	0	11.6984	-5.52156	1.12669	8.42774	-2.78482	0.438176	8.62829	-4.13126
Bra022302	1.31908	10.3073	-2.7582	2.50218	16.6771	-2.69258	5.66665	19.0877	-1.71106	6.08962	70.9455	-3.54111
Bra022355	0	38.4346	-7.8987	0	41.9854	-8.18839	0	22.4948	-7.21753	0.120284	7.08901	-5.66094
Bra022414	6.56878	8.34504	--	7.67526	5.12044	--	10.2034	10.3857	--	5.20055	11.458	-1.15446
Bra022483	0.0781125	0.170545	--	0.420495	0.383713	--	0	0.990123	--	0.407214	2.94343	-4.4933
Bra022587	19.0937	6.18958	1.653	26.516	8.4418	1.62649	65.2391	19.621	1.72652	61.0548	140.555	-1.22247
Bra022757	3.21093	4.9348	--	4.46646	6.05109	--	5.18824	5.21276	--	2.38117	7.43142	-1.66135
Bra022920	7.0051	352.852	-5.7943	7.97849	273.638	-5.07801	6.70883	102.07	-3.93069	5.14223	129.453	-4.55917
Bra022948	1.46656	22.0888	-4.2965	1.30493	22.2313	-4.19681	1.72267	24.5004	-4.4081	1.88944	21.0958	-3.83012
Bra022958	0.129977	1.16236	-2.8787	0.36891	1.32749	-1.81482	0.059506	0.576099	--	0.344185	4.42225	-3.64303
Bra023061	58.2588	107.234	--	28.6166	65.5609	-1.19546	46.7238	68.5879	--	35.7437	80.1199	-1.19237
Bra023089	0.645884	4.0077	-2.5296	0.0554615	9.8541	-7.45321	0.665904	10.1759	-3.91154	0.373877	6.47873	-3.96733
Bra023205	0.157259	0.457575	--	0.343597	0.800168	--	0.294551	1.38499	--	0.139188	1.67777	-3.3024
Bra023320	0	3.59771	-6.0741	0	1.45689	-4.73757	0	1.74853	-5.11429	0	2.49388	-5.68738
Bra023321	0	9.65884	-5.2116	0	9.11304	-5.3044	0	5.49031	-4.47542	0	11.1405	-5.57859
Bra023403	14.8466	6.82584	1.13648	4.59719	1.52687	1.55921	8.85953	4.10826	1.09678	5.01529	10.4711	-1.07346
Bra023415	3.65428	15.0024	-1.9478	1.95075	7.63836	--	2.91324	6.92709	--	3.49991	11.359	-1.68226
Bra023449	3.26542	8.69588	-1.3654	3.27673	5.58161	--	2.32307	3.87898	--	7.75598	26.9691	-1.81318
Bra023461	1.68898	1.07939	-2.8826	1.12254	1.1888	-2.62138	1.68042	2.74251	-1.90919	0.888696	1.50996	-2.92837
Bra023466	5.33033	20.7038	-1.9199	5.62698	13.737	-1.28536	4.61879	9.94478	-1.10017	4.81247	21.1443	-2.14859
Bra023515	2.10704	2.56588	--	1.61461	2.63103	--	4.70444	5.45679	--	1.94523	4.48306	-1.45817
Bra023693	9.33688	12.2788	-1.6776	4.48502	17.1926	-3.00726	7.50418	11.5243	--	2.70152	18.193	-3.45943
Bra023701	1.51363	8.63079	-2.4607	4.51988	4.09137	--	4.97487	4.93059	--	1.49497	5.70959	-1.90396
Bra023735	0.768178	5.30967	-2.6718	0.545393	5.28233	-3.22658	0.587577	6.72053	-3.41304	1.53161	4.2553	-1.45554
Bra023862	9.92438	77.558	-2.9419	15.7319	62.4892	-1.9877	21.6675	64.9125	-1.58791	24.1459	73.7793	-1.629
Bra023927	0.625653	14.4498	-4.4045	1.38174	9.52557	-2.73559	1.01617	12.3108	-3.58741	0.969046	7.25287	-2.91155
Bra023938	0.065745	11.9894	-6.6368	0	9.70395	-7.36768	0	13.6726	-7.79063	0.116544	8.53877	-6.25384
Bra023962	0.873749	6.72527	-2.91	1.28586	6.12553	-2.228	0.888836	6.22974	-2.79259	1.0113	5.8714	-2.53491
Bra023993	2.87724	8.08765	-1.587	2.68915	10.5644	-2.02556	3.32767	9.73646	-1.74861	3.08639	19.5163	-2.78527
Bra024065	0	3.82115	-4.3692	0.178726	2.30005	--	0	2.25818	-4.00438	0	3.8714	-4.60846
Bra024066	0	6.27458	-4.969	0	7.13461	-5.33749	0	7.43694	-5.3201	0.151179	4.64696	-4.71511
Bra024067	3.69673	9.40398	-1.288	4.00893	8.32142	-1.01855	7.62036	8.22807	--	1.17557	4.99	-2.13098
Bra024081	3.11153	4.41358	--	4.36836	4.17696	--	2.19979	6.36934	-1.51495	2.15715	6.20076	-1.51769
Bra024137	1.04834	4.33651	-2.0016	1.61216	5.23416	-1.69222	1.55161	4.34291	-1.45685	2.66524	8.35963	-1.64381
Bra024260	1.27274	5.40746	-2.0772	1.98143	5.7031	-1.54105	2.2894	4.27262	--	2.40506	7.63112	-1.68395
Bra024266	0	2.42832	-7.8172	0	1.9834	-7.68946	0	1.44337	-7.18279	0.106081	0.892822	-6.57762
Bra024445	19.4397	85.6135	-2.0942	36.0629	67.3456	--	24.8494	59.7994	-1.2227	23.9524	63.2939	-1.42839
Bra024481	0.209738	8.3614	-4.6628	0.0993357	5.7709	-5.71028	0.844461	5.25419	-2.49572	0.186644	5.58983	-4.74175
Bra024517	0.181387	2.05125	--	0	1.84559	--	0.209695	1.62919	--	0	2.72058	-4.23109
Bra024558	18.5572	16.0118	--	13.242	14.9018	--	21.9965	16.4385	--	7.22558	18.9156	-1.40061
Bra024625	0.0906287	0.197749	--	0.171537	0.445078	--	0.155787	0.239694	--	0.3607	1.77	-2.15681
Bra024686	18.906	57.0567	-1.4959	18.8268	17.469	--	9.45626	16.5249	--	6.22981	23.4097	-1.8713
Bra024709	4.79314	11.6688	-1.2573	4.62002	7.62836	--	4.6279	5.21097	--	8.20291	25.8284	-1.67194
Bra024717	8.95782	24.5376	-1.4738	11.0216	24.4345	-1.15447	7.75511	7.12738	--	10.3178	34.5176	-1.69318
Bra024741	0.273198	16.6285	-5.516	0.387955	12.2841	-4.88603	0.862232	6.45258	-2.85246	0.847715	20.0127	-4.50582
Bra024748	0	0.486772	--	0.733911	7.01e-05	--	0.00166536	0	--	0	1.48953	-4.86161
Bra024784	0.907744	1.62	--	0.286276	1.1616	-1.99115	0.724193	1.5098	--	1.62703	3.97145	-1.29258
Bra024822	0	7.64493	-5.6007	0	10.2493	-6.19866	0	7.06012	-5.58245	0	8.29032	-5.90577
Bra024943	174.178	1059.45	-2.5826	165.506	986.736	-2.57642	207.723	1118.5	-2.4301	130.389	460.96	-1.84379
Bra024964	0.488962	1.27574	--	0.616978	1.85365	-2.09924	0.12459	1.00679	-3.27453	0.384763	1.69183	-2.67512
Bra025001	38.8121	460.379	-3.5469	28.7014	276.845	-3.2697	29.6719	205.878	-2.79763	26.1924	212.923	-3.04207
Bra025009	7.92725	14.3586	--	7.30291	15.9885	-1.13141	7.45279	12.7036	--	7.34404	15.4475	-1.08403
Bra025034	1.10716	2.88441	--	0.889631	2.73205	--	1.54123	4.10923	--	0.749195	3.72461	-2.32909
Bra025045	0.612351	7.13977	-2.9131	0.868289	6.14138	-2.36051	1.36072	4.51559	--	1.02591	4.06726	-1.90186
Bra025096	1.78821	5.1183	-1.6519	1.56324	4.8015	-1.58149	2.04648	6.58568	-1.66546	1.75633	4.49448	-1.38663
Bra025140	16.6897	14.0957	--	10.2643	8.63925	--	11.0099	5.46968	--	4.47171	10.299	-1.21974
Bra025248	0.340826	95.0759	-8.0242	0.599052	102.999	-7.47511	0.390661	58.8395	-7.19807	0.990797	89.0938	-6.58168
Bra025250	0	1.27622	-4.3109	0	2.23631	-5.23583	0	1.51853	-4.47542	0	1.74101	-4.90731
Bra025251	2.94682	31.9798	-3.3944	4.91902	88.1724	-4.15835	4.66882	54.2466	-3.53807	4.63014	55.3558	-3.59336
Bra025445	0	4.66638	-5.5762	0	5.97606	-6.10566	0	4.71786	-5.70991	0	4.11827	-5.57859
Bra025543	0.0390219	0.212836	--	0.0738513	0.536556	--	0.0446999	0.288742	--	0.10347	0.88373	-2.98129
Bra025546	0	0.265828	--	0	0.478456	--	0	0.0862593	--	0.0720507	5.65472	-6.05536
Bra025617	7.61187	33.6451	-2.2523	7.74266	50.2127	-2.88766	7.55135	37.9228	-2.43583	8.84074	37.4519	-2.34235
Bra025691	2.29462	5.14311	--	1.64196	3.90299	--	1.78129	3.03748	--	0.000480142	1.17855	-4.23109
Bra025704	4.8849	5.19022	--	4.75795	5.73508	--	11.7304	6.97076	--	16.9593	56.3662	-1.7548
Bra025723	2.81943	4.61371	--	0.404261	2.09787	-2.34007	2.00679	0.8132	--	7.21443	14.4481	-1.01889
Bra025796	70.8809	98.6059	--	59.425	125.677	-1.10972	66.5922	61.2505	--	41.9315	88.0654	-1.12514
Bra025840	0.699429	1.0698	--	1.29121	1.80923	--	0.72498	1.44826	--	0.844577	2.20798	-1.3903
Bra025849	1.35017	2.11741	--	2.25878	3.3651	--	1.38196	3.90738	-1.40424	1.10114	3.28275	-1.51041
Bra025860	0	1.38212	-4.1865	0	0.920801	--	0	0.749369	--	0.130392	2.09474	-4.95161
Bra025861	0.158064	4.34153	-4.4625	0.0747652	1.86175	-4.58266	0.226354	2.74557	-3.5662	0.104772	3.58576	-4.99315
Bra025864	1.65705	3.76038	--	1.71788	4.89848	-1.58063	2.17254	7.07195	-1.59152	1.6922	5.49839	-1.68895
Bra025880	0.1941	17.4135	-5.368	0	17.3695	-6.40008	0	19.268	-6.39592	0.174339	17.7792	-6.39717
Bra025891	4.73317	9.90913	--	4.01721	6.48092	--	4.57056	5.98417	--	4.62957	9.28004	-1.05368
Bra025908	0	0.318521	--	0.0384789	0.276963	--	0.0232598	0.25491	--	0.0179288	1.38439	-6.07552
Bra026042	12.6597	19.3972	--	19.0179	22.8269	--	21.5065	41.5022	--	5.69551	14.8098	-1.40708
Bra026078	0.902289	5.03217	-2.7851	0.512694	1.9827	-2.64481	1.03698	3.73375	-2.41301	0.561207	2.12061	-2.32347
Bra026150	1528.38	8798.08	-2.2595	1937.84	4626.28	-1.4558	3750.67	8094.45	-1.49208	2386.04	6872.63	-2.11806
Bra026272	43.9703	93.8619	-1.07	153.677	212.622	--	101.72	109.33	--	95.4785	194.741	-1.05046
Bra026393	0.418787	2.19003	-2.3475	0.335287	2.52408	-2.83419	0.33197	1.82181	-2.37029	0.625522	1.99808	-1.75497
Bra026585	0	1.39332	-4.25	0.0789379	1.70316	-3.8946	0	2.61307	-5.3201	0	3.05887	-5.86001
Bra026640	3.70256	7.55704	--	4.0394	8.22434	--	3.88282	7.185	--	3.35803	7.74977	-1.20186
Bra026892	1.65988	3.86	--	2.31498	4.46191	--	3.10322	4.52776	--	4.09443	9.38327	-1.20416
Bra026999	7.38045	6.06763	--	8.3204	6.64127	--	7.66471	6.30835	--	2.56546	8.03108	-1.61156
Bra027020	2.62624	9.09044	-1.7232	3.59557	5.59344	--	6.05827	14.0722	-1.18257	1.17352	5.84649	-2.19238
Bra027027	0	11.0218	-5.4735	0	7.93197	-5.23583	0	2.34732	--	0	17.6352	-6.36478
Bra027042	1081.29	1198.54	--	566.74	1238.45	-1.13062	824.168	1015.85	--	181.766	708.634	-1.98742
Bra027090	7.31922	12.6537	--	5.87122	7.1117	--	10.727	7.65824	--	3.13734	6.96691	-1.16276
Bra027185	5.20138	12.1986	-1.213	6.60929	13.4644	-1.02322	7.36176	7.42081	--	4.03829	13.1708	-1.71975
Bra027305	0.812007	3.67481	-2.0717	0.898888	3.1276	-1.77103	1.1675	2.40206	--	0.781599	3.04974	-1.94626
Bra027323	0.655216	7.00513	-3.3228	1.07477	3.90417	-1.81953	0.250259	1.38604	-2.44373	2.20172	4.84517	-1.13348
Bra027492	2.9857	12.8779	-2.0442	3.61716	10.7632	-1.53881	1.34096	17.6437	-3.56285	0.445642	5.21908	-3.3953
Bra027515	0	4.14773	-6.3597	0	1.29687	-4.87917	0	1.03603	-4.47542	0.03786	2.40533	-5.76391
Bra027546	2.57643	12.9028	-2.2892	2.93309	8.34233	-1.49837	2.43638	3.73739	--	4.04425	15.9316	-1.98748
Bra027550	46.2803	76.9923	--	18.9235	27.5527	--	47.88	34.3789	--	45.0993	139.446	-1.78288
Bra027567	3.50473	24.4702	-2.7787	3.70451	26.9063	-2.83963	3.7448	13.5136	-1.84623	6.5844	38.8569	-2.57817
Bra027583	6.64266	8.68483	--	6.82312	9.81834	--	6.0725	8.45234	--	2.4119	10.6079	-2.04475
Bra027699	23.1279	54.1583	-1.3073	46.8318	79.7223	--	38.6541	62.3447	--	31.5027	102.656	-1.83572
Bra027702	7.7215	10.3566	--	7.39339	13.7852	--	7.33917	12.7337	--	7.27114	14.3708	-1.00134
Bra027730	5.70913	7.60203	--	5.32323	9.68918	--	4.08817	7.41332	--	4.52801	10.8529	-1.27745
Bra027734	16.5362	34.0641	--	33.0488	31.7657	--	23.7754	33.4987	--	36.1021	89.3919	-1.34282
Bra027743	0.522643	6.59053	-3.4912	0.769551	4.44941	-2.48879	0.466218	2.70753	-2.40849	0.771422	10.3964	-3.71576
Bra027772	0.48712	1.20654	--	0.351121	1.23009	-1.7756	0.62229	3.45039	-2.39593	0.368439	1.3393	-1.8294
Bra027788	14.204	33.9186	-1.2317	10.512	28.3155	-1.30587	12.7739	25.6707	-1.27264	12.0833	31.0498	-1.25929
Bra027814	0.0862168	2.25934	-3.6076	0.244961	1.60955	--	0.467489	1.10028	--	0.153152	2.49802	-3.86878
Bra027878	7.74922	17.7056	--	7.55107	11.2958	--	7.16781	7.90613	--	5.37508	23.4091	-2.02304
Bra027918	1.81584	5.11453	-1.2898	3.18696	4.27093	--	1.28321	2.22695	--	3.70722	5.26099	-1.45768
Bra027988	6.15139	18.6913	-1.8629	5.62598	12.3756	-1.39187	8.29804	10.1806	--	9.68544	24.6573	-1.87337
Bra028065	0	6.7244	-6.5858	0.0870711	5.14581	-6.26897	0.105676	4.50846	-5.16521	0.0486368	9.92142	-7.36422
Bra028091	63.8083	26.4397	1.13533	32.3538	83.8851	-1.36502	451.969	144.093	1.55536	49.2167	362.044	-2.90373
Bra028238	5.53661	13.9769	-1.295	5.95124	7.56402	--	6.16432	11.936	--	3.16823	9.38209	-1.56491
Bra028318	0	0.300322	--	0	0.309908	--	0	0.243639	--	0	0.47525	-4.36815
Bra028399	0.875553	3.76573	-1.9664	0.510081	2.44898	-2.19676	0.772904	2.15327	--	0.417919	14.2746	-4.91975
Bra028423	0	13.9305	-6.6342	0	7.42606	-5.89947	0	4.28648	-5.0386	0	11.1404	-6.47512
Bra028467	15.2081	41.1174	-1.4073	28.0776	30.7976	--	33.236	55.5317	--	81.8908	167.559	-1.05562
Bra028502	0.676997	2.56982	-1.8004	0.640637	4.23754	-2.64757	0.501823	3.17869	-2.60203	0.880034	3.70599	-2.04216
Bra028605	1.72777	5.41277	-1.6195	1.89914	6.56966	-1.78694	1.78956	3.77862	--	2.02321	7.27558	-1.85855
Bra028797	0	2.82098	-5.8465	0	3.60486	-6.3523	0.0477849	1.27899	-3.92066	0.110623	4.43034	-5.1613
Bra028830	0.137618	5.41449	-4.2062	0.912957	7.71035	-3.03436	1.7451	2.94644	--	1.72035	10.9157	-2.64688
Bra028875	425.772	1067.33	-1.2864	812.948	1792	-1.08707	832.815	1925.15	-1.22505	1076.79	2752.43	-1.25431
Bra028883	0.756092	1.56706	--	0.643915	2.48767	-1.91223	1.86199	1.39845	--	0.6682	2.15502	-1.72309
Bra028897	0.105124	3.26907	-4.3063	0.447736	2.32332	-2.34205	0.301311	0.946175	--	0.325656	2.99875	-3.07568
Bra029123	0	2.69622	-4.969	0	2.29258	-4.87917	0	1.64013	-4.35577	0	4.02168	-5.73885
Bra029124	0.046288	13.1297	-6.8645	0.162467	13.2313	-6.42253	0.212191	13.4041	-5.75417	0.24566	27.0418	-6.49869
Bra029127	0.468701	0.505084	--	0.440657	1.11154	--	0.270907	0.326193	--	0.279676	1.63565	-1.9146
Bra029224	2.6387	9.45175	-1.8055	2.03933	6.34967	-1.62266	1.05826	2.83756	--	0.894485	3.36666	-1.90396
Bra029231	0.481813	10.6414	-4.3737	0.455867	11.7408	-4.63244	0.413704	13.7039	-4.94674	5.02584	17.3933	-1.80731
Bra029450	0	37.4864	-7.7473	0	12.2663	-6.30288	0	12.8709	-6.30193	0.376169	25.2555	-5.85221
Bra029456	33.4729	12.3527	1.44969	69.7047	27.0821	1.35799	11.0027	20.3014	--	8.3648	138.351	-4.04981
Bra029465	0.958321	2.9872	-1.5797	0.820557	2.4204	--	0.889042	2.36568	--	0.887965	4.13548	-2.22763
Bra029472	10.5361	20.8837	--	7.68124	20.3294	-1.42181	8.69967	13.6507	--	7.7922	23.4386	-1.60972
Bra029573	0.92822	0.159907	--	0.647307	0.239928	--	0.335985	0.413651	--	0.950923	3.01565	-1.66626
Bra029663	5.60651	7.55832	--	4.40458	6.85921	-1.00849	9.01224	7.267	--	7.21729	14.879	-1.41718
Bra029690	12.5639	30.5165	-1.258	11.6184	9.55472	--	11.6205	13.6196	--	22.2528	46.0325	-1.06566
Bra029693	53.3079	80.7189	--	106.926	141.225	--	98.4933	113.018	--	54.4989	108.414	-1.01156
Bra029754	1.11166	3.71047	-1.733	0.943247	3.89379	-2.05963	1.96313	2.23543	--	0.225939	4.59428	-4.21928
Bra029873	174.719	598.311	-1.6592	274.573	661.85	-1.3268	232.214	682.162	-1.35875	251.577	1005.14	-2.30237
Bra029933	18.5132	18.6333	--	17.2633	28.9355	--	21.5748	23.2991	--	16.9911	34.1891	-1.09593
Bra030026	2.7833	7.53686	--	3.6795	6.82425	--	3.21814	4.38437	--	2.53353	9.37354	-1.8587
Bra030049	0	1.61395	--	0	0.967422	--	0	498.372	--	0	2.83782	-4.07964
Bra030121	1.17833	1.27863	--	1.6362	1.90219	--	1.44636	1.31207	--	0.708699	2.86026	-2.00689
Bra030174	0.745008	0.979608	--	0.456047	0.796048	--	1.17842	0.970667	--	0.0579987	0.92965	-4.09455
Bra030202	2.67e-05	1.78135	-5.274	5.45e-05	3.13745	-6.25171	3.69e-05	0.000280034	--	0	2.87527	-6.15345
Bra030240	3.86549	30.4984	--	1.87238	90.2031	-5.46278	2.49178	95.5078	-4.24142	8.30564	136.538	-4.03245
Bra030299	0.866522	0.291038	--	1.19911	0.327403	--	0	0.141445	--	0	1.19913	-4.15735
Bra030305	60.0148	155.325	-1.324	98.6202	174.735	--	86.0132	191.108	-1.07895	69.2965	138.434	-1.05811
Bra030379	0.8076	5.37337	-2.6498	0.549374	6.06151	-3.30734	0.473688	2.87635	-2.4288	0.800999	3.33869	-2.00689
Bra030382	0.159068	8.348	-4.6017	0	14.8526	-6.46142	0	12.8069	-6.16626	0	17.8859	-6.73798
Bra030394	0.0584214	5.03647	-5.304	0.0552995	8.72292	-7.13334	0.268022	2.53824	-3.14621	0.0517399	2.19233	-5.19216
Bra030443	11.071	41.4733	-1.8949	9.85717	23.5428	-1.27503	6.89281	14.5076	-1.08302	5.49758	10.6786	-1.0187
Bra030494	0	4.78364	-4.1201	0	1.90994	--	0	0.7901	--	0	22.4335	-6.45986
Bra030495	1.55706	33.0146	-4.4745	1.57854	80.4503	-5.43124	1.44544	48.0695	-4.80144	1.49712	65.897	-5.15592
Bra030496	0	1.52265	-5.4192	0	7.61771	-8.00485	0	4.61004	-7.1651	0	11.303	-8.55552
Bra030497	0	0.517592	--	0	1.00994	-4.12988	0	0.435726	--	0	1.0216	-4.4933
Bra030528	0.364345	0.78903	--	0.546781	0.240846	--	1.37762	1.62653	--	0.0479355	0.956766	-4.04896
Bra030560	14.2857	17.1981	--	12.3653	18.713	--	19.2268	18.7287	--	6.99797	19.3514	-1.44624
Bra030622	11.6433	21.5239	-1.0583	21.2341	22.768	--	20.3666	30.0531	--	17.04	38.7768	-1.47373
Bra030631	0.600403	1.29565	--	0.669992	2.11507	-1.70775	1.3589	2.50936	--	0.635316	1.93901	-1.55319
Bra030688	9.358	9.88073	--	3.42243	3.48054	--	0.951433	5.62285	-2.55587	0.711072	5.91085	-3.01805
Bra030712	0	4.15252	-6.598	0	8.8533	-7.8529	0	9.33533	-7.87465	0.095199	12.9551	-6.91604
Bra030713	0.0845065	1.98208	-3.893	0.119956	11.288	-6.46543	0.387291	6.12156	-3.88054	0.0747171	1.02309	-3.6064
Bra030749	3.40698	0.90695	--	0.0644075	5.55381	-5.3044	8.2341	5.11471	--	3.06306	11.21	-1.86941
Bra030815	6.45322	9.86106	--	8.24017	11.8791	--	12.2997	14.5008	--	6.03183	12.2459	-1.03086
Bra030912	92.5535	330.941	-1.8255	79.8908	434.208	-2.44481	53.291	183.731	-1.79936	43.9543	175.216	-2.00842
Bra030917	21.9828	48.2656	-1.112	11.874	16.1326	--	24.1843	19.7478	--	14.0952	30.1368	-1.11214
Bra030926	0	11.0769	-7.3217	0	12.9857	-7.70856	0	7.87401	-6.88079	0.0512736	17.017	-8.10423
Bra030964	14.3887	54.8503	-1.9006	9.25709	42.7692	-2.19861	7.20352	14.6288	--	16.1244	32.3248	-1.02782
Bra031461	1.12568	5.24295	--	0.534586	8.58513	-3.94027	0	4.60447	--	0.510198	7.79952	-3.76947
Bra031697	0.57635	0.992114	--	2.10073	3.00297	--	4.00997	3.23636	--	4.48396	10.7396	-1.26592
Bra031804	16.3513	30.1725	--	13.5613	27.5809	--	18.6952	21.9213	--	15.0283	41.2798	-1.09313
Bra031810	5.35858	6.97222	--	5.35002	6.92511	--	4.44899	5.80329	--	6.80447	10.4023	-1.02082
Bra031841	25.9497	111.089	-1.9691	26.6685	124.018	-2.19196	26.7656	42.1499	--	67.9101	146.524	-1.25252
Bra031850	1.23204	5.94066	-2.4801	0.917208	5.83389	-2.82852	1.10952	6.36457	-2.92713	0.932736	9.13487	-3.59184
Bra031854	2.64476	5.45058	--	3.01295	5.96524	--	2.1333	4.2507	--	2.21001	6.5058	-1.57721
Bra031873	694.543	794.55	--	255.834	770.315	-1.64164	771.53	1653.32	--	439.289	1366.15	-1.96741
Bra031923	3.33739	4.68937	--	3.32836	3.80909	--	2.3751	4.22224	--	2.97364	5.98434	-1.02155
Bra031951	0.046288	0.858507	--	0.219031	3.81901	-4.06314	0.212191	4.30978	-4.22203	0.0818858	4.2672	-5.51423
Bra031965	2.35895	9.41079	-2.1268	4.4604	12.4534	-1.44674	7.22705	6.81814	--	5.13156	12.193	-1.35839
Bra031973	4.73427	10.369	-1.9092	5.6028	13.704	-2.02516	5.70205	6.29724	--	4.72625	13.858	-2.40502
Bra032019	17.5087	73.5413	-2.051	2.84715	3.02005	--	1.65049	1.72293	--	2.45378	5.47151	-1.26938
Bra032045	0	0.395834	-4.25	0	0.433702	-4.52417	0	0.834526	-5.38266	0	0.308016	-4.07964
Bra032049	0	1.53417	-4.5816	0.0535118	2.12472	-5.23583	0	3.77998	-5.97648	0	2.57825	-5.52095
Bra032058	1.57198	0.852112	1.3289	1.62457	0.937212	--	2.44333	1.86953	--	1.49624	3.13964	-1.18599
Bra032155	12.3919	12.8682	--	8.08152	13.4744	--	14.369	34.093	-1.24602	3.70468	9.95059	-1.44736
Bra032242	0	5.52986	-4.9307	0	8.23871	-5.68478	0	2.08688	-4.08184	0	6.12938	-5.39827
Bra032245	0	10.4001	-5.9648	0.132623	11.8293	-6.31954	0	8.84102	-5.82702	0.124981	7.36405	-5.66094
Bra032246	0.67884	1.0747	--	0.685321	1.72776	--	0.776281	1.11952	--	0.48675	1.95322	-1.97724
Bra032261	0.530406	8.43686	-3.7809	0.717423	8.48638	-3.51171	0.609019	6.35739	-3.23123	1.34453	7.53072	-2.51217
Bra032277	1.26972	4.36492	--	1.03213	5.88577	-2.48475	0.629091	3.31982	--	0.48812	4.56992	-3.09646
Bra032578	4.73759	22.4262	-2.2155	5.34306	24.2767	-2.16458	7.65979	19.2589	-1.32757	3.91803	11.4998	-1.54335
Bra032818	17.6818	16.5257	--	24.4252	20.799	--	31.3165	11.7132	1.41046	10.7726	27.6144	-1.38772
Bra032853	0.364457	2.47302	-2.6982	0.654162	4.20022	-2.7906	0.375056	1.34375	--	1.15574	4.38465	-1.94277
Bra032915	0.297478	0.389559	--	0.901094	1.12252	--	0.545949	0.798044	--	0.0979384	1.9072	-4.00598
Bra032942	0.488537	11.5214	-4.814	0.832252	13.2469	-4.31506	0.671969	14.9667	-4.76081	0.778028	15.6999	-4.67597
Bra033070	0.600326	10.2911	-3.6435	2.08811	14.5627	-2.75931	1.85295	12.5258	-2.65007	3.05744	10.8825	-1.79106
Bra033128	0.524197	3.13247	-2.3086	0.699624	2.07589	--	0.180296	3.23818	-3.87243	0.185584	4.88935	-4.41397
Bra033170	0.850485	1.37339	--	0.643937	0.604597	--	4.92975	4.64969	--	0.419998	1.49936	-1.79106
Bra033253	0.109846	0.242645	--	0.67523	0.539409	--	0.560702	0.541731	--	1.68244	3.85962	-1.21385
Bra033261	3.92484	5.60265	--	1.69894	1.86712	--	0.425368	0.768325	--	2.19909	4.53239	-1.07912
Bra033401	3.99589	5.08135	--	5.26717	8.1127	--	4.17567	6.22843	--	2.79223	7.99269	-1.36023
Bra033403	2.84418	3.79553	-3.3464	0.903103	2.95087	-4.79643	0	1.78591	-4.95872	1.75438	2.55383	-3.63239
Bra033450	0	1.39998	-4.5816	0	3.52415	-6.06671	0	2.08945	-5.25471	0	2.42944	-5.57859
Bra033574	1.34523	23.1272	-3.8903	1.64053	21.7326	-3.67476	2.44554	12.6384	-2.34311	8.1111	46.63	-2.52906
Bra033880	0.114128	28.3011	-6.8252	0	39.2555	-8.3308	0	36.0546	-8.13757	0.203318	21.5715	-6.54407
Bra033898	0	3.79549	--	0.219342	3.86478	-4.05226	0.536088	2.75476	--	0.625171	5.29186	-2.98129
Bra033900	0.595728	2.15049	-1.8094	0.2332	2.56193	-3.40523	0.517078	1.08318	--	0.217467	1.68266	-2.93871
Bra033911	6.36515	10.0139	--	1.4717	2.2893	--	1.9709	1.66574	--	2.63869	11.3502	-2.04956
Bra033937	0	3.79883	-5.8048	0	6.07682	-6.64448	0	1.90999	-4.91705	0	4.53769	-6.24529
Bra033942	0	3.18416	-5.5512	0.162469	3.93412	-4.52378	0	2.00047	-4.99921	0.0506649	3.89126	-6.03492
Bra033984	0	1.61884	-5.3914	0	0.939353	-4.78633	0	0.731579	-4.35577	0	0.592196	-4.15735
Bra034071	12.2558	92.3398	-2.8856	14.5206	75.153	-2.36546	16.6602	129.464	-2.94981	13.2999	48.95	-1.89995
Bra034149	583.3	855.571	--	707.054	873.691	--	673.823	915.818	--	701.723	1285.88	-1.22563
Bra034173	5.16651	7.83114	--	1.89766	18.5467	-3.2378	1.45557	11.1283	-2.83468	1.03219	6.44695	-2.66053
Bra034198	0.854569	2.61249	--	0.728314	2.18304	--	0.687286	6.90622	-3.17947	1.29021	7.56115	-2.50085
Bra034210	3.37249	6.16723	--	2.69043	3.85709	--	3.50403	8.07579	-1.20478	0.811414	2.98125	-1.88199
Bra034219	29.0976	60.6584	-1.0002	31.4205	43.428	--	37.7534	69.9948	--	37.8833	80.2095	-1.07757
Bra034258	2.29897	4.63515	--	4.14815	4.53943	--	1.84542	2.37548	--	0.922854	2.58699	-1.48607
Bra034278	1.7474	3.15887	--	1.95901	2.52565	--	6.18061	5.84475	--	5.96417	14.8677	-1.29415
Bra034285	0	0.450876	--	0	0.778101	-4.46549	0	1.09173	-4.87415	0.0304318	0.672335	-4.23109
Bra034286	0	6.6961	--	0	1.60583	-4.63481	0	1.06034	-4.35577	0	0.944123	-4.60846
Bra034319	0	0.871479	--	0	1.49014	-4.20354	0	1.35719	-4.00438	0	1.49964	-4.23109
Bra034458	6.53918	13.3291	-1.0268	8.04434	18.4184	-1.27281	9.42655	14.2648	--	6.84279	13.3434	-1.02082
Bra034645	5.44502	25.2069	-2.1575	4.6683	34.1493	-2.85897	4.63064	18.8554	-1.99773	6.47727	28.163	-2.11564
Bra034754	20.7834	217.889	-3.3676	19.3868	270.888	-3.80448	13.7006	69.5809	-2.34853	32.6487	362.36	-3.49155
Bra034804	6.21876	13.7679	-1.0486	3.23794	15.8616	-2.16594	2.23114	10.5375	-2.14159	2.00317	14.693	-2.78883
Bra034880	1.3359	1.81074	--	0.746939	1.78158	--	1.42506	0.837716	--	1.87807	4.40347	-1.23586
Bra034980	0	8.63058	-5.9648	0	7.99235	-6.02668	0	3.4728	-4.78432	0.103508	5.46769	-5.49125
Bra035031	28.7781	66.3375	-1.3017	33.381	88.0022	-1.59701	26.4436	93.352	-2.07302	35.2737	126.335	-2.04373
Bra035079	0	0.914273	-4.8095	0	1.7322	-5.98551	0	1.91672	-5.99662	0.433928	3.14365	-2.75845
Bra035121	17.2986	23.8046	--	22.3838	31.1172	--	33.721	66.497	--	9.40886	20.4565	-1.07293
Bra035123	2.1393	6.7092	-1.6122	2.3497	5.17772	-1.14053	1.18147	1.25171	--	1.92446	4.08694	-1.09469
Bra035126	0.840767	2.24124	-1.3512	0.902427	3.54028	-1.96691	1.41963	5.13109	-1.85547	0.881009	4.41058	-2.32865
Bra035181	0.774052	1.0321	--	0.162781	1.2671	-2.92615	1.42891	3.54744	-1.31285	0.114073	1.74668	-3.78689
Bra035192	2.15526	1.88203	--	1.76844	4.16412	--	1.64938	10.1427	-2.57954	1.8477	12.7031	-2.74834
Bra035209	0.325732	0.964261	--	0.225976	0.706793	--	0.273323	0.715666	--	0.459827	1.6684	-1.92666
Bra035366	1.91612	3.10381	--	1.62218	3.76482	-1.29312	0.866976	3.01548	-1.63902	2.4716	6.58479	-1.31409
Bra035387	0	0.277056	--	0	1.49594	-4.12988	0.492054	0.809427	--	0.0751156	1.52325	-4.15735
Bra035564	2.85928	5.20825	--	4.51898	7.35123	--	4.44334	5.88347	--	3.46779	8.78016	-1.25783
Bra035790	12.9562	38.6726	-1.5267	12.7804	12.7684	--	13.6216	24.301	--	14.9664	40.3592	-1.45557
Bra035915	9.19148	10.2661	--	8.35523	4.30022	--	8.37803	5.76196	--	2.24471	6.48154	-1.53529
Bra036004	9.02041	12.9718	--	10.5298	15.6407	--	10.3832	17.6363	--	10.234	21.8527	-1.27938
Bra036029	0.139547	1.29468	--	0.132113	1.78218	-3.69591	0.160168	1.03664	--	0.309331	2.12878	-2.67338
Bra036069	2.25168	3.11996	--	2.61505	3.08426	--	2.17063	2.18495	--	2.21911	5.17689	-1.22206
Bra036097	0.26751	0.486409	--	0.254329	0.788242	--	0.30868	0.282977	--	1.10922	3.70021	-1.72077
Bra036160	40.2432	73.0929	--	43.3015	57.3265	--	53.3765	86.2571	--	33.9282	79.1094	-1.25224
Bra036562	1.26911	3.06851	--	1.83054	2.22675	--	1.4586	2.60438	--	0.563856	3.58014	-2.40349
Bra036563	0	0.922987	--	0	0.103801	--	0.364558	0.732705	--	0.450938	4.14021	-3.71661
Bra036596	0	0.0332572	--	0.173102	0	--	0.837837	0.193184	--	0.080782	0.761623	-3.09646
Bra036617	0.863623	51.2547	-5.2229	0.822142	64.2427	-6.18498	3.0446	171.06	-5.56851	2.38636	87.6084	-5.07687
Bra036688	1.62478	3.18697	--	1.5729	2.23238	--	1.65252	2.21729	--	1.62155	4.4471	-1.48838
Bra036690	2.651	4.29255	--	2.59143	3.37474	--	2.38802	3.42651	--	2.51916	5.69189	-1.20171
Bra036694	2.04283	2.95527	--	1.38245	3.56225	--	1.26333	2.35826	--	3.46369	9.05112	-1.81954
Bra036702	5.39361	10.0462	--	8.45117	7.43011	--	2.82205	9.39855	--	4.63893	19.2062	-2.01007
Bra036778	3.01736	3.74056	--	2.95507	3.43768	--	3.63821	3.43033	--	1.93952	5.90508	-1.66289
Bra036846	3.3298	11.2526	-1.7354	1.74853	8.66069	-2.30603	3.51247	5.28319	--	2.86937	21.3241	-2.89733
Bra036924	0	2.74209	-5.0062	0	2.5319	-4.9664	0	3.08762	-5.18621	0	4.6406	-6.05536
Bra036998	35.6635	69.2779	--	12.8331	12.3599	--	2.1324	3.05193	--	2.832	6.18102	-1.14288
Bra037001	6.02791	16.4515	-1.4201	8.47752	16.5746	-1.01828	5.18137	11.8854	-1.17995	8.23425	19.4706	-1.26572
Bra037017	2.76347	16.1454	-2.231	4.28816	19.2208	-2.02762	4.32312	19.0995	-2.122	6.08231	22.0685	-1.81544
Bra037020	1.33679	44.0859	-5.1258	1.58987	41.6712	-4.68717	0.616271	26.8507	-5.38844	2.96821	65.9731	-4.4503
Bra037108	11.0285	14.2453	-1.6786	16.0204	14.3464	-1.69752	16.2378	14.8292	-1.29244	14.0838	16.5523	-1.50086
Bra037159	4.33104	7.95502	-1.0028	3.58393	1.68576	--	4.06835	2.01278	--	2.35024	8.02806	-1.76761
Bra037191	99.7993	265.262	-1.1482	100.439	185.641	--	117.405	194.406	--	143.713	389.982	-1.43576
Bra037251	1.97561	4.86376	--	0	4.42937	--	0.653394	0.0712681	--	0.000745151	6.23432	-4.43208
Bra037262	4.23455	5.32677	--	3.50778	5.96313	--	7.84155	2.09235	1.88991	2.18533	9.39024	-2.11364
Bra037290	7.19084	9.29737	--	7.10516	8.13759	--	4.76507	6.83666	--	4.20498	10.3442	-1.3114
Bra037338	1.08501	2.36745	--	0.641762	2.13139	-1.70181	0.725304	4.20872	-2.48427	1.31947	8.40553	-2.67473
Bra037400	2.21644	4.15844	--	2.33989	3.7823	--	2.50289	4.97967	--	2.57457	7.07787	-1.4514
Bra037406	37.5574	78.7064	-1.077	20.4738	57.6949	-1.48787	25.6499	96.2329	-1.90249	31.006	96.4626	-1.69272
Bra037423	0.0224967	0.343462	--	0	0.640675	-4.78633	0	0.213575	--	0	0.614316	-4.71511
Bra037445	1.94327	3.56131	--	1.58143	4.0462	-1.34727	1.51369	3.04011	--	0.893134	3.24756	-1.85274
Bra037458	1.26158	1.51063	--	1.52892	2.69133	--	1.5084	1.45089	--	0.918102	2.44585	-1.43419
Bra037493	1.76423	17.7868	-3.3744	1.13803	23.4823	-4.36235	1.84124	17.654	-3.27367	2.2056	26.8013	-3.72597
Bra037536	0.741865	7.43863	-3.2973	0.924333	6.36128	-2.75782	0.517475	6.02823	-3.50803	0.766031	5.87465	-2.92837
Bra037664	0.148043	1.17079	-2.6558	0.0700431	2.03558	-4.77138	0.127172	0.899597	--	0.196235	1.27158	-2.58371
Bra037760	14.1617	90.4875	-2.6552	15.9657	26.7537	--	11.2464	19.4292	--	9.29956	38.0648	-2.0503
Bra037763	0.0544817	0.71339	--	0.257836	0	--	0	0.173114	--	0.482312	2.64021	-2.47825
Bra037824	30.1996	50.3397	--	32.956	48.9461	--	34.0292	62.0018	--	31.0721	88.3965	-1.71215
Bra037960	46.7087	39.8107	--	17.2521	16.6125	--	49.743	41.1051	--	15.8436	39.8444	-1.34715
Bra038017	0.192176	1.89222	--	0.182281	4.34653	-4.46549	0	6.60455	-4.95872	0.345153	5.57917	-3.86878
Bra038126	0.220617	1.21492	--	0.522795	1.47975	--	0.403251	0.899459	--	0.204491	2.34997	-3.19869
Bra038127	1.3318	2.23479	--	1.10968	4.40588	-1.87221	1.56226	2.17167	--	0.776249	3.19715	-1.90353
Bra038242	1.18377	4.0584	-1.3922	1.22962	3.36439	-1.3603	2.61023	4.57067	--	2.44113	5.88449	-1.36262
Bra038264	99.2387	102.477	--	58.9948	47.4064	--	85.8098	120.829	--	41.3441	92.7725	-1.20225
Bra038326	0	0.840688	--	0	1.20363	--	0	0.495244	--	0	2.79333	-4.90731
Bra038461	0	2.72158	-5.7619	0	3.92749	-6.3523	0	2.50407	-5.7579	0.049345	2.27971	-5.57859
Bra038464	0.135692	1.35373	--	0	1.92014	-4.46549	0	1.75739	-4.29201	0	2.39447	-4.81441
Bra038538	2.38565	5.2535	-1.1024	9.28153	25.0371	-1.42885	7.99854	8.78534	--	6.13379	18.3942	-1.59608
Bra038667	1.0335	6.16218	-2.4793	1.35498	6.48287	-2.21671	1.89519	10.6347	-2.58895	1.34067	4.66756	-1.74731
Bra038680	0	4.87312	-4.7667	0	6.57366	-5.36985	0	4.58811	-4.78432	0	4.44824	-4.81441
Bra038687	0.581995	4.03875	-2.9198	1.00922	7.62031	-2.94477	0.566742	5.68699	-3.1439	0.256549	3.36644	-3.60329
Bra038760	2.85849	5.54496	--	2.95715	9.64208	--	1.89895	7.85092	--	1.33535	12.1911	-3.25731
Bra038775	1.90332	3.29311	--	1.8647	3.93962	-1.03755	1.79525	4.14547	-1.19914	1.9894	4.13795	-1.11295
Bra038797	9.85091	62.1726	-2.5976	9.18547	58.3938	-2.63935	8.57304	56.787	-2.7164	18.0702	50.765	-1.47752
Bra038798	24.6609	52.5429	-1.0682	20.9845	38.161	--	37.7415	49.7014	--	16.5127	34.2779	-1.06738
Bra038804	14.5849	47.1514	-1.6867	13.8241	36.2725	-1.60446	19.893	48.3986	-1.41435	11.6782	29.8979	-1.58026
Bra038875	0.385493	2.70637	-3.1659	0.121761	4.2268	-5.78416	0	2.9419	-5.18621	0.114629	3.08111	-5.33279
Bra038924	0	5.53665	-4.1865	0.252569	3.40228	--	0	0.289536	--	0	6.31292	-4.4933
Bra038976	0.191541	4.83743	-4.3991	0.135953	5.39632	-5.31577	3.34461	3.78765	-4.78986	0.338911	5.96453	-4.08894
Bra039017	5.29478	21.8734	--	11.9605	13.4789	--	9.02945	21.4454	--	9.35399	37.4276	-2.76066
Bra039051	0.292502	99.8527	-8.2627	0.47047	34.8157	-6.15292	0.937589	86.9608	-6.52398	0.645682	36.2992	-5.79266
Bra039053	52.1329	44.8436	--	62.8568	56.219	--	92.7713	89.7593	--	35.2461	75.3427	-1.11258
Bra039078	352.314	0	9.26475	373.172	209.449	--	384.934	243.773	--	0	11.4545	-4.4933
Bra039081	3.30796	6.94182	-1.1146	9.2325	13.3036	--	6.4453	13.94	-1.15364	6.72737	13.4916	-1.00897
Bra039324	1.09724	7.6101	-2.8022	0.518003	5.35832	-3.92405	0	10.0488	-6.60716	0.366009	7.05466	-4.67888
Bra039353	2.05491	1.97424	--	0.93399	1.13061	--	7.17577	4.6305	--	1.02165	4.37566	-2.08897
Bra039368	0.206877	0.436092	--	0.117413	0.568801	-2.24495	0.347008	1.03178	-1.57274	0.0851097	0.49473	-2.40349
Bra039442	2.38934	3.84265	--	1.26781	1.46838	--	0.676686	1.65046	--	0.216984	1.76891	-2.88242
Bra039469	0.0408297	0.623571	--	0.154549	0.802029	--	0.280656	0.259018	--	0.649703	2.16841	-1.70402
Bra039507	0	1.26062	--	0	1.51239	--	0	2.86814	-4.78432	0	2.56254	-4.71511
Bra039630	0.0368001	0.280994	--	0	0.469854	--	0.168595	0.46667	--	0.0650378	0.919512	-3.66283
Bra039655	0	2.96542	-5.4466	0	2.6743	-5.46278	0	1.59278	-4.63812	0.0509675	3.08058	-5.68738
Bra039775	0.660919	2.32109	-1.8513	0.865618	3.72689	-2.31645	1.32292	4.40273	-1.75324	0.821531	5.19343	-2.75845
Bra039787	22.0672	45.3891	-1.0062	25.0055	59.6813	-1.25278	19.3983	46.1125	-1.23921	20.0256	53.4786	-1.44942
Bra039798	0.0255501	0.0557286	--	0	0.125456	--	0	0.242657	--	0	0.638002	-4.60846
Bra039809	8.61056	7.18632	--	9.15023	9.66735	--	1.7445	1.95154	--	0.00091083	4.59881	-4.90731
Bra039841	0	9.70709	-5.9069	0	7.65595	-5.73533	0	9.21474	-5.91431	0	6.65316	-5.55006
Bra039896	0	2.47145	-5.1793	0	1.36905	-4.52417	0	1.66144	-4.73721	0.328516	1.40737	-3.6064
Bra039903	0.518554	26.4631	-5.4549	0.85993	17.9548	-4.50585	1.34436	8.61904	-2.89395	1.50363	33.4508	-4.62056
Bra040051	1629.76	5734.77	-1.5796	1895.01	5036.63	-1.58372	2323.23	7513.75	-1.96034	2108.99	4038.72	-1.55485
Bra040221	0.248046	12.3444	-5.3257	0.10948	15.0638	-6.81634	0.245879	17.6465	-5.89873	0.306206	6.36245	-4.24116
Bra040257	0.431804	25.4099	-5.5548	0.272044	23.6172	-6.62271	0.946221	35.1319	-5.13699	1.32757	19.47	-3.78054
Bra040350	0	74.6248	-6.3597	0	40.9616	-5.78416	0	43.0143	-5.63479	0.723572	115.046	-6.66003
Bra040463	0	0.909621	-4.4793	0	0.574913	-4.05226	0	1.07162	-4.91705	0	1.89132	-5.71334
Bra040749	6.93399	34.0451	-2.2751	4.04219	37.9038	-3.21415	3.22554	39.2008	-3.59381	16.54	38.2824	-1.22676
Bra040868	0	1.05096	-4.3109	0	0.749723	--	0	0.733153	--	0	1.37446	-4.90731
Bra040915	10.3929	39.6712	-1.9008	12.2812	33.9439	-1.46187	13.9999	21.4031	--	12.7641	61.894	-2.29155
Bra040922	0	8.19565	-6.9816	0	6.24848	-6.87612	0	2.90415	-5.7341	0	5.80412	-6.77543
Bra040933	1.66749	7.55236	-2.157	1.95515	5.5895	-1.49492	1.57764	4.25184	-1.4238	1.72966	8.01006	-2.21864
Bra040944	0.0828993	2.08165	-3.5536	0	0.895934	--	0.0952297	0.881229	--	0	3.11524	-5.19216
Bra041014	107.234	110.447	--	26.2441	45.9929	--	20.0925	26.8276	--	3.05949	7.20561	-1.19092
Bra041020	0	1.2425	-4.1201	0	1.67757	-4.68711	0	1.07305	-4.00438	0	1.13761	-4.15735
cabbage_newGene_1001	0	2.859	-4.5816	0	3.74572	-5.12646	0	2.95852	-4.73721	0	3.98259	-5.22862
cabbage_newGene_1002	0	1.00606	-4.4253	0	2.12666	-5.65883	0	2.75548	-5.95605	0.035445	0.939468	-4.4933
cabbage_newGene_1015	0.501175	2.63286	-2.0872	0.228006	3.92537	-4.46157	0.184377	2.29309	-3.72353	0.170181	4.31024	-4.603
cabbage_newGene_1022	0.0474332	7.17089	-6.2092	0	7.01579	-7.19784	0.108763	5.37296	-5.29369	0.0411946	6.2659	-7.08481
cabbage_newGene_1042	62.8152	161.895	-1.3245	64.7301	199.136	-1.62474	57.8301	110.504	--	65.4772	173.324	-1.4516
cabbage_newGene_1063	0	15.1567	-5.078	0	15.8607	-5.3044	0	5.93488	--	0	22.8413	-5.88307
cabbage_newGene_1072	0	2.6818	-4.1201	0	2.144	--	0	2.04284	--	0	4.06811	-4.86161
cabbage_newGene_1075	0	4.31284	--	0	27.0945	-6.67069	0	11.9519	-5.18621	0	14.0034	-5.57859
cabbage_newGene_1079	0.847064	4.19933	-2.3508	0.875668	3.29933	-2.59582	0.436677	3.87658	-3.0557	1.0826	5.33594	-2.53658
cabbage_newGene_1095	4.91153	12.5307	-1.3348	7.52732	10.3044	--	12.2256	9.8231	--	7.31456	17.4051	-1.26733
cabbage_newGene_1101	0	14.7014	-8.0175	0.0450215	10.3144	-7.6701	0.109102	9.17032	-5.97708	0.0420823	7.99832	-7.33106
cabbage_newGene_1102	0	2.37614	-5.7835	0	4.25159	-6.89847	0	1.81354	-5.58245	0.0360934	4.53658	-7.11434
cabbage_newGene_1103	0	5.25115	-6.5357	0	6.05235	-6.95288	0	2.35643	-5.52813	0.0322255	5.23835	-6.8239
cabbage_newGene_111	0	3.16708	-6.1258	0	3.4143	-6.40008	0	2.86682	-6.09331	0.0675249	2.56552	-5.06855
cabbage_newGene_1152	63614700	0	5.22943	0	0	--	0	0	--	0	396805000	-6.17229
cabbage_newGene_1165	0	2.00533	-4.8095	0	1.62455	-4.68711	0	1.42847	-4.41684	0	3.35255	-5.71334
cabbage_newGene_1169	0	19.5361	-7.1324	0	17.5744	-7.14273	0	25.5814	-7.61285	0.208279	7.51785	-5.00448
cabbage_newGene_1199	0	21.7846	--	1.87238	0	--	0	18.069	--	0	41.6275	-4.23109
cabbage_newGene_12	0.195663	10.6813	-5.555	0	11.1227	-7.58308	0	10.7216	-7.46889	0	13.1853	-7.85299
cabbage_newGene_120	1.07632	8.89387	-3.7506	1.58569	11.0729	-3.53656	1.33962	1.61898	--	2.5481	21.4004	-3.87577
cabbage_newGene_1204	0.356442	1.12401	--	0.523005	0.76638	--	0.58559	0.000559732	4.4643	0	1.20236	-5.57859
cabbage_newGene_1235	0.471537	1.25095	--	0.809773	2.94568	-1.85228	2.54901	2.13982	--	1.57134	3.12956	-1.00312
cabbage_newGene_1236	0	6.81218	-7.2063	0	4.41906	-6.74658	0.044431	3.895	-5.60314	0.102847	5.90659	-5.67825
cabbage_newGene_1249	0	1.26664	-4.5314	0	1.44397	-4.78633	0	1.2459	-4.53172	0	2.06747	-5.3659
cabbage_newGene_1252	0	1.65436	--	0	1.59469	--	0	2.42287	-4.35577	0	3.6472	-5.03633
cabbage_newGene_1256	0	178.652	-8.0037	0	254.594	-8.68596	0	168.427	-7.9333	0	296.595	-8.8931
cabbage_newGene_1259	0	0.910723	--	0	0.812885	--	0	0	--	3.16244	31.5926	-3.23709
cabbage_newGene_1287	0	3.12211	-4.851	0	2.35624	-4.63481	0	2.65034	-4.73721	0	2.52859	-4.71511
cabbage_newGene_1303	0	1.57626	--	0.195217	3.84505	-4.20354	0	1.11118	--	0.185048	4.86699	-4.4933
cabbage_newGene_1307	0	6.94729	-7.3143	0.0373221	8.58303	-7.7945	0	2.23084	-5.78131	0.12981	2.86695	-4.30972
cabbage_newGene_1327	0.0430029	12.1506	-7.017	0	20.6115	-8.812	0	12.3251	-8.01456	0.0380243	23.9832	-9.05668
cabbage_newGene_1339	1.23202	3.87606	--	0.480464	3.84462	-2.95786	0.998518	3.8466	-1.84981	0.578741	4.98968	-2.98355
cabbage_newGene_1354	3.3868	4.40838	--	3.51744	7.45208	--	2.9792	3.46349	--	0.72181	5.83442	-2.88242
cabbage_newGene_136	910555	44114200	-3.4709	2971990	67341400	-3.05898	4556100	82549100	-3.24807	3715570	20635100	-3.37263
cabbage_newGene_1367	0	6.44344	-6.561	0	2.59038	-5.43246	0	1.82222	-4.87415	0	1.97188	-5.07689
cabbage_newGene_1368	0	6.24247	-8.719	0	3.01224	-7.82982	0.0142025	1.714	-6.0557	0.0109473	1.75284	-7.08481
cabbage_newGene_1444	0	2.46353	-5.078	0	1.29352	-4.34045	0	1.59558	-4.53172	0	2.30457	-5.15475
cabbage_newGene_1469	0	0	--	0	0	--	0	0	--	0	2186660000	-8.05432
cabbage_newGene_1494	2.36544	2.98542	--	1.72561	5.36746	--	1.26216	4.30999	--	1.9587	9.16873	-2.21958
cabbage_newGene_1517	0.629948	5.47397	-3.0688	0.000130376	1.90807	-4.9664	7.64e-05	1.16933	-4.2253	0.24217	3.03586	-3.40008
cabbage_newGene_1518	0	1.24292	-4.851	0	0.334368	--	0	0.391907	--	0	0.648786	-4.15735
cabbage_newGene_1519	0	5.29958	-5.2116	0	4.52883	-5.16384	0	3.10903	-4.53172	0.108097	4.94755	-5.29889
cabbage_newGene_154	0	3365.33	--	0	1540.2	--	0	3551.58	-4.53172	0	2824.97	-4.23109
cabbage_newGene_1544	0.182255	0.653971	--	0.0983566	0.384917	--	0.188872	0.748312	--	0.0532591	0.990674	-3.48645
cabbage_newGene_1649	0.17319	3.68174	-3.8627	0.0819959	2.51763	-4.87917	0	1.3681	-4.00438	0.290245	2.72295	-3.03395
cabbage_newGene_1681	0	10.6006	-6.0022	0	10.3485	-6.14358	0	15.2888	-6.6202	0.124677	15.3496	-6.72528
cabbage_newGene_1687	0.109888	0.814318	--	0.10401	0.807083	--	0	1.49821	-4.87415	0	1.52551	-5.07689
cabbage_newGene_1710	0	7.22538	-5.9836	0	9.40931	-6.52026	0	10.8604	-6.65863	0.0856718	8.60344	-6.4131
cabbage_newGene_1711	1.16879	12.1303	-3.2265	2.54686	14.8176	-2.49415	2.15293	8.11117	-1.88517	1.35382	9.62651	-2.81405
cabbage_newGene_1717	0	1.72435	-4.6771	0	2.23732	-4.9664	0	1.15215	-4.2253	0	3.24771	-5.60656
cabbage_newGene_1767	1.39168	1.28969	--	0.651813	0.638659	--	0.849336	0	--	0	1.28493	-4.07964
cabbage_newGene_1781	0	0.692602	--	0.0822423	0.464763	--	0	0.351857	--	0	0.76184	-4.07964
cabbage_newGene_1789	0	17225900	--	0	18038000	--	0	17414500	--	0	11557100	-4.30125
cabbage_newGene_179	0	1.72001	-6.1427	0	1.87077	-6.43108	0	2.28986	-6.65863	0.018071	2.02947	-6.57762
cabbage_newGene_1793	0.897502	2.24161	--	1.21493	1.63822	--	0.738578	0.959627	--	0.457496	3.22041	-2.6908
cabbage_newGene_1818	0	1.36505	-6.8948	0	1.0781	-6.72172	0	0.841857	-6.31803	0.0169741	0.90856	-5.55952
cabbage_newGene_1828	0	0	--	0	6966350	--	0	0	--	0	15555700	-5.19216
cabbage_newGene_188	0	44.6875	-5.6486	0	53.9658	-6.08632	0	62.6201	-6.1119	0	24.9685	-4.95161
cabbage_newGene_1880	6.36537	15.7415	-1.2856	10.2634	21.9984	-1.09663	8.2681	14.1697	--	7.54949	20.4086	-1.45051
cabbage_newGene_1949	0	0.679515	-5.1126	0	0.975809	-5.78416	0.0192662	0.426091	-3.62244	0	0.722504	-5.3659
cabbage_newGene_1952	0.794877	2.76628	-1.7719	0.609936	0.204536	--	0.132208	0.659113	--	0.766406	4.81289	-2.64452
cabbage_newGene_1957	0	3.87882	-6.2553	0	3.63435	-6.3523	0	3.45588	-6.20139	0	2.10282	-5.57859
cabbage_newGene_1960	0.940587	0.319537	--	1.05762	0.990824	--	1.12735	0.248243	--	0.795693	2.31987	-1.52927
cabbage_newGene_1965	0	1.30284	--	0	0.386279	--	0	2.83	-4.68852	0	5.73951	-5.78854
cabbage_newGene_1974	0.361232	1.19589	--	1.37426	1.64545	--	0.85033	1.37941	--	2.73969	6.22443	-1.19532
cabbage_newGene_1977	3805790	66891300	--	11536500	20673800	--	0	41982800	--	6553050	88082500	-4.36815
cabbage_newGene_1999	0	1.02307	-4.1865	0	1.15654	-4.52417	0	0.679045	--	0	1.04118	-4.36815
cabbage_newGene_2045	0	1.89887	-6.9627	0	0.859521	-6.00625	0	0.700789	-5.63479	0	0.328896	-4.66277
cabbage_newGene_2046	0	634228000	-4.8914	0	432841000	-5.43246	0	248199000	-4.63812	0	119651000	-4.95161
cabbage_newGene_2097	0	6.31341	--	0	4.04367	--	0	2.27736	--	0	7.53193	-4.15735
cabbage_newGene_2098	0.344867	4.23605	-3.2804	0.326578	1.86363	--	0.396247	1.46701	--	0.536031	4.45571	-2.92115
cabbage_newGene_2137	0	16.172	-6.224	0	16.8709	-6.44633	0	16.3126	-6.31803	0.327495	48.5759	-7.03042
cabbage_newGene_2138	0	12.5267	-5.274	0	10.714	-5.23583	0	5.04137	-4.08184	0	29.0831	-6.66003
cabbage_newGene_2147	0	2.01701	-5.1463	0	0.238924	--	0	0.257444	--	0	1.36846	-4.76561
cabbage_newGene_2172	0	0.898134	-4.3109	0	0.500582	--	0	0.745999	-4.15535	0	0.949144	-4.55203
cabbage_newGene_2222	0	10.6716	-6.6578	0	8.55539	-6.50577	0	16.1631	-7.34868	0.0789367	19.2747	-7.69257
cabbage_newGene_2231	0	2.60865	-4.7226	0	2.09599	-4.58055	0	2.90357	-4.95872	0	1.60354	-4.23109
cabbage_newGene_224	0.0907922	6.14659	-4.9748	0	3.74677	-5.3044	0	7.34242	-6.18393	0	6.25786	-6.05536
cabbage_newGene_2240	486.554	178.777	--	0	208.788	--	797.778	206.755	--	0	685.624	-4.43208
cabbage_newGene_2257	6.14101	21.3097	-1.7752	7.11449	16.864	-1.24573	5.46884	25.9588	-2.25298	7.48754	19.4531	-1.3946
cabbage_newGene_2273	0	0.506071	-4.1865	0	0.263834	--	0	0.257695	--	0	0.64795	-4.71511
cabbage_newGene_2289	0	1.46876	-4.3109	0.060666	1.13318	-4.12988	0	2.31062	-5.0386	0	1.10259	-4.07964
cabbage_newGene_2311	0.329115	4.14143	-3.539	0.359272	4.47514	-3.585	0.347698	2.83175	-2.92599	0.402208	8.92929	-4.41299
cabbage_newGene_2314	0	1.01025	--	0	1.51406	--	0	0.495674	--	0	3.51095	-4.4933
cabbage_newGene_2332	0.404128	0.0882368	--	0.060466	0.0627467	--	0.0928324	0.343581	--	0.143493	1.48114	-3.35561
cabbage_newGene_2341	0.25342	0.940121	--	0.335789	0.896114	--	0.581024	1.18044	--	0.0897034	1.78232	-4.13126
cabbage_newGene_2345	0	0	--	0	141144000	--	0	0	--	0	93385800	-4.60846
cabbage_newGene_2369	0.331066	1.86001	--	0.675679	2.30972	--	0.386577	4.51219	--	6.77486	24.8449	-1.8982
cabbage_newGene_2393	0.0628392	3.70329	-4.7769	0	1.85188	-4.8335	0	3.26475	-5.55555	0.0556778	5.15967	-6.29772
cabbage_newGene_2394	0	0.556168	--	0	0.474669	--	0	0.545785	--	0	1.94606	-5.55006
cabbage_newGene_2408	0	1.72488	-4.1201	0	1.264	--	0	0.576875	--	0	4.32756	-5.52095
cabbage_newGene_2414	0	1.04568	-5.1126	0	0.916166	-5.08808	0	1.01186	-5.1507	0	1.17289	-5.46092
cabbage_newGene_2419	0	1.35488	-4.8914	0	2.05852	-5.65883	0	1.68213	-5.3201	0	1.48521	-5.19216
cabbage_newGene_2439	0	1.83768	-4.3109	0	1.73257	-4.40432	0	0.766607	--	0	1.88234	-4.4933
cabbage_newGene_2491	0	5.59554	-5.6007	0	10.2595	-6.64448	0	6.89769	-5.99662	0.0859594	5.45377	-5.76391
cabbage_newGene_2494	0.295769	1.21071	--	0.140015	1.08964	--	0.169783	1.88427	-3.06904	0.327953	3.29795	-3.196
cabbage_newGene_250	0	0.162368	--	0	0.204684	--	0	0.0314363	--	0.0525827	0.673942	-3.54767
cabbage_newGene_2500	0	2.13191	-4.3109	0	1.82698	-4.27362	0	2.96863	-4.87415	0.0826305	2.47608	-4.71511
cabbage_newGene_2507	0	5.35563	-6.4571	0	4.46975	-6.3684	0	3.57264	-5.97648	0.045248	3.59606	-6.07552
cabbage_newGene_2525	0.751996	2.88959	--	1.43054	2.59204	--	0.440228	0.83058	--	0.344262	10.1784	-4.71511
cabbage_newGene_2540	0	10.0263	-5.3914	0	5.60679	-4.73757	0	7.4746	-5.0386	0	7.54396	-5.15475
cabbage_newGene_2581	0	5.14932	-4.3109	0	7.27072	-4.9664	0	3.63739	--	0	9.72317	-5.3659
cabbage_newGene_2597	0	11.247	-5.1126	0.263454	13.1025	-5.49247	0.322694	12.399	-4.41083	1.25672	17.3488	-3.64914
cabbage_newGene_2614	0	26.8613	-5.0062	0	16.464	-4.52417	0	18.4321	-4.47542	0	21.9793	-4.90731
cabbage_newGene_2623	41.6854	191.573	-2.1625	57.2803	179.05	-1.6467	336.894	390.166	--	51.6509	217.085	-2.10442
cabbage_newGene_2664	3.2899	29.1431	-2.7805	4.7258	22.7608	--	2.97601	14.4868	--	3.16244	30.9204	-3.19869
cabbage_newGene_2673	0	3247580	--	0	3701930	--	0	0	--	0	3633420	-4.15735
cabbage_newGene_2684	51.6901	59.3317	--	64.3149	174.102	-1.43569	51.0154	405.447	-2.82559	38.8633	136.372	-1.88112
cabbage_newGene_2699	0	0	--	0	0	--	0	41.1476	--	6.80552	165.816	-4.71511
cabbage_newGene_2744	0	250.896	--	0	120.493	--	0	593.191	--	0	541.78	-4.07964
cabbage_newGene_2752	519.737	580.584	--	224.658	563.291	--	725.69	833.727	--	360.059	1128.22	-2.13286
cabbage_newGene_276	2.37662	4.65889	--	2.62398	6.09511	-1.21779	2.62245	4.28285	--	4.12554	21.9343	-2.4178
cabbage_newGene_277	0	1.01038	--	0.125198	0.584632	--	0	0.420846	--	0	1.13782	-4.07964
cabbage_newGene_283	0	0.340722	--	0	1.08763	-4.34045	0	0.055106	--	0	1.86472	-5.07689
cabbage_newGene_2855	13518.1	692.192	4.51729	22913.9	8171.55	1.20584	51910.2	20546.8	--	17543.3	31076.5	-1.35523
cabbage_newGene_288	0	3.72262	-5.4735	0	1.25643	-4.12988	0	0.98039	--	0	2.05676	-4.81441
cabbage_newGene_2882	1726.78	37889.8	--	7931.41	16908.4	--	10809.6	14146	--	9849.73	43118.9	-2.6908
cabbage_newGene_2904	42430	48480	--	195979	33706.2	2.24742	87350.1	174114	-2.19079	69898.3	171784	-1.92012
cabbage_newGene_2910	8756.8	13946.2	--	13277.2	8450.56	--	18303.4	1556.21	--	9544.22	93390.7	-3.85389
cabbage_newGene_2911	70054.4	80190.6	--	54768.3	191546	-2.09491	82365.5	32680.3	--	54083.9	278474	-3.04208
cabbage_newGene_2913	2189.2	10459.6	--	3319.29	39435.9	-3.79867	0	18674.5	--	3181.41	44148.4	-4.30125
cabbage_newGene_2918	0	32560500	-4.851	0	0	--	0	26828400	-4.63812	0	10158800	-4.60846
cabbage_newGene_296	0	1.46805	-5.5257	0	1.66563	-5.87714	0	0.767186	-4.73721	0	1.78581	-5.99314
cabbage_newGene_325	0	0.940193	-4.4793	0	0.775986	-4.40432	0	0.493331	--	0	2.24331	-5.90577
cabbage_newGene_333	0.24268	6.64394	-3.6596	0.230361	8.19895	-5.20029	0.845021	4.26524	--	0.219088	3.85056	-4.23109
cabbage_newGene_342	0.155855	1.41714	-2.7283	0.0983409	1.99015	-4.26139	0.0595602	1.32016	-3.62244	0.0919586	1.46162	-3.81998
cabbage_newGene_347	4.68242	20.2495	-2.0757	5.60786	13.7565	-1.28033	34.7546	18.283	--	4.86986	19.1687	-1.97806
cabbage_newGene_357	0	0.554151	--	0	0.484405	--	0	2.3e-05	--	0	2.42731	-5.3659
cabbage_newGene_361	0	4.78428	-4.5816	0	2.81249	-4.05226	0	0.904264	--	0	2.91241	-4.07964
cabbage_newGene_372	0.158567	3.10159	-3.4397	0.0921702	1.90942	-4.52417	0	2.82661	-4.87415	0	7.21725	-6.26298
cabbage_newGene_378	1.44198	2.06006	--	1.59436	1.78633	--	1.7043	1.79471	--	1.13684	5.08358	-1.97557
cabbage_newGene_380	0	1.91882	--	0	0.265508	--	0	1.1563	--	0	3.18161	-4.4933
cabbage_newGene_394	0	6.34981	-4.7667	0	8.85569	-5.4015	0	6.04692	-4.78432	0	13.0905	-5.97179
cabbage_newGene_421	0	7.65054	--	0	10.2874	-4.52417	0	14.0449	-4.82993	0	8.34142	-4.23109
cabbage_newGene_429	0	2.2381	-5.0062	0.0554667	1.26634	-4.40432	0	0.99355	-4.00438	0	2.61129	-5.42993
cabbage_newGene_450	0	2.48518	--	0	4.14247	--	0	7.45611	-4.35577	0	7.45143	-4.4933
cabbage_newGene_474	0	1374840000	-5.4735	0	481559000	-5.16384	0	580558000	-5.44262	0	202536000	-5.19216
cabbage_newGene_482	0	0.339847	--	0	0.612081	-4.63481	0	0.480528	-4.2253	0	0.692029	-4.81441
cabbage_newGene_486	0	10.6038	-6.7704	0.0772858	20.6892	-7.89241	0.187504	21.5136	-6.42282	0	13.0984	-7.26238
cabbage_newGene_489	0	1.13059	--	0	0.726227	--	0	1.26705	--	0	3.01874	-4.30125
cabbage_newGene_505	0	8.64881	-5.2432	0	6.63624	-5.04865	0	14.5523	-6.07449	0	16.7094	-6.36478
cabbage_newGene_539	3.3205	12.5758	--	4.87558	16.935	-1.76511	9.14471	44.5703	-2.24211	6.03285	33.7431	-2.50846
cabbage_newGene_547	2.06881	7.18814	--	4.26148	6.1107	--	5.2374	11.3777	--	1.57326	9.8651	-2.53168
cabbage_newGene_562	0	3.67024	-6.0022	0	2.15661	-5.52156	0	2.04045	-5.47169	0	5.59981	-6.8708
cabbage_newGene_568	1.50399	2.47679	--	0	3.70292	--	0	7.89051	-4.2253	0.344262	8.38219	-4.43208
cabbage_newGene_576	0.295151	0.511263	--	0.747342	0.889529	--	0.457141	0.841231	--	1.10824	3.42723	-1.52517
cabbage_newGene_579	0.00134529	2.40771	-4.7226	0.290309	0.000305685	--	2.67658	2.39347	--	0.0271687	2.00661	-4.66277
cabbage_newGene_582	1.26775	3.47028	-1.2697	1.29709	3.2313	-1.27889	1.97435	3.09233	--	1.33136	2.80987	-1.01412
cabbage_newGene_602	0	1.4934	--	0	1.20883	--	0	1.02386	--	0	3.64851	-4.71511
cabbage_newGene_665	0.0486826	1.78072	-4.0972	0	2.29857	-5.57805	0	1.74772	-5.11429	0	3.14611	-5.99314
cabbage_newGene_680	0	24.0551	-4.4253	0	31.6968	-5.00811	0	32.641	-4.82993	0	24.0454	-4.55203
cabbage_newGene_729	0.704762	4.15985	--	0.400769	3.74129	-3.1842	2.77012	6.03881	--	0.37771	3.77092	-3.2031
cabbage_newGene_776	1.21382	21.5103	-4.0632	0.811186	16.4139	-4.28128	0.983525	6.82094	-2.6933	0.759837	25.9201	-5.07686
cabbage_newGene_779	0	2.18249	-4.8095	0	1.63701	-4.58055	0	4.2425	-5.84934	0	3.2324	-5.55006
cabbage_newGene_785	0	21.6743	-7.3653	0	8.44968	-6.18053	0	19.7555	-7.32498	0.0981515	9.24865	-6.33164
cabbage_newGene_787	0	0.550422	--	0	0.928954	--	0	1.27007	-4.2253	0	1.3804	-4.43208
cabbage_newGene_799	0	0.398056	--	0	0	--	0	0.195909	--	0	3.72479	-4.30125
cabbage_newGene_8	3.84659	16.1388	-2.0368	1.17941	10.0048	-3.03371	0.248483	3.95921	-3.88152	1.63065	7.6645	-2.23777
cabbage_newGene_811	10.6884	139.684	-3.6773	6.114	149.27	-4.59266	4.85742	136.901	-4.8084	12.7737	52.6797	-2.05921
cabbage_newGene_819	2.86647	3.13525	--	2.37854	4.22775	--	1.44959	4.04925	--	0.481994	4.65407	-3.15076
cabbage_newGene_833	0	0.22461	--	0	0.935363	-5.12646	0	0.516142	-4.2253	0	0.502194	-4.23109
cabbage_newGene_835	0	1.88222	--	0.148361	0.615413	--	0	1.51151	--	0.140018	4.06029	-4.66277
cabbage_newGene_872	0	5.23424	-5.4998	0	7.20861	-6.12474	0	4.1671	-5.25471	0	6.97455	-6.0954
cabbage_newGene_874	0	8.13649	-7.2536	0	8.14929	-7.46074	0	9.92689	-7.6704	0.125944	8.20261	-5.98518
cabbage_newGene_905	0.843037	1.57634	--	0.0940307	1.65413	-3.80292	2.01502	1.24032	--	0.0387023	1.23857	-4.38715
cabbage_newGene_908	0	4422680	-4.4793	0	2738960	-5.04865	0	453913	-4.73721	0	1585130	-4.23109
cabbage_newGene_931	0.211764	6.25761	-3.8054	0	12.913	-5.85445	0.490589	7.55327	-3.53653	0.381113	6.51358	-3.96168

## Sheet: down 0&12hai
Supplementary Table S5. List of B. rapa genes significantly down-regulated in CR BJN3-2.
aResistant NIL CR BJN 3-2, bhours after inoculation, cSusceptible NIL BJN 3-2, dLog2 R/S, e-- represents no differently between two NILs.
GeneID	aR 0bhai.rpkm	cS 0 hai.rpkm	dlog2FC	R 12 hai.rpkm	S 12 hai.rpkm	log2FC	R 72 hai.rpkm	S 72 hai.rpkm	log2FC	R 96 hai.rpkm	S 96 hai.rpkm	log2FC
Bra000002	0.199965	8.40562	-5.0717	0.0631016	31.8408	-8.9628	0.296737	22.321	-5.94108	0.355258	7.10986	-4.11104
Bra000125	6.31946	14.6484	-1.1692	8.24878	32.0773	-1.92774	23.1524	25.9123	e--	11.2604	20.0946	--
Bra000152	1.82018	4.33717	-1.4053	2.2239	5.09143	-1.11617	2.00229	4.25152	-1.1314	3.02327	6.36118	-1.39413
Bra000272	47.0392	131.861	-1.4579	53.1949	117.871	-1.15164	55.0248	128.734	-1.21393	43.8423	99.3548	-1.20841
Bra000358	118.496	369.434	-1.5985	64.7383	179.579	-1.46842	31.698	190.475	-2.4842	82.5257	115.684	--
Bra000487	2.97101	7.09568	-1.2198	2.17543	5.12094	-1.23079	3.1499	4.33509	--	1.63791	1.44603	--
Bra000488	2.75009	8.93416	-1.6976	2.34526	8.13389	-1.80491	2.54511	6.18317	-1.29494	1.5974	2.06003	--
Bra000638	1.17326	6.58574	-2.3528	1.48091	11.9647	-3.00227	9.81719	8.97254	--	4.15475	5.88158	--
Bra000711	5.099	21.5185	-2.0424	6.4436	16.8464	-1.37444	3.42978	15.9291	-2.18163	4.55492	23.9209	-2.39404
Bra000758	0.164335	0.716757	-1.9945	0.23318	1.27484	-2.408	0.319557	1.64554	-2.36805	0.173896	1.76874	-3.32747
Bra000759	0	2.45695	-6.9145	0	2.8999	-7.31879	0	6.22589	-8.36376	0.0150537	4.02081	-7.81752
Bra000760	1.05317	3.46133	-1.4241	2.23673	8.89558	-2.05402	3.37626	2.70014	--	1.86121	0.901565	--
Bra000776	0	5.07664	-5.5257	0	3.53735	-5.23583	0	10.1863	-6.58072	0	10.6781	-6.81194
Bra000800	0	2.01284	-5.672	0.0317474	2.96569	-6.38433	0	12.5466	-8.39824	0.118557	2.30507	-4.1377
Bra000848	0.127129	1.61803	-3.2031	0.12031	5.51516	-5.39556	1.27029	0.134441	2.8072	0.824502	0.0710532	--
Bra000892	0	3.98462	-5.74	0	6.85876	-6.65765	0	4.7421	-6.09331	0	31.6757	-8.92678
Bra000952	8.5063	20.4315	-1.8847	7.93617	17.1639	-1.73841	9.47583	34.0231	-2.58075	8.72892	27.187	-2.36907
Bra001378	17.5617	54.4742	-1.597	14.6824	52.6082	-1.83204	21.232	56.0088	--	20.55	48.5545	--
Bra001453	5.21915	23.1774	-2.1297	0.322463	2.56454	-2.96258	0	0	--	0.101057	0.177963	--
Bra001623	9.84221	20.569	-1.2537	17.9504	36.6478	-1.14549	11.4391	13.3933	--	11.3918	15.151	--
Bra001761	10.9401	23.0018	-1.0483	6.67158	36.7252	-2.45323	8.70345	2.99049	1.50664	5.59247	0.577475	3.21478
Bra001877	3.6237	13.8708	-1.879	0.181331	5.71092	-4.39657	4.03073	4.98328	--	3.56501	2.05256	--
Bra002165	0.83974	2.53005	-1.5361	0.681121	2.51355	-1.84722	0.41228	1.39507	--	0.0706943	1.93622	-4.60442
Bra002258	4.46001	9.87844	-1.3784	5.49792	9.77889	-1.36752	6.38778	10.5663	-1.89012	7.73757	8.97574	--
Bra002270	0.206596	8.13403	-4.7326	0.212722	3.84051	-4.15592	0.171971	3.86448	-4.14618	0.199317	3.12192	-3.85389
Bra002340	0.598224	26.4766	-5.4098	0.259401	16.0578	-5.8909	0.256744	11.6251	-5.4263	0.395988	10.6391	-4.68927
Bra002380	0	1.20341	-4.3109	0.0112445	1.27061	-4.52417	0.000217834	0	--	1.74975	1.00001	--
Bra002465	3.50583	12.331	-1.863	5.14021	12.4769	-1.41612	3.94351	12.3057	-1.67576	3.61265	12.6182	-1.83603
Bra002659	3.14906	7.61154	-1.2441	2.8886	7.71247	-1.41665	3.38732	6.71686	--	2.31456	6.47307	-1.49678
Bra002793	3.84693	11.706	-1.5826	2.1701	8.12206	-1.8617	1.97436	6.00267	-1.59111	4.43251	8.58606	--
Bra002895	0.236351	5.90567	-4.3729	0.078757	4.49797	-5.31281	0.318645	3.96244	-3.58607	0.110848	3.28349	-4.32457
Bra002927	2.70868	24.74	-3.1748	2.40046	20.3044	-3.03028	2.42147	16.4642	-2.87457	6.54844	29.7169	-2.23817
Bra003062	4.1309	21.7664	-2.3712	2.43162	26.374	-3.41718	12.5893	26.3444	-1.06943	7.80122	13.3058	--
Bra003161	4.10465	17.2563	-2.0929	3.30438	8.66454	-1.42453	2.39292	3.92084	--	1.91055	6.30926	-1.67333
Bra003189	0.64838	3.61953	-2.9676	0.473911	7.20941	-4.21419	1.23872	5.78437	-2.29282	0.948396	3.32381	-2.37297
Bra003314	2.78311	15.182	-2.4172	3.78546	9.05721	-1.26035	9.60185	13.9306	--	6.69088	8.10225	--
Bra003329	0.0869904	5.31891	-4.8233	0.082378	3.07695	-5.08808	0	4.81105	-5.63479	0.154538	6.40324	-5.18873
Bra003681	11.35	48.6527	-1.8796	19.6816	39.1485	-1.0105	9.04635	19.0561	-1.05801	6.37138	18.4175	-1.44183
Bra003811	0	2.16413	-4.3692	0	3.80626	-5.33749	0	1.91708	-4.29201	0	2.93579	-4.95161
Bra004032	0	9.17592	-7.1324	0	7.32295	-6.94216	0	10.2841	-7.34082	0	8.25812	-7.1337
Bra004073	25.5725	79.5599	-1.6153	39.1771	96.0564	-1.29365	76.0691	78.9649	--	41.5606	62.8631	--
Bra004188	1.85094	23.2699	-3.6644	0.626999	6.39519	-2.99289	1.85743	7.2338	-2.03859	0.907412	11.664	-3.19477
Bra004195	0.0353896	1.35108	-4.1345	0.0334866	1.91163	-5.68478	0.0405296	1.8322	-4.64627	0	0.967091	-4.71511
Bra004499	24.9627	58.3001	-1.1982	49.1519	99.99	-1.02877	97.0082	96.4115	--	54.7043	69.647	--
Bra004753	0	2.29474	-5.5257	0.0796235	2.31392	-4.77138	0	2.75825	-5.89298	0.0371958	2.56303	-5.88307
Bra004775	0	17.8005	-6.598	0	23.1039	-7.14273	0	20.5975	-6.9023	0	16.5857	-6.68648
Bra004792	20.4167	58.8356	-1.4547	16.3726	40.8824	-1.24122	8.59307	15.9684	--	20.2434	33.487	--
Bra004968	9.36861	19.2306	-1.0144	11.4596	28.163	-1.25759	13.9636	17.8805	--	11.1489	20.0983	--
Bra004983	2.96571	10.3725	-1.7608	5.07659	21.4905	-2.02451	14.0589	15.5966	--	11.752	19.0318	--
Bra005143	0.261612	1.34022	-2.0872	0.399437	2.49207	-2.59367	0.543022	1.97995	-1.85226	0.662485	2.13995	-1.74849
Bra005153	13.2494	46.606	-1.7624	43.7315	146.653	-1.74176	21.8116	29.0337	--	2885.92	5342.22	--
Bra005178	1.09665	5.16187	-2.1478	0.259552	1.81799	-2.77975	0.235987	0	--	0.303825	0.214462	--
Bra005238	5.19	18.1142	-1.7694	3.70614	8.61022	-1.20694	5.86504	3.43779	--	4.45798	4.19692	--
Bra005298	7.12165	42.4145	-2.6607	6.10158	41.1872	-2.75953	6.03354	26.1744	-2.2097	6.29383	23.2913	-2.02474
Bra005300	11.8407	29.0639	-1.2741	19.1643	67.3261	-1.81313	17.7512	39.8189	-1.1698	12.975	23.6693	--
Bra005409	0	2.8989	-4.1865	0	7.44407	-5.65883	0.222319	3.28859	-3.50756	0.517726	4.55629	-3.4396
Bra005423	1.23225	3.58464	-1.5076	0.518277	4.12364	-2.94477	0.784626	1.59321	--	0.807548	2.70945	-1.77113
Bra005641	23.0324	59.5381	-1.3321	29.6442	82.5991	-1.49287	28.5523	24.6246	--	16.5306	9.97501	--
Bra005731	12.6607	73.4218	-2.4055	2.80437	239.017	-6.33272	5.93381	129.699	-4.30213	5.7135	23.2905	--
Bra005759	5.53088	11.5512	-1.0296	5.54067	12.0492	-1.11605	6.07622	13.4582	-1.13417	5.19393	10.7293	-1.0677
Bra005802	0.275709	3.27566	-3.3464	0.430526	6.2555	-3.80556	0.288494	4.11196	-3.91928	0.201195	4.51344	-4.34369
Bra006003	0	2.82339	-6.224	0	1.52563	-5.52156	0.0376318	1.93755	-4.87204	0.0290278	2.11309	-5.99314
Bra006067	3.18319	10.5369	-1.4302	3.27782	14.8164	-2.11234	4.23501	14.1827	-1.86693	4.4532	19.9882	-2.11596
Bra006197	18.315	41.1023	-1.1734	15.1101	32.5203	-1.16969	13.2506	26.8973	-1.04979	21.2942	41.0199	--
Bra006378	0.631433	2.96346	-2.062	1.24866	3.79329	-1.36468	0.677219	5.13088	-2.68802	1.85643	6.14809	-1.58131
Bra006396	17.8054	58.8364	-1.7083	21.6816	45.7652	-1.08136	22.1406	60.4954	-1.46149	26.2765	73.6186	-1.50123
Bra006578	10.4542	54.0274	-2.366	17.0411	53.6665	-1.68537	101.015	119.496	--	15.4855	64.1192	-2.08798
Bra006656	11.73	26.8966	-1.1732	15.979	32.7137	-1.03117	23.6432	19.5849	--	13.2286	24.2393	--
Bra006863	0.0580639	4.83041	-5.2347	0.164466	3.72615	-4.21479	0.133134	2.39538	-4.0953	0.0775375	2.45411	-4.88516
Bra006865	0	7.43592	-4.3692	0	9.10256	-4.8335	0.359324	4.38662	--	0.280222	14.424	-5.46092
Bra006981	61.6305	189.398	-1.5494	178.836	629.753	-1.82313	290.303	364.597	--	724.94	1072.68	--
Bra007002	3.4639	17.9824	-2.3539	2.69667	13.7637	-2.34287	2.74012	11.2016	-2.00751	3.62004	15.1209	-2.07207
Bra007023	122.758	290.177	-1.2003	130.517	431.713	-1.72725	131.496	264.564	--	110.104	422.254	-1.99369
Bra007073	2.25434	4.69102	-1.0465	2.02737	4.61004	-1.11809	2.66072	2.61017	--	3.27162	6.28453	--
Bra007133	0	2.17471	-5.274	0	2.80827	-5.6324	0	0.301327	--	0	2.18771	-5.46092
Bra007143	0	5.87077	-6.8948	0	2.73268	-6.10566	0	1.57821	-5.41295	0.0393376	7.85831	-7.61894
Bra007170	3.31117	11.5174	-1.676	2.75734	11.428	-1.94198	7.10515	6.0298	--	2.73974	4.48618	--
Bra007354	0	2.1044	-5.0062	0	3.0851	-5.73533	0	2.10114	-5.11429	0	1.59357	-4.81441
Bra007537	1.9397	7.48564	-1.9108	0.459089	2.85832	-2.60342	0.0795094	0.294047	--	0.982736	1.95093	--
Bra007667	0	13.1525	-5.5512	0.130114	18.7884	-6.59059	0	7.20145	-5.55555	0	12.0254	-6.26298
Bra007857	0	0.89407	-4.8914	0	2.14494	-6.3523	0	0.535707	-4.29201	0	0.167211	--
Bra007949	11.7329	33.8123	-1.5096	21.3349	70.3182	-1.7197	10.6574	13.4315	--	15.8701	36.5225	-1.23295
Bra007950	2.5477	14.9654	-1.7497	1.54208	17.2274	-3.27656	4.47487	5.36047	--	0.93231	19.8807	-3.38805
Bra007967	0	29.5411	-8.2134	0	31.8196	-8.48646	0	8.49651	-6.52634	0	31.8082	-8.5081
Bra007976	0.298543	11.7486	-4.6452	0.141492	7.48364	-5.57805	0.172209	1.28031	--	0.266899	5.04421	-4.0907
Bra008055	0	2.17601	-5.5512	0	2.49341	-5.94314	0	0.766483	-4.15535	0	2.07065	-5.68738
Bra008056	0	0.959031	-5.4735	0	1.03698	-5.73533	0	0.463623	-4.53172	0.0384526	1.01474	-5.73885
Bra008157	56.8814	168.135	-1.5421	32.5414	92.7373	-1.50955	30.6686	68.0957	-1.15226	107.953	163.855	--
Bra008278	2.1144	9.10509	-2.0285	2.00344	8.19014	-1.99426	2.29213	10.1019	-2.11305	2.55084	8.78434	-1.78859
Bra008308	2.42841	9.61865	-2.2649	2.15416	8.44227	-2.13876	3.01956	9.73875	-1.96538	2.61846	14.3295	-2.80962
Bra008312	0.16942	2.42631	-3.5577	0.33441	1.97846	-2.64481	0.105339	2.12417	-3.49604	0.121951	2.85929	-4.09455
Bra008368	0.285782	9.23156	-5.3448	0.272719	9.41441	-6.67828	0.322694	5.0179	-5.90498	0.502686	10.9306	-6.93053
Bra008408	2.16e-05	0.943305	-4.25	0.000129727	0.721892	-4.05226	0.459033	0.961197	--	1.03326	0.00839496	4.5376
Bra008446	0.0211012	0.80537	-4.1345	0.0199622	0.559483	-4.68711	0	0.623129	-4.78432	0.0372326	0.592626	-3.81998
Bra008757	2.19579	5.99073	-1.4256	2.19401	5.57221	-1.343	2.30894	4.91386	--	2.80971	29.1875	-3.38603
Bra008940	208.413	9875.38	-5.0706	349.417	6580.19	-4.37481	129.333	7174.63	-5.75485	659.966	17447.9	-5.2942
Bra009111	2.46563	5.82228	-1.0343	3.2297	7.79676	-1.22741	4.09414	3.41264	--	6.85329	5.85807	--
Bra009223	1.23503	3.42235	-1.4433	0.821166	2.29473	-1.44613	1.72	2.43285	--	1.68068	3.04884	--
Bra009401	0	1.72527	-5.1463	0	1.14454	-4.73757	0.143046	1.84833	-3.49005	0	3.38061	-6.28045
Bra009433	7.62097	27.3265	-1.8185	5.74067	20.2511	-1.81203	5.77139	18.6968	-1.69688	4.99986	16.8178	-1.76034
Bra009518	2.17211	5.79669	-1.3781	2.16553	7.08573	-1.71241	4.57639	8.815	--	3.90818	5.69455	--
Bra009581	9.02061	45.7915	-2.342	6.93436	27.7433	-2.07527	8.87598	24.8707	-1.57587	7.23803	29.782	-2.13214
Bra009591	0	1.44068	-5.2116	0	1.01764	-4.87917	0	0.712909	-4.35577	0	1.5819	-5.68738
Bra009636	2.51612	7.38834	-1.4045	1.94783	4.40204	-1.23729	3.67215	5.9526	--	4.61312	10.7864	-1.19648
Bra009649	0	2.28734	-4.4253	0	1.96875	-4.40432	0	1.7445	-4.15535	0	2.21141	-4.55203
Bra009762	3.38144	46.9343	-3.7985	2.16098	49.2416	-4.52982	0.687127	45.1989	-5.8382	2.71643	37.0586	-3.79222
Bra009786	0.733597	12.0897	-3.6005	1.01353	7.56531	-2.89459	0.63104	4.25358	--	0.649765	6.54757	-3.32747
Bra009803	0.965512	3.9384	-1.9727	2.3438	14.843	-2.66104	0.432865	4.79424	-3.40608	3.34034	11.4758	-1.79829
Bra009968	8.3675	17.813	-1.0164	9.38207	23.1818	-1.30856	5.33849	11.1867	--	10.9968	6.87035	--
Bra010030	6.70405	18.7378	-2.5364	3.64423	23.6399	-2.83969	4.0452	21.2827	-2.48472	10.7198	21.4044	-2.10236
Bra010037	0	9.26715	-6.3882	0	16.7499	-7.40719	0	7.939	-6.26919	0	14.2541	-7.19026
Bra010217	0.933134	8.98281	-2.9694	1.77002	15.0482	-3.04169	0.863301	6.23282	-2.74316	1.50747	16.4615	-3.32536
Bra010272	3.10622	9.2245	-1.3761	4.92747	12.4036	-1.2441	3.12112	4.95244	--	5.78995	18.0706	-1.56227
Bra010275	0.496049	2.42399	-2.4099	0.512339	2.12728	-2.33333	0.618089	2.9237	-2.4907	0.721475	2.58741	-2.26213
Bra010333	6.05098	17.6142	-1.5776	6.00173	17.6514	-1.56388	7.83792	15.112	-1.01046	6.98745	10.9129	--
Bra010663	0	0.37942	-3.9773	0.0343523	1.0662	-4.77138	0.0956747	1.04838	-3.40855	0.0960962	0.774445	-2.77101
Bra011174	5.78599	29.1971	-2.2212	5.41671	15.3941	-1.38641	3.77673	14.4964	-1.82983	5.34661	12.5255	-1.13633
Bra011196	206.306	510.355	-1.2816	222.077	467.237	-1.0745	88.808	148.883	--	251.904	182.979	--
Bra011202	0.0496049	3.67085	-5.093	0	3.06169	-5.87714	0	3.6321	-6.05541	0.0438918	1.5543	-4.90731
Bra011273	1.45487	11.4711	-2.9004	2.21946	13.1821	-2.52201	2.22805	12.1113	-2.39593	2.08069	6.58009	-1.63217
Bra011383	5.40325	23.8825	-2.1215	2.90885	11.3449	-1.92216	7.07147	8.52864	--	5.03623	5.29974	--
Bra011606	12.4828	29.1815	-1.1961	10.8016	30.2996	-1.48333	25.4928	16.6327	--	13.0698	15.592	--
Bra011660	1.08637	11.9176	-3.3744	0.887431	12.1225	-3.76809	1.02077	11.4099	-3.40498	0.349054	14.3904	-5.27253
Bra011724	5.61921	14.7892	-1.3653	5.5391	11.1925	-1.00883	5.48025	8.74872	--	2.93701	3.13262	--
Bra011893	0	2.04701	-3.9773	0	9.74963	-6.38433	0	10.7009	-6.44072	0.196303	14.7806	-6.05734
Bra011897	0.456862	18.5544	-5.0776	0.230519	4.09314	-4.08277	0.209198	6.13607	-4.55766	0.268949	2.58409	-3.25983
Bra011907	2.6365	15.485	-2.4215	2.27505	19.3344	-3.04169	4.17207	11.4404	--	1.51418	15.9043	-3.25893
Bra011960	2.88124	8.32916	-1.4808	4.97957	9.84385	-1.19184	4.41896	5.85112	--	4.05154	7.96991	--
Bra012015	0.112114	1.34573	-2.9579	0.0530593	1.10128	-4.27362	0.321418	1.00954	--	0.198535	0.832562	--
Bra012131	13.1195	27.6393	-1.0549	3.67281	7.89949	-1.08932	2.10501	3.36874	--	0.562917	0.220728	--
Bra012198	0	3.83403	-6.224	0.246358	4.34672	-4.08122	0.348005	0.550672	--	0.498761	2.77909	-2.46644
Bra012293	15.8418	79.4561	-2.2786	17.297	67.4084	-1.93681	13.2215	35.8127	-1.42861	17.8538	72.1069	-2.01313
Bra012342	1.7713	6.76304	-1.9044	3.14286	7.21951	-1.19287	3.1966	9.18025	-1.52147	4.81647	8.7166	--
Bra012359	1.86511	8.22561	-2.1222	1.68528	4.4812	-1.39604	4.12728	4.04036	--	1.54641	2.38418	--
Bra012531	2.37735	16.5164	-2.7566	1.57876	13.805	-3.11252	1.29019	16.5387	-3.6605	2.91307	13.3887	-2.20141
Bra012613	6.52104	13.9453	-1.0747	5.39477	10.965	-1.0299	5.99382	12.7023	-1.087	3.57	8.49099	-1.26955
Bra012684	237.277	551.378	-1.2299	178.976	412.189	-1.24343	253.239	373.239	--	676.672	1972	-1.57198
Bra012688	0.01458	10.9045	-9.0335	0	10.192	-9.94936	0.00677533	11.2301	-9.10358	0.131942	10.8041	-7.06731
Bra012794	1.23622	3.58059	-1.3339	1.05686	4.39793	-1.83315	1.72941	3.91456	-1.32238	1.10599	5.08177	-2.26878
Bra012814	1.56768	7.81853	-2.2892	1.78032	6.46705	-1.8496	1.64248	7.0599	-2.09053	2.05986	7.4879	-1.87648
Bra012943	0.119891	6.11291	-5.3312	0.113438	5.9533	-5.66186	0.0993797	10.1448	-6.42239	0.555829	8.99227	-4.04682
Bra013011	35.8791	78.2789	-1.0977	56.9734	162.125	-1.47052	53.289	45.654	--	44.0476	26.1754	--
Bra013204	17.4086	62.957	-1.8219	2.42229	44.4362	-4.10047	0.00369707	37.8369	-6.98528	17.3666	43.7314	-1.36185
Bra013211	0.000612394	6.92313	-4.5816	0.726748	7.41169	-2.97182	7.78772	3.7305	--	7.86875	1.10299	2.6912
Bra013434	0.257761	2.39119	-2.8581	0.305012	2.15231	-2.78522	1.33087	0.478373	--	0.456847	1.3607	--
Bra013536	0	4.68	-4.8095	0.00232135	4.76726	-5.00811	0	10.5361	-6.07449	0	0	--
Bra013658	0	1.24465	-4.851	0.146293	1.32777	-4.26139	0.0887043	1.4243	-4.34544	0.274091	1.46971	-2.87272
Bra013714	7.45139	28.5177	-1.9138	3.16339	8.93388	-1.49963	3.32975	0.98656	1.68804	1.60068	1.02781	--
Bra013781	0.0359807	0.981186	-3.6596	0.0340462	1.02479	-4.78633	0.123624	0.532269	--	0.0635842	0.589965	--
Bra013884	4.27122	13.7088	-1.7133	3.61467	9.42897	-1.5658	5.36856	10.8607	-1.20621	2.95009	8.1408	-1.55485
Bra014109	0.272641	2.28291	-2.8995	0	2.4091	-4.52417	0.376241	2.42441	--	0.002404	4.17051	-5.29889
Bra014274	0	7.0543	-5.078	0	4.75622	-4.68711	0	1.34975	--	0	6.4875	-5.11635
Bra014308	0.107687	2.34888	-4.0972	0.0277168	0.60809	-4.46549	0.95527	0.0649443	3.5572	0.451547	1.3236	--
Bra014368	0.848856	3.57862	-2.3451	1.60462	3.95525	-1.74006	1.25676	2.46252	--	13.9307	17.6145	--
Bra014437	47.8267	196.78	-1.6834	39.8205	277.786	-2.49525	34.5321	142.664	-1.69645	34.6262	115.75	-1.52133
Bra014511	0.202702	0.908474	-2.0304	0.139485	0.783822	-2.34767	0.443625	0.533142	--	0.322192	1.01883	--
Bra014535	1.15126	87.728	-5.0496	1.24747	75.6761	-5.07702	0.189924	62.9374	-6.38349	1.17818	105.218	-5.15592
Bra014540	0.152139	3.07245	-3.7012	0.36012	11.2101	-4.89148	0.436728	2.18138	--	0.337462	3.63137	-3.28702
Bra014558	9.33015	44.2685	-2.1364	9.47666	72.2154	-2.80036	12.5158	53.2182	-1.95612	9.16159	40.7076	-2.10598
Bra014580	0	3.62099	-5.3914	0	5.40009	-6.28603	0	3.36477	-5.44262	0	4.32651	-5.99314
Bra014606	0	2.94468	-4.7226	0.0842709	6.7044	-6.08632	0.114355	3.2835	-4.08994	0.0790585	3.7015	-5.22862
Bra014789	1.06698	5.28741	-2.2603	0.951766	6.49898	-2.72037	0.420036	3.14516	-2.78482	1.51157	10.0088	-2.70312
Bra014790	2.35751	11.8288	-2.2935	3.56813	12.1188	-1.7528	9.05621	12.0855	--	3.97029	13.6823	-1.79384
Bra014919	0	0.898557	-4.4793	0	0.573081	-4.05226	0	0.21757	--	0	0.375172	--
Bra014931	0	3.70332	-7.5844	0.0152989	2.42987	-7.14273	0	1.75578	-6.6202	0.0713065	1.92989	-4.60184
Bra015212	0	6.96911	-6.6342	0	4.15261	-6.04684	0	3.99903	-5.95605	0	4.54881	-6.22739
[truncated: 412 more rows]

## Sheet: down 0&72hai
Supplementary Table S5. List of B. rapa genes significantly down-regulated in CR BJN3-2.
[truncated: 435 more rows]

[truncated: 9 more sheets: down 0&96hai , down 12&72hai, down 12&96hai, down 72&96hai, down 0&12&72hai, down 0&12&96hai, down 0&72&96hai, down 12&72&96hai, down 0&12&72&96hai]
